# Supplementary material for: Unraveling female communication through scent marks in the Norway rat
Source: Proc Natl Acad Sci U S A. 2023 Jun 12;120(25):e2300794120. doi: 10.1073/pnas.2300794120 (PMC10288631; doi:10.1073/pnas.2300794120)
Supplement: Supplementary file 2 — Dataset S01 (XLSX) [file pnas.2300794120.sd01.xlsx]

## Sheet: Data
Sample	prot_hit_num	prot_family_member	prot_acc	prot_desc	prot_score	prot_mass	prot_matches	prot_matches_sig	prot_sequences	prot_sequences_sig	pep_query	pep_index	pep_rank	pep_isbold	pep_isunique	pep_exp_mz	pep_exp_mr	pep_exp_z	pep_calc_mr	pep_delta	pep_miss	pep_score	pep_expect	pep_res_before	pep_seq	pep_res_after	pep_var_mod	pep_var_mod_pos	pep_summed_mod_pos	pep_local_mod_pos	pep_scan_title
WH_SS1	1	6	ratMUP9_19010Da	ratMUP9_19010Da	2000	19172	89	89	13	13	2656	3518	1	0	1	747.374	1492.73	2	1492.73	-0.0001	0	63.55	4.4e-07	K	DGETFQLMNLLGR	T					Spectrum3870 scans:8856,
WH_SS1	1	6	ratMUP9_19010Da	ratMUP9_19010Da	2000	19172	89	89	13	13	2657	3526	1	0	1	498.586	1492.74	3	1492.73	0.0007	0	50.38	9.2e-06	K	DGETFQLMNLLGR	T					Spectrum3883 scans:8873,
WH_SS1	1	6	ratMUP9_19010Da	ratMUP9_19010Da	2000	19172	89	89	13	13	2679	3027	1	0	1	503.917	1508.73	3	1508.73	0.0009	0	25.98	0.0025	K	DGETFQLMNLLGR	T	Oxidation (M)	0.0000000100000.0			Spectrum3281 scans:7997,
WH_SS1	1	6	ratMUP9_19010Da	ratMUP9_19010Da	2000	19172	89	89	13	13	2680	2988	1	0	1	755.373	1508.73	2	1508.73	0.0016	0	59.32	1.2e-06	K	DGETFQLMNLLGR	T	Oxidation (M)	0.0000000100000.0			Spectrum3237 scans:7936,
WH_SS2	1	3	ratMUP9_19010Da	ratMUP9_19010Da	2279	19172	94	94	14	14	2444	2938	1	0	1	498.586	1492.73	3	1492.73	0.0005	0	37.82	0.00017	K	DGETFQLMNLLGR	T					Spectrum3321 scans:8561,
WH_SS2	1	3	ratMUP9_19010Da	ratMUP9_19010Da	2279	19172	94	94	14	14	2445	2936	1	0	1	747.375	1492.73	2	1492.73	0.0006	0	63.73	4.2e-07	K	DGETFQLMNLLGR	T					Spectrum3319 scans:8556,
WH_SS2	1	3	ratMUP9_19010Da	ratMUP9_19010Da	2279	19172	94	94	14	14	2465	2490	1	0	1	503.918	1508.73	3	1508.73	0.002	0	32.41	0.00057	K	DGETFQLMNLLGR	T	Oxidation (M)	0.0000000100000.0			Spectrum2793 scans:7711,
WH_SS2	1	3	ratMUP9_19010Da	ratMUP9_19010Da	2279	19172	94	94	14	14	2466	2533	1	0	1	755.373	1508.73	2	1508.73	0.0025	0	67.13	1.9e-07	K	DGETFQLMNLLGR	T	Oxidation (M)	0.0000000100000.0			Spectrum2853 scans:7795,
WH_SS3	1	2	ratMUP9_19010Da	ratMUP9_19010Da	912	19172	36	36	11	11	1668	1974	1	0	1	747.374	1492.73	2	1492.73	-0.0002	0	64.41	3.6e-07	K	DGETFQLMNLLGR	T					Spectrum2503 scans:8133,
WH_SS3	1	2	ratMUP9_19010Da	ratMUP9_19010Da	912	19172	36	36	11	11	1677	1710	1	0	1	755.372	1508.73	2	1508.73	0.0011	0	71.41	7.2e-08	K	DGETFQLMNLLGR	T	Oxidation (M)	0.0000000100000.0			Spectrum2108 scans:7332,
WH_SS4	1	3	ratMUP9_19010Da	ratMUP9_19010Da	469	19172	21	21	9	9	1409	1484	1	0	1	747.374	1492.73	2	1492.73	-0.0015	0	28.74	0.0013	K	DGETFQLMNLLGR	T					Spectrum2059 scans:7945,
WH_SS4	1	3	ratMUP9_19010Da	ratMUP9_19010Da	469	19172	21	21	9	9	1417	1258	1	0	1	755.372	1508.73	2	1508.73	0	0	43.77	4.2e-05	K	DGETFQLMNLLGR	T	Oxidation (M)	0.0000000100000.0			Spectrum1707 scans:7177,
WH_SS5	1	1	ratMUP9_19010Da	ratMUP9_19010Da	526	19172	21	21	10	10	1314	1462	1	0	1	747.375	1492.73	2	1492.73	0.0002	0	44.92	3.2e-05	K	DGETFQLMNLLGR	T					Spectrum2046 scans:7936,
WH_SS5	1	1	ratMUP9_19010Da	ratMUP9_19010Da	526	19172	21	21	10	10	1321	1297	1	0	1	755.373	1508.73	2	1508.73	0.0014	0	59.03	1.3e-06	K	DGETFQLMNLLGR	T	Oxidation (M)	0.0000000100000.0			Spectrum1769 scans:7195,
WH_SS1	1	6	ratMUP9_19010Da	ratMUP9_19010Da	2000	19172	89	89	13	13	282	246	1	0	0	380.695	759.376	2	759.376	-0.0006	0	53.79	4.2e-06	R	GNLDVDK	L					Spectrum304 scans:3557,
WH_SS1	1	6	ratMUP9_19010Da	ratMUP9_19010Da	2000	19172	89	89	13	13	334	861	1	0	0	389.203	776.392	2	776.392	0.0001	0	36.92	0.0002	K	DLSSDIK	E					Spectrum942 scans:4607,
WH_SS1	1	6	ratMUP9_19010Da	ratMUP9_19010Da	2000	19172	89	89	13	13	749	1193	1	0	0	466.258	930.502	2	930.502	-0.0002	0	64.38	3.6e-07	R	ENIIDVTK	T					Spectrum1287 scans:5190,
WH_SS1	1	6	ratMUP9_19010Da	ratMUP9_19010Da	2000	19172	89	89	13	13	801	167	1	0	0	468.217	934.419	2	934.418	0.0008	0	56.83	2.1e-06	K	IEENGSMR	V					Spectrum222 scans:3428,
WH_SS1	1	6	ratMUP9_19010Da	ratMUP9_19010Da	2000	19172	89	89	13	13	872	20	1	0	0	476.214	950.413	2	950.413	0.0001	0	50.82	8.3e-06	K	IEENGSMR	V	Oxidation (M)	0.00000010.0			Spectrum52 scans:2958,
WH_SS1	1	6	ratMUP9_19010Da	ratMUP9_19010Da	2000	19172	89	89	13	13	1149	2210	1	0	0	499.782	997.55	2	997.548	0.0017	0	42.09	6.2e-05	R	ELYLVAYK	T					Spectrum2374 scans:6771,
WH_SS1	1	6	ratMUP9_19010Da	ratMUP9_19010Da	2000	19172	89	89	13	13	1187	401	1	0	0	336.185	1005.53	3	1005.53	-0.0006	1	28.91	0.0013	R	TKDLSSDIK	E					Spectrum465 scans:3802,
WH_SS1	1	6	ratMUP9_19010Da	ratMUP9_19010Da	2000	19172	89	89	13	13	1190	400	1	0	0	503.775	1005.53	2	1005.53	0.0005	1	36.81	0.00021	R	TKDLSSDIK	E					Spectrum464 scans:3801,
WH_SS1	1	6	ratMUP9_19010Da	ratMUP9_19010Da	2000	19172	89	89	13	13	1305	727	1	0	0	513.779	1025.54	2	1025.54	0.0004	0	44.11	3.9e-05	K	LCVAHGITR	E					Spectrum807 scans:4392,
WH_SS1	1	6	ratMUP9_19010Da	ratMUP9_19010Da	2000	19172	89	89	13	13	1306	789	1	0	0	342.855	1025.54	3	1025.54	0.0005	0	26.7	0.0021	K	LCVAHGITR	E					Spectrum870 scans:4490,
WH_SS1	1	6	ratMUP9_19010Da	ratMUP9_19010Da	2000	19172	89	89	13	13	1333	621	1	0	0	345.517	1033.53	3	1033.53	0.0006	1	26.86	0.0021	K	DLSSDIKEK	F					Spectrum695 scans:4176,
WH_SS1	1	6	ratMUP9_19010Da	ratMUP9_19010Da	2000	19172	89	89	13	13	1856	202	1	0	0	398.192	1191.56	3	1191.56	0.0004	1	18.59	0.014	R	EKIEENGSMR	V					Spectrum260 scans:3496,
WH_SS1	1	6	ratMUP9_19010Da	ratMUP9_19010Da	2000	19172	89	89	13	13	1857	203	1	0	0	596.785	1191.56	2	1191.56	0.0007	1	43.18	4.8e-05	R	EKIEENGSMR	V					Spectrum261 scans:3497,
WH_SS1	1	6	ratMUP9_19010Da	ratMUP9_19010Da	2000	19172	89	89	13	13	1924	35	1	0	0	604.781	1207.55	2	1207.55	-0.0028	1	22.17	0.0061	R	EKIEENGSMR	V	Oxidation (M)	0.0000000010.0			Spectrum71 scans:3056,
WH_SS1	1	6	ratMUP9_19010Da	ratMUP9_19010Da	2000	19172	89	89	13	13	1925	36	1	0	0	403.524	1207.55	3	1207.55	0	1	23.65	0.0043	R	EKIEENGSMR	V	Oxidation (M)	0.0000000010.0			Spectrum72 scans:3060,
WH_SS1	1	6	ratMUP9_19010Da	ratMUP9_19010Da	2000	19172	89	89	13	13	2191	2762	1	0	0	433.23	1296.67	3	1296.67	0.0002	0	17.69	0.017	R	YVMFHLVNFK	D					Spectrum2976 scans:7576,
WH_SS1	1	6	ratMUP9_19010Da	ratMUP9_19010Da	2000	19172	89	89	13	13	2192	2769	1	0	0	649.342	1296.67	2	1296.67	0.0003	0	30.65	0.00086	R	YVMFHLVNFK	D					Spectrum2986 scans:7587,
WH_SS1	1	6	ratMUP9_19010Da	ratMUP9_19010Da	2000	19172	89	89	13	13	2260	2269	1	0	0	438.562	1312.66	3	1312.66	-0.0012	0	19.37	0.012	R	YVMFHLVNFK	D	Oxidation (M)	0.0010000000.0			Spectrum2440 scans:6857,
WH_SS1	1	6	ratMUP9_19010Da	ratMUP9_19010Da	2000	19172	89	89	13	13	2888	3365	1	0	0	528.256	1581.75	3	1581.75	-0.0023	0	38.71	0.00013	K	LNGDWFSIVMASDK	R					Spectrum3656 scans:8542,
WH_SS1	1	6	ratMUP9_19010Da	ratMUP9_19010Da	2000	19172	89	89	13	13	2891	3348	1	0	0	791.883	1581.75	2	1581.75	0.0022	0	69.6	1.1e-07	K	LNGDWFSIVMASDK	R					Spectrum3637 scans:8517,
WH_SS1	1	6	ratMUP9_19010Da	ratMUP9_19010Da	2000	19172	89	89	13	13	2955	2944	1	0	0	799.879	1597.74	2	1597.74	-0.0018	0	73.25	4.7e-08	K	LNGDWFSIVMASDK	R	Oxidation (M)	0.00000000010000.0			Spectrum3186 scans:7861,
WH_SS1	1	6	ratMUP9_19010Da	ratMUP9_19010Da	2000	19172	89	89	13	13	2957	2950	1	0	0	533.59	1597.75	3	1597.74	0.002	0	18.76	0.013	K	LNGDWFSIVMASDK	R	Oxidation (M)	0.00000000010000.0			Spectrum3192 scans:7870,
WH_SS1	1	6	ratMUP9_19010Da	ratMUP9_19010Da	2000	19172	89	89	13	13	3383	2949	1	0	0	922.999	1843.98	2	1843.98	-0.0007	0	69.1	1.2e-07	R	VFVQHIDVLENSLGFK	F					Spectrum3191 scans:7869,
WH_SS1	1	6	ratMUP9_19010Da	ratMUP9_19010Da	2000	19172	89	89	13	13	3389	3031	1	0	0	615.669	1843.98	3	1843.98	0.0012	0	89.21	1.2e-09	R	VFVQHIDVLENSLGFK	F					Spectrum3286 scans:8003,
WH_SS2	1	3	ratMUP9_19010Da	ratMUP9_19010Da	2279	19172	94	94	14	14	282	208	1	0	0	380.695	759.375	2	759.376	-0.0012	0	53.8	4.2e-06	R	GNLDVDK	L					Spectrum265 scans:3557,
WH_SS2	1	3	ratMUP9_19010Da	ratMUP9_19010Da	2279	19172	94	94	14	14	336	746	1	0	0	389.203	776.392	2	776.392	0.0003	0	36.83	0.00021	K	DLSSDIK	E					Spectrum839 scans:4567,
WH_SS2	1	3	ratMUP9_19010Da	ratMUP9_19010Da	2279	19172	94	94	14	14	735	1032	1	0	0	466.259	930.503	2	930.502	0.0005	0	64.29	3.7e-07	R	ENIIDVTK	T					Spectrum1133 scans:5117,
WH_SS2	1	3	ratMUP9_19010Da	ratMUP9_19010Da	2279	19172	94	94	14	14	778	147	1	0	0	468.216	934.418	2	934.418	0.0004	0	63.1	4.9e-07	K	IEENGSMR	V					Spectrum196 scans:3436,
WH_SS2	1	3	ratMUP9_19010Da	ratMUP9_19010Da	2279	19172	94	94	14	14	856	16	1	0	0	476.214	950.413	2	950.413	0.0007	0	50.86	8.2e-06	K	IEENGSMR	V	Oxidation (M)	0.00000010.0			Spectrum48 scans:2972,
WH_SS2	1	3	ratMUP9_19010Da	ratMUP9_19010Da	2279	19172	94	94	14	14	1119	1980	1	0	0	499.783	997.551	2	997.548	0.0023	0	45.38	2.9e-05	R	ELYLVAYK	T					Spectrum2189 scans:6807,
WH_SS2	1	3	ratMUP9_19010Da	ratMUP9_19010Da	2279	19172	94	94	14	14	1147	363	1	0	0	503.774	1005.53	2	1005.53	-0.0001	1	41.75	6.7e-05	R	TKDLSSDIK	E					Spectrum428 scans:3794,
WH_SS2	1	3	ratMUP9_19010Da	ratMUP9_19010Da	2279	19172	94	94	14	14	1149	536	1	0	0	336.185	1005.53	3	1005.53	0.0003	1	34.18	0.00038	R	TKDLSSDIK	E					Spectrum618 scans:4126,
WH_SS2	1	3	ratMUP9_19010Da	ratMUP9_19010Da	2279	19172	94	94	14	14	1264	624	1	0	0	513.779	1025.54	2	1025.54	-0.0006	0	44.05	3.9e-05	K	LCVAHGITR	E					Spectrum715 scans:4342,
WH_SS2	1	3	ratMUP9_19010Da	ratMUP9_19010Da	2279	19172	94	94	14	14	1267	670	1	0	0	342.855	1025.54	3	1025.54	0.0004	0	44.11	3.9e-05	K	LCVAHGITR	E					Spectrum761 scans:4432,
WH_SS2	1	3	ratMUP9_19010Da	ratMUP9_19010Da	2279	19172	94	94	14	14	1294	554	1	0	0	345.517	1033.53	3	1033.53	0.0006	1	22.96	0.0051	K	DLSSDIKEK	F					Spectrum637 scans:4158,
WH_SS2	1	3	ratMUP9_19010Da	ratMUP9_19010Da	2279	19172	94	94	14	14	1766	172	1	0	0	596.785	1191.56	2	1191.56	0.0004	1	43.2	4.8e-05	R	EKIEENGSMR	V					Spectrum229 scans:3503,
WH_SS2	1	3	ratMUP9_19010Da	ratMUP9_19010Da	2279	19172	94	94	14	14	1767	170	1	0	0	398.193	1191.56	3	1191.56	0.0005	1	22.64	0.0054	R	EKIEENGSMR	V					Spectrum227 scans:3499,
WH_SS2	1	3	ratMUP9_19010Da	ratMUP9_19010Da	2279	19172	94	94	14	14	1824	29	1	0	0	604.783	1207.55	2	1207.55	0.0002	1	39.86	0.0001	R	EKIEENGSMR	V	Oxidation (M)	0.0000000010.0			Spectrum65 scans:3059,
WH_SS2	1	3	ratMUP9_19010Da	ratMUP9_19010Da	2279	19172	94	94	14	14	1825	30	1	0	0	403.524	1207.55	3	1207.55	0.0007	1	24.65	0.0034	R	EKIEENGSMR	V	Oxidation (M)	0.0000000010.0			Spectrum66 scans:3062,
WH_SS2	1	3	ratMUP9_19010Da	ratMUP9_19010Da	2279	19172	94	94	14	14	2073	2246	1	0	0	433.23	1296.67	3	1296.67	-0.0002	0	14.93	0.032	R	YVMFHLVNFK	D					Spectrum2497 scans:7271,
WH_SS2	1	3	ratMUP9_19010Da	ratMUP9_19010Da	2279	19172	94	94	14	14	2096	885	1	0	0	435.233	1302.68	3	1302.68	-0.0004	1	47.46	1.8e-05	R	ENIIDVTKTDR	C					Spectrum980 scans:4841,
WH_SS2	1	3	ratMUP9_19010Da	ratMUP9_19010Da	2279	19172	94	94	14	14	2625	2780	1	0	0	791.881	1581.75	2	1581.75	-0.0015	0	49.98	1e-05	K	LNGDWFSIVMASDK	R					Spectrum3131 scans:8250,
WH_SS2	1	3	ratMUP9_19010Da	ratMUP9_19010Da	2279	19172	94	94	14	14	2626	2793	1	0	0	528.257	1581.75	3	1581.75	0	0	33.38	0.00046	K	LNGDWFSIVMASDK	R					Spectrum3146 scans:8272,
WH_SS2	1	3	ratMUP9_19010Da	ratMUP9_19010Da	2279	19172	94	94	14	14	2678	2439	1	0	0	799.88	1597.74	2	1597.74	0.0002	0	58.05	1.6e-06	K	LNGDWFSIVMASDK	R	Oxidation (M)	0.00000000010000.0			Spectrum2730 scans:7614,
WH_SS2	1	3	ratMUP9_19010Da	ratMUP9_19010Da	2279	19172	94	94	14	14	2679	2447	1	0	0	533.589	1597.75	3	1597.74	0.0012	0	40.35	9.2e-05	K	LNGDWFSIVMASDK	R	Oxidation (M)	0.00000000010000.0			Spectrum2740 scans:7631,
WH_SS2	1	3	ratMUP9_19010Da	ratMUP9_19010Da	2279	19172	94	94	14	14	3008	2487	1	0	0	615.669	1843.99	3	1843.98	0.0023	0	56.86	2.1e-06	R	VFVQHIDVLENSLGFK	F					Spectrum2790 scans:7705,
WH_SS3	1	2	ratMUP9_19010Da	ratMUP9_19010Da	912	19172	36	36	11	11	184	164	1	0	0	380.695	759.376	2	759.376	0.0001	0	53.72	4.2e-06	R	GNLDVDK	L					Spectrum203 scans:3499,
WH_SS3	1	2	ratMUP9_19010Da	ratMUP9_19010Da	912	19172	36	36	11	11	214	493	1	0	0	389.203	776.391	2	776.392	-0.0003	0	36.05	0.00025	K	DLSSDIK	E					Spectrum579 scans:4443,
WH_SS3	1	2	ratMUP9_19010Da	ratMUP9_19010Da	912	19172	36	36	11	11	486	661	1	0	0	466.259	930.503	2	930.502	0.0008	0	63.9	4.1e-07	R	ENIIDVTK	T					Spectrum763 scans:4883,
WH_SS3	1	2	ratMUP9_19010Da	ratMUP9_19010Da	912	19172	36	36	11	11	513	104	1	0	0	468.216	934.418	2	934.418	0.0001	0	58.59	1.4e-06	K	IEENGSMR	V					Spectrum142 scans:3380,
WH_SS3	1	2	ratMUP9_19010Da	ratMUP9_19010Da	912	19172	36	36	11	11	561	2	1	0	0	476.214	950.413	2	950.413	0.0005	0	41.78	6.6e-05	K	IEENGSMR	V	Oxidation (M)	0.00000010.0			Spectrum31 scans:2930,
WH_SS3	1	2	ratMUP9_19010Da	ratMUP9_19010Da	912	19172	36	36	11	11	731	1192	1	0	0	499.782	997.549	2	997.548	0.001	0	39.91	0.0001	R	ELYLVAYK	T					Spectrum1412 scans:6132,
WH_SS3	1	2	ratMUP9_19010Da	ratMUP9_19010Da	912	19172	36	36	11	11	828	428	1	0	0	513.779	1025.54	2	1025.54	-0.0001	0	15.59	0.028	K	LCVAHGITR	E					Spectrum508 scans:4264,
WH_SS3	1	2	ratMUP9_19010Da	ratMUP9_19010Da	912	19172	36	36	11	11	830	430	1	0	0	342.856	1025.54	3	1025.54	0.0006	0	18.97	0.013	K	LCVAHGITR	E					Spectrum511 scans:4269,
WH_SS3	1	2	ratMUP9_19010Da	ratMUP9_19010Da	912	19172	36	36	11	11	1181	149	1	0	0	596.785	1191.56	2	1191.56	0.0003	1	32.23	0.0006	R	EKIEENGSMR	V					Spectrum188 scans:3481,
WH_SS3	1	2	ratMUP9_19010Da	ratMUP9_19010Da	912	19172	36	36	11	11	1182	136	1	0	0	398.193	1191.56	3	1191.56	0.001	1	27.07	0.002	R	EKIEENGSMR	V					Spectrum175 scans:3465,
WH_SS3	1	2	ratMUP9_19010Da	ratMUP9_19010Da	912	19172	36	36	11	11	1436	1271	1	0	0	438.562	1312.66	3	1312.66	0.0012	0	22.27	0.0059	R	YVMFHLVNFK	D	Oxidation (M)	0.0010000000.0			Spectrum1517 scans:6316,
WH_SS3	1	2	ratMUP9_19010Da	ratMUP9_19010Da	912	19172	36	36	11	11	1767	1902	1	0	0	791.882	1581.75	2	1581.75	0.0004	0	62.96	5.1e-07	K	LNGDWFSIVMASDK	R					Spectrum2376 scans:7850,
WH_SS3	1	2	ratMUP9_19010Da	ratMUP9_19010Da	912	19172	36	36	11	11	1794	1673	1	0	0	799.879	1597.74	2	1597.74	-0.002	0	45.58	2.8e-05	K	LNGDWFSIVMASDK	R	Oxidation (M)	0.00000000010000.0			Spectrum2062 scans:7258,
WH_SS3	1	2	ratMUP9_19010Da	ratMUP9_19010Da	912	19172	36	36	11	11	1993	1687	1	0	0	615.668	1843.98	3	1843.98	-0.0008	0	49.99	1e-05	R	VFVQHIDVLENSLGFK	F					Spectrum2081 scans:7286,
WH_SS4	1	3	ratMUP9_19010Da	ratMUP9_19010Da	469	19172	21	21	9	9	195	108	1	0	0	380.695	759.376	2	759.376	-0.0006	0	53.82	4.1e-06	R	GNLDVDK	L					Spectrum152 scans:3499,
WH_SS4	1	3	ratMUP9_19010Da	ratMUP9_19010Da	469	19172	21	21	9	9	238	350	1	0	0	389.203	776.391	2	776.392	-0.0001	0	27.13	0.0019	K	DLSSDIK	E					Spectrum447 scans:4380,
WH_SS4	1	3	ratMUP9_19010Da	ratMUP9_19010Da	469	19172	21	21	9	9	521	503	1	0	0	466.258	930.502	2	930.502	-0.0002	0	63.83	4.1e-07	R	ENIIDVTK	T					Spectrum615 scans:4845,
WH_SS4	1	3	ratMUP9_19010Da	ratMUP9_19010Da	469	19172	21	21	9	9	545	91	1	0	0	468.217	934.42	2	934.418	0.0026	0	56.9	2e-06	K	IEENGSMR	V					Spectrum132 scans:3445,
WH_SS4	1	3	ratMUP9_19010Da	ratMUP9_19010Da	469	19172	21	21	9	9	577	5	1	0	0	476.214	950.414	2	950.413	0.0011	0	22.15	0.0061	K	IEENGSMR	V	Oxidation (M)	0.00000010.0			Spectrum33 scans:2944,
WH_SS4	1	3	ratMUP9_19010Da	ratMUP9_19010Da	469	19172	21	21	9	9	716	882	1	0	0	499.782	997.55	2	997.548	0.0014	0	45.46	2.8e-05	R	ELYLVAYK	T					Spectrum1112 scans:5958,
WH_SS4	1	3	ratMUP9_19010Da	ratMUP9_19010Da	469	19172	21	21	9	9	792	310	1	0	0	342.855	1025.54	3	1025.54	-0.0003	0	20.53	0.0089	K	LCVAHGITR	E					Spectrum398 scans:4238,
WH_SS4	1	3	ratMUP9_19010Da	ratMUP9_19010Da	469	19172	21	21	9	9	793	313	1	0	0	513.779	1025.54	2	1025.54	-0.0001	0	24.73	0.0034	K	LCVAHGITR	E					Spectrum401 scans:4243,
WH_SS4	1	3	ratMUP9_19010Da	ratMUP9_19010Da	469	19172	21	21	9	9	1091	96	1	0	0	398.193	1191.56	3	1191.56	0.0012	1	15.8	0.026	R	EKIEENGSMR	V					Spectrum138 scans:3470,
WH_SS4	1	3	ratMUP9_19010Da	ratMUP9_19010Da	469	19172	21	21	9	9	1614	1255	1	0	0	615.668	1843.98	3	1843.98	0.0001	0	42.62	5.5e-05	R	VFVQHIDVLENSLGFK	F					Spectrum1699 scans:7158,
WH_SS5	1	1	ratMUP9_19010Da	ratMUP9_19010Da	526	19172	21	21	10	10	151	127	1	0	0	380.695	759.376	2	759.376	-0.0003	0	53.55	4.4e-06	R	GNLDVDK	L					Spectrum180 scans:3504,
WH_SS5	1	1	ratMUP9_19010Da	ratMUP9_19010Da	526	19172	21	21	10	10	185	416	1	0	0	389.203	776.392	2	776.392	0.0002	0	32.51	0.00056	K	DLSSDIK	E					Spectrum520 scans:4399,
WH_SS5	1	1	ratMUP9_19010Da	ratMUP9_19010Da	526	19172	21	21	10	10	398	585	1	0	0	466.258	930.502	2	930.502	-0.0004	0	78.7	1.3e-08	R	ENIIDVTK	T					Spectrum717 scans:4877,
WH_SS5	1	1	ratMUP9_19010Da	ratMUP9_19010Da	526	19172	21	21	10	10	421	96	1	0	0	468.217	934.42	2	934.418	0.0024	0	58.49	1.4e-06	K	IEENGSMR	V					Spectrum146 scans:3436,
WH_SS5	1	1	ratMUP9_19010Da	ratMUP9_19010Da	526	19172	21	21	10	10	453	2	1	0	0	476.214	950.413	2	950.413	0.0001	0	39.04	0.00012	K	IEENGSMR	V	Oxidation (M)	0.00000010.0			Spectrum32 scans:2928,
WH_SS5	1	1	ratMUP9_19010Da	ratMUP9_19010Da	526	19172	21	21	10	10	587	917	1	0	0	499.781	997.548	2	997.548	-0.0003	0	39.9	0.0001	R	ELYLVAYK	T					Spectrum1184 scans:5904,
WH_SS5	1	1	ratMUP9_19010Da	ratMUP9_19010Da	526	19172	21	21	10	10	665	360	1	0	0	342.856	1025.55	3	1025.54	0.001	0	17.06	0.02	K	LCVAHGITR	E					Spectrum457 scans:4249,
WH_SS5	1	1	ratMUP9_19010Da	ratMUP9_19010Da	526	19172	21	21	10	10	666	361	1	0	0	513.78	1025.55	2	1025.54	0.0018	0	29.23	0.0012	K	LCVAHGITR	E					Spectrum458 scans:4250,
WH_SS5	1	1	ratMUP9_19010Da	ratMUP9_19010Da	526	19172	21	21	10	10	974	111	1	0	0	398.193	1191.56	3	1191.56	0.0005	1	24.66	0.0034	R	EKIEENGSMR	V					Spectrum163 scans:3481,
WH_SS5	1	1	ratMUP9_19010Da	ratMUP9_19010Da	526	19172	21	21	10	10	975	118	1	0	0	596.785	1191.56	2	1191.56	0.0005	1	32.21	0.0006	R	EKIEENGSMR	V					Spectrum170 scans:3489,
WH_SS5	1	1	ratMUP9_19010Da	ratMUP9_19010Da	526	19172	21	21	10	10	1397	1280	1	0	0	799.878	1597.74	2	1597.74	-0.0026	0	14.17	0.038	K	LNGDWFSIVMASDK	R	Oxidation (M)	0.00000000010000.0			Spectrum1739 scans:7117,
WH_SS5	1	1	ratMUP9_19010Da	ratMUP9_19010Da	526	19172	21	21	10	10	1496	1295	1	0	0	615.669	1843.99	3	1843.98	0.0032	0	25.26	0.003	R	VFVQHIDVLENSLGFK	F					Spectrum1764 scans:7181,
BN_SNS1	1	4	ratMUP9_19010Da	ratMUP9_19010Da	351	19172	12	12	6	6	106	113	1	0	0	380.695	759.376	2	759.376	-0.0003	0	53.75	4.2e-06	R	GNLDVDK	L					Spectrum164 scans:3503,
BN_SNS1	1	4	ratMUP9_19010Da	ratMUP9_19010Da	351	19172	12	12	6	6	130	307	1	0	0	389.203	776.391	2	776.392	-0.0009	0	34.97	0.00032	K	DLSSDIK	E					Spectrum411 scans:4369,
BN_SNS1	1	4	ratMUP9_19010Da	ratMUP9_19010Da	351	19172	12	12	6	6	290	439	1	0	1	466.258	930.502	2	930.502	0.0002	0	63.98	4e-07	R	ENIIDVTK	T					Spectrum564 scans:4829,
BN_SNS1	1	4	ratMUP9_19010Da	ratMUP9_19010Da	351	19172	12	12	6	6	305	43	1	0	0	468.217	934.419	2	934.418	0.0012	0	58.8	1.3e-06	K	IEENGSMR	V					Spectrum85 scans:3332,
BN_SNS1	1	4	ratMUP9_19010Da	ratMUP9_19010Da	351	19172	12	12	6	6	329	4	1	0	0	476.214	950.412	2	950.413	-0.0003	0	37.27	0.00019	K	IEENGSMR	V	Oxidation (M)	0.00000010.0			Spectrum35 scans:2934,
BN_SNS1	1	4	ratMUP9_19010Da	ratMUP9_19010Da	351	19172	12	12	6	6	454	646	1	0	0	499.782	997.549	2	997.548	0.0003	0	39.79	0.0001	R	ELYLVAYK	T					Spectrum869 scans:5703,
BN_SNS1	1	4	ratMUP9_19010Da	ratMUP9_19010Da	351	19172	12	12	6	6	1126	980	1	0	1	615.668	1843.98	3	1843.98	-0.0003	0	30.6	0.00087	R	VFVQHIDVLENSLGFK	F					Spectrum1402 scans:7027,
BN_SNS2	1		ratMUP9_19010Da	ratMUP9_19010Da	589	19172	26	26	6	6	199	136	1	0	0	380.695	759.376	2	759.376	0.0001	0	53.81	4.2e-06	R	GNLDVDK	L					Spectrum176 scans:3508,
BN_SNS2	1		ratMUP9_19010Da	ratMUP9_19010Da	589	19172	26	26	6	6	249	435	1	0	0	389.203	776.391	2	776.392	-0.0003	0	34.95	0.00032	K	DLSSDIK	E					Spectrum526 scans:4412,
BN_SNS2	1		ratMUP9_19010Da	ratMUP9_19010Da	589	19172	26	26	6	6	513	617	1	0	0	466.258	930.502	2	930.502	0	0	64.01	4e-07	R	ENIIDVTK	T					Spectrum733 scans:4892,
BN_SNS2	1		ratMUP9_19010Da	ratMUP9_19010Da	589	19172	26	26	6	6	540	97	1	0	0	468.216	934.418	2	934.418	0.0006	0	54.1	3.9e-06	K	IEENGSMR	V					Spectrum132 scans:3409,
BN_SNS2	1		ratMUP9_19010Da	ratMUP9_19010Da	589	19172	26	26	6	6	580	3	1	0	0	476.213	950.412	2	950.413	-0.0004	0	51.02	7.9e-06	K	IEENGSMR	V	Oxidation (M)	0.00000010.0			Spectrum31 scans:2948,
BN_SNS2	1		ratMUP9_19010Da	ratMUP9_19010Da	589	19172	26	26	6	6	731	1105	1	0	0	499.781	997.548	2	997.548	-0.0008	0	42.37	5.8e-05	R	ELYLVAYK	T					Spectrum1331 scans:6110,
BN_SNS2	1		ratMUP9_19010Da	ratMUP9_19010Da	589	19172	26	26	6	6	828	405	1	0	0	342.855	1025.54	3	1025.54	-0.0001	0	25.26	0.003	K	LCVAHGITR	E					Spectrum492 scans:4332,
BN_SNS2	1		ratMUP9_19010Da	ratMUP9_19010Da	589	19172	26	26	6	6	830	407	1	0	0	513.78	1025.54	2	1025.54	0.0007	0	40.5	8.9e-05	K	LCVAHGITR	E					Spectrum494 scans:4336,
BN_SNS3	1		ratMUP9_19010Da	ratMUP9_19010Da	327	19172	12	12	5	5	126	113	1	0	0	380.695	759.376	2	759.376	-0.0003	0	53.79	4.2e-06	R	GNLDVDK	L					Spectrum154 scans:3510,
BN_SNS3	1		ratMUP9_19010Da	ratMUP9_19010Da	327	19172	12	12	5	5	162	353	1	0	0	389.203	776.391	2	776.392	-0.0002	0	36.94	0.0002	K	DLSSDIK	E					Spectrum457 scans:4379,
BN_SNS3	1		ratMUP9_19010Da	ratMUP9_19010Da	327	19172	12	12	5	5	359	507	1	0	1	466.258	930.502	2	930.502	-0.0001	0	63.97	4e-07	R	ENIIDVTK	T					Spectrum636 scans:4852,
BN_SNS3	1		ratMUP9_19010Da	ratMUP9_19010Da	327	19172	12	12	5	5	375	51	1	0	0	468.217	934.419	2	934.418	0.0012	0	41.17	7.6e-05	K	IEENGSMR	V					Spectrum84 scans:3343,
BN_SNS3	1		ratMUP9_19010Da	ratMUP9_19010Da	327	19172	12	12	5	5	409	2	1	0	0	476.214	950.413	2	950.413	-0.0002	0	39.29	0.00012	K	IEENGSMR	V	Oxidation (M)	0.00000010.0			Spectrum31 scans:2958,
BN_SNS3	1		ratMUP9_19010Da	ratMUP9_19010Da	327	19172	12	12	5	5	525	789	1	0	0	499.782	997.549	2	997.548	0.0006	0	39.74	0.00011	R	ELYLVAYK	T					Spectrum1017 scans:5776,
BN_SS1	1	7	ratMUP9_19010Da	ratMUP9_19010Da	700	19172	31	31	13	13	170	178	1	0	0	380.695	759.376	2	759.376	0.0001	0	53.65	4.3e-06	R	GNLDVDK	L					Spectrum233 scans:3502,
BN_SS1	1	7	ratMUP9_19010Da	ratMUP9_19010Da	700	19172	31	31	13	13	208	585	1	0	0	389.203	776.391	2	776.392	-0.0003	0	36.73	0.00021	K	DLSSDIK	E					Spectrum714 scans:4467,
BN_SS1	1	7	ratMUP9_19010Da	ratMUP9_19010Da	700	19172	31	31	13	13	475	827	1	0	0	466.258	930.502	2	930.502	-0.0004	0	43.85	4.1e-05	R	ENIIDVTK	T					Spectrum993 scans:4979,
BN_SS1	1	7	ratMUP9_19010Da	ratMUP9_19010Da	700	19172	31	31	13	13	509	75	1	0	0	468.217	934.419	2	934.418	0.0011	0	60.03	9.9e-07	K	IEENGSMR	V					Spectrum121 scans:3316,
BN_SS1	1	7	ratMUP9_19010Da	ratMUP9_19010Da	700	19172	31	31	13	13	553	6	1	0	0	476.213	950.412	2	950.413	-0.0006	0	44.59	3.5e-05	K	IEENGSMR	V	Oxidation (M)	0.00000010.0			Spectrum35 scans:2914,
BN_SS1	1	7	ratMUP9_19010Da	ratMUP9_19010Da	700	19172	31	31	13	13	729	1207	1	0	0	499.782	997.55	2	997.548	0.0015	0	39.9	0.0001	R	ELYLVAYK	T					Spectrum1495 scans:5950,
BN_SS1	1	7	ratMUP9_19010Da	ratMUP9_19010Da	700	19172	31	31	13	13	744	290	1	0	0	503.774	1005.53	2	1005.53	-0.0001	1	13.78	0.042	R	TKDLSSDIK	E					Spectrum357 scans:3729,
BN_SS1	1	7	ratMUP9_19010Da	ratMUP9_19010Da	700	19172	31	31	13	13	745	295	1	0	0	336.185	1005.53	3	1005.53	0.0004	1	13.27	0.047	R	TKDLSSDIK	E					Spectrum362 scans:3737,
BN_SS1	1	7	ratMUP9_19010Da	ratMUP9_19010Da	700	19172	31	31	13	13	824	522	1	0	0	513.779	1025.54	2	1025.54	-0.0007	0	29.46	0.0011	K	LCVAHGITR	E					Spectrum633 scans:4307,
BN_SS1	1	7	ratMUP9_19010Da	ratMUP9_19010Da	700	19172	31	31	13	13	825	521	1	0	0	342.855	1025.54	3	1025.54	-0.0005	0	21.35	0.0073	K	LCVAHGITR	E					Spectrum631 scans:4305,
BN_SS1	1	7	ratMUP9_19010Da	ratMUP9_19010Da	700	19172	31	31	13	13	1249	149	1	0	0	596.785	1191.56	2	1191.56	-0.0003	1	43.28	4.7e-05	R	EKIEENGSMR	V					Spectrum203 scans:3455,
BN_SS1	1	7	ratMUP9_19010Da	ratMUP9_19010Da	700	19172	31	31	13	13	1250	146	1	0	0	398.193	1191.56	3	1191.56	0.0006	1	24.26	0.0037	R	EKIEENGSMR	V					Spectrum200 scans:3450,
BN_SS1	1	7	ratMUP9_19010Da	ratMUP9_19010Da	700	19172	31	31	13	13	1488	998	2	0	0	435.233	1302.68	3	1302.68	0.0006	1	17.01	0.02	R	ENIIDVTKTDR	C					Spectrum1201 scans:5374,
BN_SS1	1	7	ratMUP9_19010Da	ratMUP9_19010Da	700	19172	31	31	13	13	1720	1748	1	0	1	755.373	1508.73	2	1508.73	0.0028	0	54.68	3.4e-06	K	DGETFQLMNLLGR	T	Oxidation (M)	0.0000000100000.0			Spectrum2243 scans:7391,
BN_SS1	1	7	ratMUP9_19010Da	ratMUP9_19010Da	700	19172	31	31	13	13	1793	1883	1	0	0	791.882	1581.75	2	1581.75	-0.0002	0	39.39	0.00012	K	LNGDWFSIVMASDK	R					Spectrum2468 scans:7876,
BN_SS1	1	7	ratMUP9_19010Da	ratMUP9_19010Da	700	19172	31	31	13	13	1817	1725	1	0	0	799.88	1597.75	2	1597.74	0.0008	0	46.52	2.2e-05	K	LNGDWFSIVMASDK	R	Oxidation (M)	0.00000000010000.0			Spectrum2208 scans:7321,
BN_SS1	1	7	ratMUP9_19010Da	ratMUP9_19010Da	700	19172	31	31	13	13	1937	1668	1	0	1	890.433	1778.85	2	1778.85	0.0004	0	46.97	2e-05	K	YFVEYDGGNTFNILK	T					Spectrum2116 scans:7151,
BN_SS1	1	7	ratMUP9_19010Da	ratMUP9_19010Da	700	19172	31	31	13	13	1959	1730	1	0	0	615.669	1843.98	3	1843.98	0.0008	0	55.25	3e-06	R	VFVQHIDVLENSLGFK	F					Spectrum2213 scans:7329,
BN_SS2	1	4	ratMUP9_19010Da	ratMUP9_19010Da	752	19172	33	33	8	8	228	140	1	0	0	380.695	759.376	2	759.376	0	0	53.59	4.4e-06	R	GNLDVDK	L					Spectrum179 scans:3480,
BN_SS2	1	4	ratMUP9_19010Da	ratMUP9_19010Da	752	19172	33	33	8	8	274	458	1	0	0	389.203	776.391	2	776.392	-0.0005	0	45.46	2.8e-05	K	DLSSDIK	E					Spectrum547 scans:4389,
BN_SS2	1	4	ratMUP9_19010Da	ratMUP9_19010Da	752	19172	33	33	8	8	601	670	1	0	0	466.259	930.504	2	930.502	0.0016	0	64.07	3.9e-07	R	ENIIDVTK	T					Spectrum782 scans:4889,
BN_SS2	1	4	ratMUP9_19010Da	ratMUP9_19010Da	752	19172	33	33	8	8	615	46	1	0	0	468.217	934.419	2	934.418	0.0012	0	60.07	9.8e-07	K	IEENGSMR	V					Spectrum81 scans:3303,
BN_SS2	1	4	ratMUP9_19010Da	ratMUP9_19010Da	752	19172	33	33	8	8	670	2	1	0	0	476.213	950.412	2	950.413	-0.0009	0	39.03	0.00013	K	IEENGSMR	V	Oxidation (M)	0.00000010.0			Spectrum30 scans:2921,
BN_SS2	1	4	ratMUP9_19010Da	ratMUP9_19010Da	752	19172	33	33	8	8	835	1223	1	0	0	499.781	997.548	2	997.548	0	0	44.67	3.4e-05	R	ELYLVAYK	T					Spectrum1464 scans:6206,
BN_SS2	1	4	ratMUP9_19010Da	ratMUP9_19010Da	752	19172	33	33	8	8	933	429	1	0	0	342.855	1025.54	3	1025.54	-0.0001	0	27.21	0.0019	K	LCVAHGITR	E					Spectrum514 scans:4304,
BN_SS2	1	4	ratMUP9_19010Da	ratMUP9_19010Da	752	19172	33	33	8	8	938	430	1	0	0	513.78	1025.55	2	1025.54	0.0014	0	44.25	3.8e-05	K	LCVAHGITR	E					Spectrum515 scans:4307,
BN_SS2	1	4	ratMUP9_19010Da	ratMUP9_19010Da	752	19172	33	33	8	8	1344	8	1	0	0	403.524	1207.55	3	1207.55	0.0003	1	17.64	0.017	R	EKIEENGSMR	V	Oxidation (M)	0.0000000010.0			Spectrum37 scans:3029,
BN_SS2	1	4	ratMUP9_19010Da	ratMUP9_19010Da	752	19172	33	33	8	8	1685	1790	1	0	1	747.373	1492.73	2	1492.73	-0.0025	0	34.32	0.00037	K	DGETFQLMNLLGR	T					Spectrum2332 scans:8032,
BN_SS2	1	4	ratMUP9_19010Da	ratMUP9_19010Da	752	19172	33	33	8	8	1696	1572	1	0	1	755.372	1508.73	2	1508.73	0.001	0	60.66	8.6e-07	K	DGETFQLMNLLGR	T	Oxidation (M)	0.0000000100000.0			Spectrum1990 scans:7272,
WH_SS1	1		ratMUP4_18909Da	ratMUP4_18909Da	2297	19070	99	99	13	13	546	403	1	0	1	434.195	866.376	2	866.377	-0.0008	0	46.91	2e-05	-	EEASFER	G					Spectrum468 scans:3807,
WH_SS1	1		ratMUP4_18909Da	ratMUP4_18909Da	2297	19070	99	99	13	13	2805	2822	1	0	1	779.372	1556.73	2	1556.73	-0.0007	0	79	1.3e-08	K	NGETFQLMELYGR	T					Spectrum3045 scans:7663,
WH_SS1	1		ratMUP4_18909Da	ratMUP4_18909Da	2297	19070	99	99	13	13	2865	2148	1	0	1	787.369	1572.72	2	1572.72	-0.0012	0	70.26	9.4e-08	K	NGETFQLMELYGR	T	Oxidation (M)	0.0000000100000.0			Spectrum2306 scans:6688,
WH_SS2	1		ratMUP4_18909Da	ratMUP4_18909Da	2399	19070	94	94	13	13	2536	2564	1	0	1	775.406	1548.8	2	1548.79	0.0031	0	49.03	1.3e-05	K	LNGDWFSIVVASNK	R					Spectrum2894 scans:7871,
WH_SS2	1		ratMUP4_18909Da	ratMUP4_18909Da	2399	19070	94	94	13	13	2562	2336	1	0	1	779.373	1556.73	2	1556.73	0.0017	0	76.71	2.1e-08	K	NGETFQLMELYGR	T					Spectrum2597 scans:7423,
WH_SS2	1		ratMUP4_18909Da	ratMUP4_18909Da	2399	19070	94	94	13	13	2598	1932	1	0	1	787.367	1572.72	2	1572.72	-0.0048	0	76.02	2.5e-08	K	NGETFQLMELYGR	T	Oxidation (M)	0.0000000100000.0			Spectrum2139 scans:6734,
WH_SS3	1		ratMUP4_18909Da	ratMUP4_18909Da	908	19070	39	39	11	11	1712	1754	1	0	1	775.405	1548.79	2	1548.79	0.0012	0	46.59	2.2e-05	K	LNGDWFSIVVASNK	R					Spectrum2189 scans:7492,
WH_SS3	1		ratMUP4_18909Da	ratMUP4_18909Da	908	19070	39	39	11	11	1730	1540	1	0	1	779.373	1556.73	2	1556.73	0.0013	0	76.06	2.5e-08	K	NGETFQLMELYGR	T					Spectrum1861 scans:6904,
WH_SS3	1		ratMUP4_18909Da	ratMUP4_18909Da	908	19070	39	39	11	11	1756	1244	1	0	1	787.37	1572.72	2	1572.72	0.0004	0	70.62	8.7e-08	K	NGETFQLMELYGR	T	Oxidation (M)	0.0000000100000.0			Spectrum1478 scans:6247,
WH_SS4	1		ratMUP4_18909Da	ratMUP4_18909Da	541	19070	22	22	8	8	1448	1285	1	0	1	775.403	1548.79	2	1548.79	-0.0022	0	51.62	6.9e-06	K	LNGDWFSIVVASNK	R					Spectrum1765 scans:7314,
WH_SS4	1		ratMUP4_18909Da	ratMUP4_18909Da	541	19070	22	22	8	8	1458	1159	1	0	1	779.373	1556.73	2	1556.73	0.0016	0	78.4	1.4e-08	K	NGETFQLMELYGR	T					Spectrum1532 scans:6771,
WH_SS4	1		ratMUP4_18909Da	ratMUP4_18909Da	541	19070	22	22	8	8	1475	946	1	0	1	787.369	1572.72	2	1572.72	-0.0016	0	57.33	1.8e-06	K	NGETFQLMELYGR	T	Oxidation (M)	0.0000000100000.0			Spectrum1210 scans:6156,
WH_SS5	1		ratMUP4_18909Da	ratMUP4_18909Da	537	19070	20	20	9	9	291	192	1	0	1	434.196	866.378	2	866.377	0.001	0	47.16	1.9e-05	-	EEASFER	G					Spectrum255 scans:3714,
WH_SS5	1		ratMUP4_18909Da	ratMUP4_18909Da	537	19070	20	20	9	9	1346	1321	1	0	1	775.405	1548.8	2	1548.79	0.0015	0	19.72	0.011	K	LNGDWFSIVVASNK	R					Spectrum1813 scans:7335,
WH_SS5	1		ratMUP4_18909Da	ratMUP4_18909Da	537	19070	20	20	9	9	1358	1209	1	0	1	779.374	1556.73	2	1556.73	0.0031	0	83.23	4.8e-09	K	NGETFQLMELYGR	T					Spectrum1604 scans:6792,
WH_SS5	1		ratMUP4_18909Da	ratMUP4_18909Da	537	19070	20	20	9	9	1373	1017	1	0	1	787.369	1572.72	2	1572.72	-0.0011	0	46.24	2.4e-05	K	NGETFQLMELYGR	T	Oxidation (M)	0.0000000100000.0			Spectrum1319 scans:6186,
WH_SS1	1		ratMUP4_18909Da	ratMUP4_18909Da	2297	19070	99	99	13	13	282	246	1	0	0	380.695	759.376	2	759.376	-0.0006	0	53.79	4.2e-06	R	GNLDVDK	L					Spectrum304 scans:3557,
WH_SS1	1		ratMUP4_18909Da	ratMUP4_18909Da	2297	19070	99	99	13	13	741	2176	1	0	0	466.258	930.501	2	930.502	-0.0014	0	49.88	1e-05	R	DNIIDLTK	T					Spectrum2335 scans:6724,
WH_SS1	1		ratMUP4_18909Da	ratMUP4_18909Da	2297	19070	99	99	13	13	801	167	1	0	0	468.217	934.419	2	934.418	0.0008	0	56.83	2.1e-06	K	IEENGSMR	V					Spectrum222 scans:3428,
WH_SS1	1		ratMUP4_18909Da	ratMUP4_18909Da	2297	19070	99	99	13	13	872	20	1	0	0	476.214	950.413	2	950.413	0.0001	0	50.82	8.3e-06	K	IEENGSMR	V	Oxidation (M)	0.00000010.0			Spectrum52 scans:2958,
WH_SS1	1		ratMUP4_18909Da	ratMUP4_18909Da	2297	19070	99	99	13	13	1149	2210	1	0	0	499.782	997.55	2	997.548	0.0017	0	42.09	6.2e-05	R	ELYLVAYK	T					Spectrum2374 scans:6771,
WH_SS1	1		ratMUP4_18909Da	ratMUP4_18909Da	2297	19070	99	99	13	13	1419	379	1	0	0	352.847	1055.52	3	1055.52	-0.0003	0	32.33	0.00058	K	LCEAHGITR	D					Spectrum442 scans:3769,
WH_SS1	1		ratMUP4_18909Da	ratMUP4_18909Da	2297	19070	99	99	13	13	1420	459	1	0	0	528.766	1055.52	2	1055.52	0.0003	0	47.02	2e-05	K	LCEAHGITR	D					Spectrum524 scans:3908,
WH_SS1	1		ratMUP4_18909Da	ratMUP4_18909Da	2297	19070	99	99	13	13	1856	202	1	0	0	398.192	1191.56	3	1191.56	0.0004	1	18.59	0.014	R	EKIEENGSMR	V					Spectrum260 scans:3496,
WH_SS1	1		ratMUP4_18909Da	ratMUP4_18909Da	2297	19070	99	99	13	13	1857	203	1	0	0	596.785	1191.56	2	1191.56	0.0007	1	43.18	4.8e-05	R	EKIEENGSMR	V					Spectrum261 scans:3497,
WH_SS1	1		ratMUP4_18909Da	ratMUP4_18909Da	2297	19070	99	99	13	13	1924	35	1	0	0	604.781	1207.55	2	1207.55	-0.0028	1	22.17	0.0061	R	EKIEENGSMR	V	Oxidation (M)	0.0000000010.0			Spectrum71 scans:3056,
WH_SS1	1		ratMUP4_18909Da	ratMUP4_18909Da	2297	19070	99	99	13	13	1925	36	1	0	0	403.524	1207.55	3	1207.55	0	1	23.65	0.0043	R	EKIEENGSMR	V	Oxidation (M)	0.0000000010.0			Spectrum72 scans:3060,
WH_SS1	1		ratMUP4_18909Da	ratMUP4_18909Da	2297	19070	99	99	13	13	2191	2762	1	0	0	433.23	1296.67	3	1296.67	0.0002	0	17.69	0.017	R	YVMFHLVNFK	N					Spectrum2976 scans:7576,
WH_SS1	1		ratMUP4_18909Da	ratMUP4_18909Da	2297	19070	99	99	13	13	2192	2769	1	0	0	649.342	1296.67	2	1296.67	0.0003	0	30.65	0.00086	R	YVMFHLVNFK	N					Spectrum2986 scans:7587,
WH_SS1	1		ratMUP4_18909Da	ratMUP4_18909Da	2297	19070	99	99	13	13	2210	1434	1	0	0	435.233	1302.68	3	1302.68	-0.0009	1	31.09	0.00078	R	DNIIDLTKTDR	C					Spectrum1541 scans:5566,
WH_SS1	1		ratMUP4_18909Da	ratMUP4_18909Da	2297	19070	99	99	13	13	2211	1440	1	0	0	652.346	1302.68	2	1302.68	-0.0008	1	43.91	4.1e-05	R	DNIIDLTKTDR	C					Spectrum1549 scans:5576,
WH_SS1	1		ratMUP4_18909Da	ratMUP4_18909Da	2297	19070	99	99	13	13	2260	2269	1	0	0	438.562	1312.66	3	1312.66	-0.0012	0	19.37	0.012	R	YVMFHLVNFK	N	Oxidation (M)	0.0010000000.0			Spectrum2440 scans:6857,
WH_SS1	1		ratMUP4_18909Da	ratMUP4_18909Da	2297	19070	99	99	13	13	2765	3103	1	0	0	517.271	1548.79	3	1548.79	-0.0025	0	45.62	2.7e-05	K	LNGDWFSIVVASNK	R					Spectrum3370 scans:8127,
WH_SS1	1		ratMUP4_18909Da	ratMUP4_18909Da	2297	19070	99	99	13	13	2767	3092	1	0	0	775.404	1548.79	2	1548.79	0.0009	0	65.71	2.7e-07	K	LNGDWFSIVVASNK	R					Spectrum3358 scans:8112,
WH_SS1	1		ratMUP4_18909Da	ratMUP4_18909Da	2297	19070	99	99	13	13	3415	3166	1	0	0	938.983	1875.95	2	1875.96	-0.0032	0	80.26	9.4e-09	R	VFMQHIDVLENSLGFK	F					Spectrum3437 scans:8225,
WH_SS1	1		ratMUP4_18909Da	ratMUP4_18909Da	2297	19070	99	99	13	13	3416	3221	1	0	0	626.326	1875.95	3	1875.96	-0.0006	0	89.42	1.1e-09	R	VFMQHIDVLENSLGFK	F					Spectrum3495 scans:8313,
WH_SS1	1		ratMUP4_18909Da	ratMUP4_18909Da	2297	19070	99	99	13	13	3431	2896	1	0	0	631.657	1891.95	3	1891.95	-0.0004	0	49.41	1.1e-05	R	VFMQHIDVLENSLGFK	F	Oxidation (M)	0.0010000000000000.0			Spectrum3134 scans:7786,
WH_SS1	1		ratMUP4_18909Da	ratMUP4_18909Da	2297	19070	99	99	13	13	3432	2904	1	0	0	946.982	1891.95	2	1891.95	0.0001	0	52.04	6.3e-06	R	VFMQHIDVLENSLGFK	F	Oxidation (M)	0.0010000000000000.0			Spectrum3142 scans:7797,
WH_SS1	1		ratMUP4_18909Da	ratMUP4_18909Da	2297	19070	99	99	13	13	3733	3043	1	0	0	799.037	2394.09	3	2394.09	0.0001	0	67.95	1.6e-07	K	TPEDGEYFVEYDGGNTFTILK	T					Spectrum3298 scans:8018,
WH_SS1	1		ratMUP4_18909Da	ratMUP4_18909Da	2297	19070	99	99	13	13	3734	3041	1	0	0	1198.05	2394.09	2	2394.09	0.0001	0	65.77	2.6e-07	K	TPEDGEYFVEYDGGNTFTILK	T					Spectrum3296 scans:8016,
WH_SS2	1		ratMUP4_18909Da	ratMUP4_18909Da	2399	19070	94	94	13	13	282	208	1	0	0	380.695	759.375	2	759.376	-0.0012	0	53.8	4.2e-06	R	GNLDVDK	L					Spectrum265 scans:3557,
WH_SS2	1		ratMUP4_18909Da	ratMUP4_18909Da	2399	19070	94	94	13	13	729	1849	1	0	0	466.259	930.503	2	930.502	0.0003	0	49.58	1.1e-05	R	DNIIDLTK	T					Spectrum2044 scans:6593,
WH_SS2	1		ratMUP4_18909Da	ratMUP4_18909Da	2399	19070	94	94	13	13	778	147	1	0	0	468.216	934.418	2	934.418	0.0004	0	63.1	4.9e-07	K	IEENGSMR	V					Spectrum196 scans:3436,
WH_SS2	1		ratMUP4_18909Da	ratMUP4_18909Da	2399	19070	94	94	13	13	856	16	1	0	0	476.214	950.413	2	950.413	0.0007	0	50.86	8.2e-06	K	IEENGSMR	V	Oxidation (M)	0.00000010.0			Spectrum48 scans:2972,
WH_SS2	1		ratMUP4_18909Da	ratMUP4_18909Da	2399	19070	94	94	13	13	1119	1980	1	0	0	499.783	997.551	2	997.548	0.0023	0	45.38	2.9e-05	R	ELYLVAYK	T					Spectrum2189 scans:6807,
WH_SS2	1		ratMUP4_18909Da	ratMUP4_18909Da	2399	19070	94	94	13	13	1137	8	1	0	0	335.831	1004.47	3	1004.47	0.0001	1	13.51	0.045	R	IKENGECR	E					Spectrum39 scans:2935,
WH_SS2	1		ratMUP4_18909Da	ratMUP4_18909Da	2399	19070	94	94	13	13	1373	345	1	0	0	352.847	1055.52	3	1055.52	0.0005	0	30.95	0.0008	K	LCEAHGITR	D					Spectrum410 scans:3768,
WH_SS2	1		ratMUP4_18909Da	ratMUP4_18909Da	2399	19070	94	94	13	13	1374	346	1	0	0	528.767	1055.52	2	1055.52	0.0009	0	47.07	2e-05	K	LCEAHGITR	D					Spectrum411 scans:3769,
WH_SS2	1		ratMUP4_18909Da	ratMUP4_18909Da	2399	19070	94	94	13	13	1766	172	1	0	0	596.785	1191.56	2	1191.56	0.0004	1	43.2	4.8e-05	R	EKIEENGSMR	V					Spectrum229 scans:3503,
WH_SS2	1		ratMUP4_18909Da	ratMUP4_18909Da	2399	19070	94	94	13	13	1767	170	1	0	0	398.193	1191.56	3	1191.56	0.0005	1	22.64	0.0054	R	EKIEENGSMR	V					Spectrum227 scans:3499,
WH_SS2	1		ratMUP4_18909Da	ratMUP4_18909Da	2399	19070	94	94	13	13	1824	29	1	0	0	604.783	1207.55	2	1207.55	0.0002	1	39.86	0.0001	R	EKIEENGSMR	V	Oxidation (M)	0.0000000010.0			Spectrum65 scans:3059,
WH_SS2	1		ratMUP4_18909Da	ratMUP4_18909Da	2399	19070	94	94	13	13	1825	30	1	0	0	403.524	1207.55	3	1207.55	0.0007	1	24.65	0.0034	R	EKIEENGSMR	V	Oxidation (M)	0.0000000010.0			Spectrum66 scans:3062,
WH_SS2	1		ratMUP4_18909Da	ratMUP4_18909Da	2399	19070	94	94	13	13	2073	2246	1	0	0	433.23	1296.67	3	1296.67	-0.0002	0	14.93	0.032	R	YVMFHLVNFK	N					Spectrum2497 scans:7271,
WH_SS2	1		ratMUP4_18909Da	ratMUP4_18909Da	2399	19070	94	94	13	13	2095	1221	1	0	0	652.346	1302.68	2	1302.68	-0.0008	1	68.47	1.4e-07	R	DNIIDLTKTDR	C					Spectrum1349 scans:5481,
WH_SS2	1		ratMUP4_18909Da	ratMUP4_18909Da	2399	19070	94	94	13	13	2097	1220	1	0	0	435.234	1302.68	3	1302.68	0.001	1	36.53	0.00022	R	DNIIDLTKTDR	C					Spectrum1348 scans:5478,
WH_SS2	1		ratMUP4_18909Da	ratMUP4_18909Da	2399	19070	94	94	13	13	3024	2691	1	0	0	626.326	1875.95	3	1875.96	-0.0005	0	21.89	0.0065	R	VFMQHIDVLENSLGFK	F					Spectrum3034 scans:8098,
WH_SS2	1		ratMUP4_18909Da	ratMUP4_18909Da	2399	19070	94	94	13	13	3233	2523	1	0	0	1198.05	2394.09	2	2394.09	-0.0002	0	41.49	7.1e-05	K	TPEDGEYFVEYDGGNTFTILK	T					Spectrum2839 scans:7774,
WH_SS2	1		ratMUP4_18909Da	ratMUP4_18909Da	2399	19070	94	94	13	13	3234	2524	1	0	0	799.038	2394.09	3	2394.09	0.0003	0	70.87	8.2e-08	K	TPEDGEYFVEYDGGNTFTILK	T					Spectrum2840 scans:7777,
WH_SS3	1		ratMUP4_18909Da	ratMUP4_18909Da	908	19070	39	39	11	11	184	164	1	0	0	380.695	759.376	2	759.376	0.0001	0	53.72	4.2e-06	R	GNLDVDK	L					Spectrum203 scans:3499,
WH_SS3	1		ratMUP4_18909Da	ratMUP4_18909Da	908	19070	39	39	11	11	496	1260	1	0	0	466.259	930.504	2	930.502	0.0013	0	47.55	1.8e-05	R	DNIIDLTK	T					Spectrum1503 scans:6291,
WH_SS3	1		ratMUP4_18909Da	ratMUP4_18909Da	908	19070	39	39	11	11	513	104	1	0	0	468.216	934.418	2	934.418	0.0001	0	58.59	1.4e-06	K	IEENGSMR	V					Spectrum142 scans:3380,
WH_SS3	1		ratMUP4_18909Da	ratMUP4_18909Da	908	19070	39	39	11	11	561	2	1	0	0	476.214	950.413	2	950.413	0.0005	0	41.78	6.6e-05	K	IEENGSMR	V	Oxidation (M)	0.00000010.0			Spectrum31 scans:2930,
WH_SS3	1		ratMUP4_18909Da	ratMUP4_18909Da	908	19070	39	39	11	11	731	1192	1	0	0	499.782	997.549	2	997.548	0.001	0	39.91	0.0001	R	ELYLVAYK	T					Spectrum1412 scans:6132,
WH_SS3	1		ratMUP4_18909Da	ratMUP4_18909Da	908	19070	39	39	11	11	909	256	1	0	0	352.847	1055.52	3	1055.52	0.0007	0	39.9	0.0001	K	LCEAHGITR	D					Spectrum299 scans:3723,
WH_SS3	1		ratMUP4_18909Da	ratMUP4_18909Da	908	19070	39	39	11	11	910	253	1	0	0	528.767	1055.52	2	1055.52	0.0008	0	44.52	3.5e-05	K	LCEAHGITR	D					Spectrum296 scans:3713,
WH_SS3	1		ratMUP4_18909Da	ratMUP4_18909Da	908	19070	39	39	11	11	1181	149	1	0	0	596.785	1191.56	2	1191.56	0.0003	1	32.23	0.0006	R	EKIEENGSMR	V					Spectrum188 scans:3481,
WH_SS3	1		ratMUP4_18909Da	ratMUP4_18909Da	908	19070	39	39	11	11	1182	136	1	0	0	398.193	1191.56	3	1191.56	0.001	1	27.07	0.002	R	EKIEENGSMR	V					Spectrum175 scans:3465,
WH_SS3	1		ratMUP4_18909Da	ratMUP4_18909Da	908	19070	39	39	11	11	1436	1271	1	0	0	438.562	1312.66	3	1312.66	0.0012	0	22.27	0.0059	R	YVMFHLVNFK	N	Oxidation (M)	0.0010000000.0			Spectrum1517 scans:6316,
WH_SS3	1		ratMUP4_18909Da	ratMUP4_18909Da	908	19070	39	39	11	11	2002	1833	1	0	0	626.326	1875.96	3	1875.96	0.0021	0	22.85	0.0052	R	VFMQHIDVLENSLGFK	F					Spectrum2284 scans:7691,
WH_SS3	1		ratMUP4_18909Da	ratMUP4_18909Da	908	19070	39	39	11	11	2006	1651	1	0	0	631.658	1891.95	3	1891.95	0.0011	0	54.76	3.3e-06	R	VFMQHIDVLENSLGFK	F	Oxidation (M)	0.0010000000000000.0			Spectrum2038 scans:7223,
WH_SS3	1		ratMUP4_18909Da	ratMUP4_18909Da	908	19070	39	39	11	11	2124	1729	1	0	0	799.038	2394.09	3	2394.09	0.0013	0	20.7	0.0085	K	TPEDGEYFVEYDGGNTFTILK	T					Spectrum2145 scans:7403,
WH_SS4	1		ratMUP4_18909Da	ratMUP4_18909Da	541	19070	22	22	8	8	195	108	1	0	0	380.695	759.376	2	759.376	-0.0006	0	53.82	4.1e-06	R	GNLDVDK	L					Spectrum152 scans:3499,
WH_SS4	1		ratMUP4_18909Da	ratMUP4_18909Da	541	19070	22	22	8	8	531	830	1	0	0	466.259	930.504	2	930.502	0.0014	0	47.99	1.6e-05	R	DNIIDLTK	T					Spectrum1051 scans:5827,
WH_SS4	1		ratMUP4_18909Da	ratMUP4_18909Da	541	19070	22	22	8	8	545	91	1	0	0	468.217	934.42	2	934.418	0.0026	0	56.9	2e-06	K	IEENGSMR	V					Spectrum132 scans:3445,
WH_SS4	1		ratMUP4_18909Da	ratMUP4_18909Da	541	19070	22	22	8	8	577	5	1	0	0	476.214	950.414	2	950.413	0.0011	0	22.15	0.0061	K	IEENGSMR	V	Oxidation (M)	0.00000010.0			Spectrum33 scans:2944,
WH_SS4	1		ratMUP4_18909Da	ratMUP4_18909Da	541	19070	22	22	8	8	716	882	1	0	0	499.782	997.55	2	997.548	0.0014	0	45.46	2.8e-05	R	ELYLVAYK	T					Spectrum1112 scans:5958,
WH_SS4	1		ratMUP4_18909Da	ratMUP4_18909Da	541	19070	22	22	8	8	860	172	1	0	0	352.847	1055.52	3	1055.52	-0.0001	0	35.05	0.00031	K	LCEAHGITR	D					Spectrum226 scans:3718,
WH_SS4	1		ratMUP4_18909Da	ratMUP4_18909Da	541	19070	22	22	8	8	1091	96	1	0	0	398.193	1191.56	3	1191.56	0.0012	1	15.8	0.026	R	EKIEENGSMR	V					Spectrum138 scans:3470,
WH_SS5	1		ratMUP4_18909Da	ratMUP4_18909Da	537	19070	20	20	9	9	151	127	1	0	0	380.695	759.376	2	759.376	-0.0003	0	53.55	4.4e-06	R	GNLDVDK	L					Spectrum180 scans:3504,
WH_SS5	1		ratMUP4_18909Da	ratMUP4_18909Da	537	19070	20	20	9	9	401	900	1	0	0	466.259	930.503	2	930.502	0.0007	0	47.89	1.6e-05	R	DNIIDLTK	T					Spectrum1157 scans:5850,
WH_SS5	1		ratMUP4_18909Da	ratMUP4_18909Da	537	19070	20	20	9	9	421	96	1	0	0	468.217	934.42	2	934.418	0.0024	0	58.49	1.4e-06	K	IEENGSMR	V					Spectrum146 scans:3436,
WH_SS5	1		ratMUP4_18909Da	ratMUP4_18909Da	537	19070	20	20	9	9	453	2	1	0	0	476.214	950.413	2	950.413	0.0001	0	39.04	0.00012	K	IEENGSMR	V	Oxidation (M)	0.00000010.0			Spectrum32 scans:2928,
WH_SS5	1		ratMUP4_18909Da	ratMUP4_18909Da	537	19070	20	20	9	9	587	917	1	0	0	499.781	997.548	2	997.548	-0.0003	0	39.9	0.0001	R	ELYLVAYK	T					Spectrum1184 scans:5904,
WH_SS5	1		ratMUP4_18909Da	ratMUP4_18909Da	537	19070	20	20	9	9	730	195	1	0	0	528.767	1055.52	2	1055.52	0.0006	0	55.58	2.8e-06	K	LCEAHGITR	D					Spectrum258 scans:3719,
WH_SS5	1		ratMUP4_18909Da	ratMUP4_18909Da	537	19070	20	20	9	9	974	111	1	0	0	398.193	1191.56	3	1191.56	0.0005	1	24.66	0.0034	R	EKIEENGSMR	V					Spectrum163 scans:3481,
WH_SS5	1		ratMUP4_18909Da	ratMUP4_18909Da	537	19070	20	20	9	9	975	118	1	0	0	596.785	1191.56	2	1191.56	0.0005	1	32.21	0.0006	R	EKIEENGSMR	V					Spectrum170 scans:3489,
BN_SNS1	1		ratMUP4_18909Da	ratMUP4_18909Da	395	19070	16	16	6	6	106	113	1	0	0	380.695	759.376	2	759.376	-0.0003	0	53.75	4.2e-06	R	GNLDVDK	L					Spectrum164 scans:3503,
BN_SNS1	1		ratMUP4_18909Da	ratMUP4_18909Da	395	19070	16	16	6	6	209	170	1	0	1	434.196	866.377	2	866.377	-0.0001	0	28.15	0.0015	-	EEASFER	G					Spectrum236 scans:3706,
BN_SNS1	1		ratMUP4_18909Da	ratMUP4_18909Da	395	19070	16	16	6	6	288	613	1	0	0	466.258	930.502	2	930.502	-0.0003	0	45	3.2e-05	R	DNIIDLTK	T					Spectrum826 scans:5600,
BN_SNS1	1		ratMUP4_18909Da	ratMUP4_18909Da	395	19070	16	16	6	6	305	43	1	0	0	468.217	934.419	2	934.418	0.0012	0	58.8	1.3e-06	K	IEENGSMR	V					Spectrum85 scans:3332,
BN_SNS1	1		ratMUP4_18909Da	ratMUP4_18909Da	395	19070	16	16	6	6	329	4	1	0	0	476.214	950.412	2	950.413	-0.0003	0	37.27	0.00019	K	IEENGSMR	V	Oxidation (M)	0.00000010.0			Spectrum35 scans:2934,
BN_SNS1	1		ratMUP4_18909Da	ratMUP4_18909Da	395	19070	16	16	6	6	454	646	1	0	0	499.782	997.549	2	997.548	0.0003	0	39.79	0.0001	R	ELYLVAYK	T					Spectrum869 scans:5703,
BN_SNS1	1		ratMUP4_18909Da	ratMUP4_18909Da	395	19070	16	16	6	6	1130	1029	1	0	0	626.326	1875.96	3	1875.96	-0.0001	0	19.07	0.012	R	VFMQHIDVLENSLGFK	F					Spectrum1489 scans:7364,
BN_SNS2	1		ratMUP4_18909Da	ratMUP4_18909Da	894	19070	35	35	8	8	199	136	1	0	0	380.695	759.376	2	759.376	0.0001	0	53.81	4.2e-06	R	GNLDVDK	L					Spectrum176 scans:3508,
BN_SNS2	1		ratMUP4_18909Da	ratMUP4_18909Da	894	19070	35	35	8	8	385	224	1	0	1	434.196	866.377	2	866.377	0.0002	0	46.93	2e-05	-	EEASFER	G					Spectrum278 scans:3729,
BN_SNS2	1		ratMUP4_18909Da	ratMUP4_18909Da	894	19070	35	35	8	8	524	851	1	0	0	466.259	930.503	2	930.502	0.0009	0	47.94	1.6e-05	R	DNIIDLTK	T					Spectrum1023 scans:5498,
BN_SNS2	1		ratMUP4_18909Da	ratMUP4_18909Da	894	19070	35	35	8	8	540	97	1	0	0	468.216	934.418	2	934.418	0.0006	0	54.1	3.9e-06	K	IEENGSMR	V					Spectrum132 scans:3409,
BN_SNS2	1		ratMUP4_18909Da	ratMUP4_18909Da	894	19070	35	35	8	8	580	3	1	0	0	476.213	950.412	2	950.413	-0.0004	0	51.02	7.9e-06	K	IEENGSMR	V	Oxidation (M)	0.00000010.0			Spectrum31 scans:2948,
BN_SNS2	1		ratMUP4_18909Da	ratMUP4_18909Da	894	19070	35	35	8	8	731	1105	1	0	0	499.781	997.548	2	997.548	-0.0008	0	42.37	5.8e-05	R	ELYLVAYK	T					Spectrum1331 scans:6110,
BN_SNS2	1		ratMUP4_18909Da	ratMUP4_18909Da	894	19070	35	35	8	8	895	217	1	0	0	352.847	1055.52	3	1055.52	0.0002	0	32.96	0.00051	K	LCEAHGITR	D					Spectrum268 scans:3711,
BN_SNS2	1		ratMUP4_18909Da	ratMUP4_18909Da	894	19070	35	35	8	8	897	216	1	0	0	528.766	1055.52	2	1055.52	0.0002	0	46.38	2.3e-05	K	LCEAHGITR	D					Spectrum267 scans:3708,
BN_SNS2	1		ratMUP4_18909Da	ratMUP4_18909Da	894	19070	35	35	8	8	1555	1363	1	0	1	779.371	1556.73	2	1556.73	-0.0009	0	76.23	2.4e-08	K	NGETFQLMELYGR	T					Spectrum1703 scans:6854,
BN_SNS2	1		ratMUP4_18909Da	ratMUP4_18909Da	894	19070	35	35	8	8	1571	1149	1	0	1	787.369	1572.72	2	1572.72	-0.0001	0	96.18	2.4e-10	K	NGETFQLMELYGR	T	Oxidation (M)	0.0000000100000.0			Spectrum1393 scans:6228,
BN_SNS2	1		ratMUP4_18909Da	ratMUP4_18909Da	894	19070	35	35	8	8	1746	1466	1	0	0	799.039	2394.1	3	2394.09	0.0054	0	13.13	0.049	K	TPEDGEYFVEYDGGNTFTILK	T					Spectrum1897 scans:7317,
BN_SNS3	1		ratMUP4_18909Da	ratMUP4_18909Da	479	19070	18	18	7	7	126	113	1	0	0	380.695	759.376	2	759.376	-0.0003	0	53.79	4.2e-06	R	GNLDVDK	L					Spectrum154 scans:3510,
BN_SNS3	1		ratMUP4_18909Da	ratMUP4_18909Da	479	19070	18	18	7	7	265	175	1	0	1	434.196	866.377	2	866.377	-0.0001	0	47.24	1.9e-05	-	EEASFER	G					Spectrum231 scans:3695,
BN_SNS3	1		ratMUP4_18909Da	ratMUP4_18909Da	479	19070	18	18	7	7	355	804	1	0	0	466.258	930.502	2	930.502	-0.0004	0	48.02	1.6e-05	R	DNIIDLTK	T					Spectrum1034 scans:5811,
BN_SNS3	1		ratMUP4_18909Da	ratMUP4_18909Da	479	19070	18	18	7	7	375	51	1	0	0	468.217	934.419	2	934.418	0.0012	0	41.17	7.6e-05	K	IEENGSMR	V					Spectrum84 scans:3343,
BN_SNS3	1		ratMUP4_18909Da	ratMUP4_18909Da	479	19070	18	18	7	7	409	2	1	0	0	476.214	950.413	2	950.413	-0.0002	0	39.29	0.00012	K	IEENGSMR	V	Oxidation (M)	0.00000010.0			Spectrum31 scans:2958,
BN_SNS3	1		ratMUP4_18909Da	ratMUP4_18909Da	479	19070	18	18	7	7	525	789	1	0	0	499.782	997.549	2	997.548	0.0006	0	39.74	0.00011	R	ELYLVAYK	T					Spectrum1017 scans:5776,
BN_SNS3	1		ratMUP4_18909Da	ratMUP4_18909Da	479	19070	18	18	7	7	1216	1178	1	0	1	775.405	1548.79	2	1548.79	0.0012	0	23.92	0.0041	K	LNGDWFSIVVASNK	R					Spectrum1667 scans:7278,
BN_SNS3	1		ratMUP4_18909Da	ratMUP4_18909Da	479	19070	18	18	7	7	1229	1094	1	0	1	779.372	1556.73	2	1556.73	-0.0001	0	77.48	1.8e-08	K	NGETFQLMELYGR	T					Spectrum1465 scans:6747,
BN_SNS4	1		ratMUP4_18909Da	ratMUP4_18909Da	204	19070	13	13	5	5	63	61	1	0	0	380.695	759.376	2	759.376	-0.0005	0	32.61	0.00055	R	GNLDVDK	L					Spectrum103 scans:3488,
BN_SNS4	1		ratMUP4_18909Da	ratMUP4_18909Da	204	19070	13	13	5	5	148	88	1	0	1	434.196	866.377	2	866.377	0.0001	0	16.59	0.022	-	EEASFER	G					Spectrum139 scans:3685,
BN_SNS4	1		ratMUP4_18909Da	ratMUP4_18909Da	204	19070	13	13	5	5	200	386	1	0	0	466.258	930.502	2	930.502	-0.0003	0	45.19	3e-05	R	DNIIDLTK	T					Spectrum563 scans:5588,
BN_SNS4	1		ratMUP4_18909Da	ratMUP4_18909Da	204	19070	13	13	5	5	213	29	1	0	0	468.216	934.418	2	934.418	-0.0002	0	18.01	0.016	K	IEENGSMR	V					Spectrum63 scans:3327,
BN_SNS4	1		ratMUP4_18909Da	ratMUP4_18909Da	204	19070	13	13	5	5	242	2	1	0	0	476.214	950.413	2	950.413	0	0	19.5	0.011	K	IEENGSMR	V	Oxidation (M)	0.00000010.0			Spectrum30 scans:2943,
BN_SNS4	1		ratMUP4_18909Da	ratMUP4_18909Da	204	19070	13	13	5	5	313	395	1	0	0	499.781	997.548	2	997.548	0	0	39.85	0.0001	R	ELYLVAYK	T					Spectrum574 scans:5642,
BN_SS1	1		ratMUP4_18909Da	ratMUP4_18909Da	888	19070	37	37	12	12	170	178	1	0	0	380.695	759.376	2	759.376	0.0001	0	53.65	4.3e-06	R	GNLDVDK	L					Spectrum233 scans:3502,
BN_SS1	1		ratMUP4_18909Da	ratMUP4_18909Da	888	19070	37	37	12	12	348	286	1	0	1	434.196	866.377	2	866.377	0.0004	0	46.87	2.1e-05	-	EEASFER	G					Spectrum353 scans:3719,
BN_SS1	1		ratMUP4_18909Da	ratMUP4_18909Da	888	19070	37	37	12	12	473	1155	1	0	0	466.258	930.501	2	930.502	-0.0012	0	47.74	1.7e-05	R	DNIIDLTK	T					Spectrum1433 scans:5825,
BN_SS1	1		ratMUP4_18909Da	ratMUP4_18909Da	888	19070	37	37	12	12	509	75	1	0	0	468.217	934.419	2	934.418	0.0011	0	60.03	9.9e-07	K	IEENGSMR	V					Spectrum121 scans:3316,
BN_SS1	1		ratMUP4_18909Da	ratMUP4_18909Da	888	19070	37	37	12	12	553	6	1	0	0	476.213	950.412	2	950.413	-0.0006	0	44.59	3.5e-05	K	IEENGSMR	V	Oxidation (M)	0.00000010.0			Spectrum35 scans:2914,
BN_SS1	1		ratMUP4_18909Da	ratMUP4_18909Da	888	19070	37	37	12	12	729	1207	1	0	0	499.782	997.55	2	997.548	0.0015	0	39.9	0.0001	R	ELYLVAYK	T					Spectrum1495 scans:5950,
BN_SS1	1		ratMUP4_18909Da	ratMUP4_18909Da	888	19070	37	37	12	12	738	4	1	0	0	335.831	1004.47	3	1004.47	-0.0004	1	16.81	0.021	R	IKENGECR	E					Spectrum32 scans:2896,
BN_SS1	1		ratMUP4_18909Da	ratMUP4_18909Da	888	19070	37	37	12	12	914	288	1	0	0	528.766	1055.52	2	1055.52	-0.0011	0	32.91	0.00051	K	LCEAHGITR	D					Spectrum355 scans:3724,
BN_SS1	1		ratMUP4_18909Da	ratMUP4_18909Da	888	19070	37	37	12	12	1249	149	1	0	0	596.785	1191.56	2	1191.56	-0.0003	1	43.28	4.7e-05	R	EKIEENGSMR	V					Spectrum203 scans:3455,
BN_SS1	1		ratMUP4_18909Da	ratMUP4_18909Da	888	19070	37	37	12	12	1250	146	1	0	0	398.193	1191.56	3	1191.56	0.0006	1	24.26	0.0037	R	EKIEENGSMR	V					Spectrum200 scans:3450,
BN_SS1	1		ratMUP4_18909Da	ratMUP4_18909Da	888	19070	37	37	12	12	1488	998	1	0	0	435.233	1302.68	3	1302.68	0.0006	1	20.35	0.0092	R	DNIIDLTKTDR	C					Spectrum1201 scans:5374,
BN_SS1	1		ratMUP4_18909Da	ratMUP4_18909Da	888	19070	37	37	12	12	1752	1783	1	0	0	775.405	1548.79	2	1548.79	0.0011	0	52.24	6e-06	K	LNGDWFSIVVASNK	R					Spectrum2305 scans:7527,
BN_SS1	1		ratMUP4_18909Da	ratMUP4_18909Da	888	19070	37	37	12	12	1769	1610	1	0	1	779.371	1556.73	2	1556.73	-0.0017	0	68.39	1.4e-07	K	NGETFQLMELYGR	T					Spectrum2033 scans:6979,
BN_SS1	1		ratMUP4_18909Da	ratMUP4_18909Da	888	19070	37	37	12	12	1784	1392	1	0	1	787.369	1572.72	2	1572.72	-0.0001	0	18.57	0.014	K	NGETFQLMELYGR	T	Oxidation (M)	0.0000000100000.0			Spectrum1727 scans:6359,
BN_SS1	1		ratMUP4_18909Da	ratMUP4_18909Da	888	19070	37	37	12	12	1961	1839	1	0	0	626.324	1875.95	3	1875.96	-0.0038	0	54.17	3.8e-06	R	VFMQHIDVLENSLGFK	F					Spectrum2393 scans:7713,
BN_SS1	1		ratMUP4_18909Da	ratMUP4_18909Da	888	19070	37	37	12	12	1965	1700	1	0	0	631.658	1891.95	3	1891.95	0.0005	0	76.88	2.1e-08	R	VFMQHIDVLENSLGFK	F	Oxidation (M)	0.0010000000000000.0			Spectrum2171 scans:7253,
BN_SS2	1		ratMUP4_18909Da	ratMUP4_18909Da	813	19070	37	37	9	9	228	140	1	0	0	380.695	759.376	2	759.376	0	0	53.59	4.4e-06	R	GNLDVDK	L					Spectrum179 scans:3480,
BN_SS2	1		ratMUP4_18909Da	ratMUP4_18909Da	813	19070	37	37	9	9	447	222	1	0	1	434.197	866.38	2	866.377	0.0026	0	34.17	0.00038	-	EEASFER	G					Spectrum275 scans:3682,
BN_SS2	1		ratMUP4_18909Da	ratMUP4_18909Da	813	19070	37	37	9	9	598	902	1	0	0	466.259	930.503	2	930.502	0.0013	0	49.84	1e-05	R	DNIIDLTK	T					Spectrum1076 scans:5486,
BN_SS2	1		ratMUP4_18909Da	ratMUP4_18909Da	813	19070	37	37	9	9	615	46	1	0	0	468.217	934.419	2	934.418	0.0012	0	60.07	9.8e-07	K	IEENGSMR	V					Spectrum81 scans:3303,
BN_SS2	1		ratMUP4_18909Da	ratMUP4_18909Da	813	19070	37	37	9	9	670	2	1	0	0	476.213	950.412	2	950.413	-0.0009	0	39.03	0.00013	K	IEENGSMR	V	Oxidation (M)	0.00000010.0			Spectrum30 scans:2921,
BN_SS2	1		ratMUP4_18909Da	ratMUP4_18909Da	813	19070	37	37	9	9	835	1223	1	0	0	499.781	997.548	2	997.548	0	0	44.67	3.4e-05	R	ELYLVAYK	T					Spectrum1464 scans:6206,
BN_SS2	1		ratMUP4_18909Da	ratMUP4_18909Da	813	19070	37	37	9	9	1021	229	1	0	0	352.847	1055.52	3	1055.52	0.0002	0	29.77	0.0011	K	LCEAHGITR	D					Spectrum282 scans:3698,
BN_SS2	1		ratMUP4_18909Da	ratMUP4_18909Da	813	19070	37	37	9	9	1022	227	1	0	0	528.767	1055.52	2	1055.52	0.0011	0	45.81	2.6e-05	K	LCEAHGITR	D					Spectrum280 scans:3693,
BN_SS2	1		ratMUP4_18909Da	ratMUP4_18909Da	813	19070	37	37	9	9	1344	8	1	0	0	403.524	1207.55	3	1207.55	0.0003	1	17.64	0.017	R	EKIEENGSMR	V	Oxidation (M)	0.0000000010.0			Spectrum37 scans:3029,
BN_SS2	1		ratMUP4_18909Da	ratMUP4_18909Da	813	19070	37	37	9	9	1746	1452	1	0	1	779.374	1556.73	2	1556.73	0.0041	0	42.52	5.6e-05	K	NGETFQLMELYGR	T					Spectrum1791 scans:6851,
BN_SS2	1		ratMUP4_18909Da	ratMUP4_18909Da	813	19070	37	37	9	9	1771	1232	1	0	1	787.368	1572.72	2	1572.72	-0.0025	0	77.24	1.9e-08	K	NGETFQLMELYGR	T	Oxidation (M)	0.0000000100000.0			Spectrum1474 scans:6225,
BN_SS2	1		ratMUP4_18909Da	ratMUP4_18909Da	813	19070	37	37	9	9	1972	1595	1	0	0	799.036	2394.09	3	2394.09	-0.003	0	16.03	0.025	K	TPEDGEYFVEYDGGNTFTILK	T					Spectrum2022 scans:7339,
WH_SS1	1	8	ratMUP3_18670Da	ratMUP3_18670Da	1605	18832	75	75	14	14	1045	1591	1	0	1	492.774	983.533	2	983.533	0.0003	0	28.09	0.0016	R	EVYLVAYK	T					Spectrum1713 scans:5816,
WH_SS1	1	8	ratMUP3_18670Da	ratMUP3_18670Da	1605	18832	75	75	14	14	1958	1907	1	0	1	608.349	1214.68	2	1214.68	-0.0002	0	33.83	0.00041	R	YVMIHLVNVK	N					Spectrum2051 scans:6331,
WH_SS1	1	8	ratMUP3_18670Da	ratMUP3_18670Da	1605	18832	75	75	14	14	1959	1956	1	0	1	405.902	1214.68	3	1214.68	0.0003	0	18.42	0.014	R	YVMIHLVNVK	N					Spectrum2102 scans:6401,
WH_SS1	1	8	ratMUP3_18670Da	ratMUP3_18670Da	1605	18832	75	75	14	14	2006	1542	1	0	1	411.233	1230.68	3	1230.68	-0.0007	0	18.69	0.014	R	YVMIHLVNVK	N	Oxidation (M)	0.0010000000.0			Spectrum1658 scans:5736,
WH_SS1	1	8	ratMUP3_18670Da	ratMUP3_18670Da	1605	18832	75	75	14	14	2825	3440	1	0	1	782.904	1563.79	2	1563.79	-0.0002	0	53.91	4.1e-06	K	LNGDWFSIVLASDK	R					Spectrum3761 scans:8697,
WH_SS1	1	8	ratMUP3_18670Da	ratMUP3_18670Da	1605	18832	75	75	14	14	3575	2339	1	0	1	681.321	2040.94	3	2040.94	-0.0025	0	36.24	0.00024	K	DGEYFVEHDGGNTFTILK	T					Spectrum2514 scans:6948,
WH_SS1	1	8	ratMUP3_18670Da	ratMUP3_18670Da	1605	18832	75	75	14	14	3576	2340	1	0	1	1021.48	2040.94	2	2040.94	-0.0023	0	49.94	1e-05	K	DGEYFVEHDGGNTFTILK	T					Spectrum2515 scans:6949,
WH_SS2	1	7	ratMUP3_18670Da	ratMUP3_18670Da	1721	18832	76	76	13	13	1016	1381	1	0	1	492.774	983.534	2	983.533	0.0017	0	29.83	0.001	R	EVYLVAYK	T					Spectrum1531 scans:5795,
WH_SS2	1	7	ratMUP3_18670Da	ratMUP3_18670Da	1721	18832	76	76	13	13	2574	2869	1	0	1	782.903	1563.79	2	1563.79	-0.002	0	52.13	6.1e-06	K	LNGDWFSIVLASDK	R					Spectrum3233 scans:8419,
WH_SS2	1	7	ratMUP3_18670Da	ratMUP3_18670Da	1721	18832	76	76	13	13	3123	1953	1	0	1	681.322	2040.94	3	2040.94	0.0019	0	30.23	0.00095	K	DGEYFVEHDGGNTFTILK	T					Spectrum2161 scans:6765,
WH_SS2	1	7	ratMUP3_18670Da	ratMUP3_18670Da	1721	18832	76	76	13	13	3125	1959	1	0	1	1021.48	2040.95	2	2040.94	0.0032	0	15.73	0.027	K	DGEYFVEHDGGNTFTILK	T					Spectrum2167 scans:6775,
WH_SS3	1	8	ratMUP3_18670Da	ratMUP3_18670Da	578	18832	31	31	9	9	675	876	1	0	1	492.774	983.534	2	983.533	0.0008	0	26.44	0.0023	R	EVYLVAYK	T					Spectrum1022 scans:5388,
WH_SS3	1	8	ratMUP3_18670Da	ratMUP3_18670Da	578	18832	31	31	9	9	2063	1348	1	0	1	681.322	2040.94	3	2040.94	0.0012	0	13.61	0.044	K	DGEYFVEHDGGNTFTILK	T					Spectrum1604 scans:6461,
WH_SS4	1	8	ratMUP3_18670Da	ratMUP3_18670Da	309	18832	18	18	7	7	668	663	1	0	1	492.774	983.533	2	983.533	0.0005	0	13.22	0.048	R	EVYLVAYK	T					Spectrum826 scans:5322,
WH_SS5	1	8	ratMUP3_18670Da	ratMUP3_18670Da	309	18832	15	15	7	7	538	750	1	0	1	492.774	983.533	2	983.533	0.0005	0	18.33	0.015	R	EVYLVAYK	T					Spectrum935 scans:5355,
WH_SS6	1	3	ratMUP3_18670Da	ratMUP3_18670Da	71	18832	3	3	3	3	228	364	1	0	1	492.774	983.533	2	983.533	0.0006	0	34.45	0.00036	R	EVYLVAYK	T					Spectrum526 scans:5210,
WH_SS1	1	8	ratMUP3_18670Da	ratMUP3_18670Da	1605	18832	75	75	14	14	282	246	1	0	0	380.695	759.376	2	759.376	-0.0006	0	53.79	4.2e-06	R	GNLDVDK	L					Spectrum304 scans:3557,
WH_SS1	1	8	ratMUP3_18670Da	ratMUP3_18670Da	1605	18832	75	75	14	14	334	861	1	0	0	389.203	776.392	2	776.392	0.0001	0	36.92	0.0002	K	DLSSDIK	E					Spectrum942 scans:4607,
WH_SS1	1	8	ratMUP3_18670Da	ratMUP3_18670Da	1605	18832	75	75	14	14	741	2176	1	0	0	466.258	930.501	2	930.502	-0.0014	0	49.88	1e-05	R	DNIIDLTK	T					Spectrum2335 scans:6724,
WH_SS1	1	8	ratMUP3_18670Da	ratMUP3_18670Da	1605	18832	75	75	14	14	801	167	1	0	0	468.217	934.419	2	934.418	0.0008	0	56.83	2.1e-06	K	IEENGSMR	V					Spectrum222 scans:3428,
WH_SS1	1	8	ratMUP3_18670Da	ratMUP3_18670Da	1605	18832	75	75	14	14	872	20	1	0	0	476.214	950.413	2	950.413	0.0001	0	50.82	8.3e-06	K	IEENGSMR	V	Oxidation (M)	0.00000010.0			Spectrum52 scans:2958,
WH_SS1	1	8	ratMUP3_18670Da	ratMUP3_18670Da	1605	18832	75	75	14	14	1187	401	1	0	0	336.185	1005.53	3	1005.53	-0.0006	1	28.91	0.0013	R	TKDLSSDIK	E					Spectrum465 scans:3802,
WH_SS1	1	8	ratMUP3_18670Da	ratMUP3_18670Da	1605	18832	75	75	14	14	1190	400	1	0	0	503.775	1005.53	2	1005.53	0.0005	1	36.81	0.00021	R	TKDLSSDIK	E					Spectrum464 scans:3801,
WH_SS1	1	8	ratMUP3_18670Da	ratMUP3_18670Da	1605	18832	75	75	14	14	1305	727	1	0	0	513.779	1025.54	2	1025.54	0.0004	0	44.11	3.9e-05	K	LCVAHGITR	D					Spectrum807 scans:4392,
WH_SS1	1	8	ratMUP3_18670Da	ratMUP3_18670Da	1605	18832	75	75	14	14	1306	789	1	0	0	342.855	1025.54	3	1025.54	0.0005	0	26.7	0.0021	K	LCVAHGITR	D					Spectrum870 scans:4490,
WH_SS1	1	8	ratMUP3_18670Da	ratMUP3_18670Da	1605	18832	75	75	14	14	1333	621	1	0	0	345.517	1033.53	3	1033.53	0.0006	1	26.86	0.0021	K	DLSSDIKEK	F					Spectrum695 scans:4176,
WH_SS1	1	8	ratMUP3_18670Da	ratMUP3_18670Da	1605	18832	75	75	14	14	1856	202	1	0	0	398.192	1191.56	3	1191.56	0.0004	1	18.59	0.014	R	EKIEENGSMR	V					Spectrum260 scans:3496,
WH_SS1	1	8	ratMUP3_18670Da	ratMUP3_18670Da	1605	18832	75	75	14	14	1857	203	1	0	0	596.785	1191.56	2	1191.56	0.0007	1	43.18	4.8e-05	R	EKIEENGSMR	V					Spectrum261 scans:3497,
WH_SS1	1	8	ratMUP3_18670Da	ratMUP3_18670Da	1605	18832	75	75	14	14	1924	35	1	0	0	604.781	1207.55	2	1207.55	-0.0028	1	22.17	0.0061	R	EKIEENGSMR	V	Oxidation (M)	0.0000000010.0			Spectrum71 scans:3056,
WH_SS1	1	8	ratMUP3_18670Da	ratMUP3_18670Da	1605	18832	75	75	14	14	1925	36	1	0	0	403.524	1207.55	3	1207.55	0	1	23.65	0.0043	R	EKIEENGSMR	V	Oxidation (M)	0.0000000010.0			Spectrum72 scans:3060,
WH_SS1	1	8	ratMUP3_18670Da	ratMUP3_18670Da	1605	18832	75	75	14	14	2210	1434	1	0	0	435.233	1302.68	3	1302.68	-0.0009	1	31.09	0.00078	R	DNIIDLTKTDR	C					Spectrum1541 scans:5566,
WH_SS1	1	8	ratMUP3_18670Da	ratMUP3_18670Da	1605	18832	75	75	14	14	2211	1440	1	0	0	652.346	1302.68	2	1302.68	-0.0008	1	43.91	4.1e-05	R	DNIIDLTKTDR	C					Spectrum1549 scans:5576,
WH_SS1	1	8	ratMUP3_18670Da	ratMUP3_18670Da	1605	18832	75	75	14	14	3415	3166	1	0	0	938.983	1875.95	2	1875.96	-0.0032	0	80.26	9.4e-09	R	VFMQHIDVLENSLGFK	F					Spectrum3437 scans:8225,
WH_SS1	1	8	ratMUP3_18670Da	ratMUP3_18670Da	1605	18832	75	75	14	14	3416	3221	1	0	0	626.326	1875.95	3	1875.96	-0.0006	0	89.42	1.1e-09	R	VFMQHIDVLENSLGFK	F					Spectrum3495 scans:8313,
WH_SS1	1	8	ratMUP3_18670Da	ratMUP3_18670Da	1605	18832	75	75	14	14	3431	2896	1	0	0	631.657	1891.95	3	1891.95	-0.0004	0	49.41	1.1e-05	R	VFMQHIDVLENSLGFK	F	Oxidation (M)	0.0010000000000000.0			Spectrum3134 scans:7786,
WH_SS1	1	8	ratMUP3_18670Da	ratMUP3_18670Da	1605	18832	75	75	14	14	3432	2904	1	0	0	946.982	1891.95	2	1891.95	0.0001	0	52.04	6.3e-06	R	VFMQHIDVLENSLGFK	F	Oxidation (M)	0.0010000000000000.0			Spectrum3142 scans:7797,
WH_SS2	1	7	ratMUP3_18670Da	ratMUP3_18670Da	1721	18832	76	76	13	13	282	208	1	0	0	380.695	759.375	2	759.376	-0.0012	0	53.8	4.2e-06	R	GNLDVDK	L					Spectrum265 scans:3557,
WH_SS2	1	7	ratMUP3_18670Da	ratMUP3_18670Da	1721	18832	76	76	13	13	336	746	1	0	0	389.203	776.392	2	776.392	0.0003	0	36.83	0.00021	K	DLSSDIK	E					Spectrum839 scans:4567,
WH_SS2	1	7	ratMUP3_18670Da	ratMUP3_18670Da	1721	18832	76	76	13	13	729	1849	1	0	0	466.259	930.503	2	930.502	0.0003	0	49.58	1.1e-05	R	DNIIDLTK	T					Spectrum2044 scans:6593,
WH_SS2	1	7	ratMUP3_18670Da	ratMUP3_18670Da	1721	18832	76	76	13	13	778	147	1	0	0	468.216	934.418	2	934.418	0.0004	0	63.1	4.9e-07	K	IEENGSMR	V					Spectrum196 scans:3436,
WH_SS2	1	7	ratMUP3_18670Da	ratMUP3_18670Da	1721	18832	76	76	13	13	856	16	1	0	0	476.214	950.413	2	950.413	0.0007	0	50.86	8.2e-06	K	IEENGSMR	V	Oxidation (M)	0.00000010.0			Spectrum48 scans:2972,
WH_SS2	1	7	ratMUP3_18670Da	ratMUP3_18670Da	1721	18832	76	76	13	13	1147	363	1	0	0	503.774	1005.53	2	1005.53	-0.0001	1	41.75	6.7e-05	R	TKDLSSDIK	E					Spectrum428 scans:3794,
WH_SS2	1	7	ratMUP3_18670Da	ratMUP3_18670Da	1721	18832	76	76	13	13	1149	536	1	0	0	336.185	1005.53	3	1005.53	0.0003	1	34.18	0.00038	R	TKDLSSDIK	E					Spectrum618 scans:4126,
WH_SS2	1	7	ratMUP3_18670Da	ratMUP3_18670Da	1721	18832	76	76	13	13	1264	624	1	0	0	513.779	1025.54	2	1025.54	-0.0006	0	44.05	3.9e-05	K	LCVAHGITR	D					Spectrum715 scans:4342,
WH_SS2	1	7	ratMUP3_18670Da	ratMUP3_18670Da	1721	18832	76	76	13	13	1267	670	1	0	0	342.855	1025.54	3	1025.54	0.0004	0	44.11	3.9e-05	K	LCVAHGITR	D					Spectrum761 scans:4432,
WH_SS2	1	7	ratMUP3_18670Da	ratMUP3_18670Da	1721	18832	76	76	13	13	1294	554	1	0	0	345.517	1033.53	3	1033.53	0.0006	1	22.96	0.0051	K	DLSSDIKEK	F					Spectrum637 scans:4158,
WH_SS2	1	7	ratMUP3_18670Da	ratMUP3_18670Da	1721	18832	76	76	13	13	1766	172	1	0	0	596.785	1191.56	2	1191.56	0.0004	1	43.2	4.8e-05	R	EKIEENGSMR	V					Spectrum229 scans:3503,
WH_SS2	1	7	ratMUP3_18670Da	ratMUP3_18670Da	1721	18832	76	76	13	13	1767	170	1	0	0	398.193	1191.56	3	1191.56	0.0005	1	22.64	0.0054	R	EKIEENGSMR	V					Spectrum227 scans:3499,
WH_SS2	1	7	ratMUP3_18670Da	ratMUP3_18670Da	1721	18832	76	76	13	13	1824	29	1	0	0	604.783	1207.55	2	1207.55	0.0002	1	39.86	0.0001	R	EKIEENGSMR	V	Oxidation (M)	0.0000000010.0			Spectrum65 scans:3059,
WH_SS2	1	7	ratMUP3_18670Da	ratMUP3_18670Da	1721	18832	76	76	13	13	1825	30	1	0	0	403.524	1207.55	3	1207.55	0.0007	1	24.65	0.0034	R	EKIEENGSMR	V	Oxidation (M)	0.0000000010.0			Spectrum66 scans:3062,
WH_SS2	1	7	ratMUP3_18670Da	ratMUP3_18670Da	1721	18832	76	76	13	13	2095	1221	1	0	0	652.346	1302.68	2	1302.68	-0.0008	1	68.47	1.4e-07	R	DNIIDLTKTDR	C					Spectrum1349 scans:5481,
WH_SS2	1	7	ratMUP3_18670Da	ratMUP3_18670Da	1721	18832	76	76	13	13	2097	1220	1	0	0	435.234	1302.68	3	1302.68	0.001	1	36.53	0.00022	R	DNIIDLTKTDR	C					Spectrum1348 scans:5478,
WH_SS2	1	7	ratMUP3_18670Da	ratMUP3_18670Da	1721	18832	76	76	13	13	3024	2691	1	0	0	626.326	1875.95	3	1875.96	-0.0005	0	21.89	0.0065	R	VFMQHIDVLENSLGFK	F					Spectrum3034 scans:8098,
WH_SS3	1	8	ratMUP3_18670Da	ratMUP3_18670Da	578	18832	31	31	9	9	184	164	1	0	0	380.695	759.376	2	759.376	0.0001	0	53.72	4.2e-06	R	GNLDVDK	L					Spectrum203 scans:3499,
WH_SS3	1	8	ratMUP3_18670Da	ratMUP3_18670Da	578	18832	31	31	9	9	214	493	1	0	0	389.203	776.391	2	776.392	-0.0003	0	36.05	0.00025	K	DLSSDIK	E					Spectrum579 scans:4443,
WH_SS3	1	8	ratMUP3_18670Da	ratMUP3_18670Da	578	18832	31	31	9	9	496	1260	1	0	0	466.259	930.504	2	930.502	0.0013	0	47.55	1.8e-05	R	DNIIDLTK	T					Spectrum1503 scans:6291,
WH_SS3	1	8	ratMUP3_18670Da	ratMUP3_18670Da	578	18832	31	31	9	9	513	104	1	0	0	468.216	934.418	2	934.418	0.0001	0	58.59	1.4e-06	K	IEENGSMR	V					Spectrum142 scans:3380,
WH_SS3	1	8	ratMUP3_18670Da	ratMUP3_18670Da	578	18832	31	31	9	9	561	2	1	0	0	476.214	950.413	2	950.413	0.0005	0	41.78	6.6e-05	K	IEENGSMR	V	Oxidation (M)	0.00000010.0			Spectrum31 scans:2930,
WH_SS3	1	8	ratMUP3_18670Da	ratMUP3_18670Da	578	18832	31	31	9	9	828	428	1	0	0	513.779	1025.54	2	1025.54	-0.0001	0	15.59	0.028	K	LCVAHGITR	D					Spectrum508 scans:4264,
WH_SS3	1	8	ratMUP3_18670Da	ratMUP3_18670Da	578	18832	31	31	9	9	830	430	1	0	0	342.856	1025.54	3	1025.54	0.0006	0	18.97	0.013	K	LCVAHGITR	D					Spectrum511 scans:4269,
WH_SS3	1	8	ratMUP3_18670Da	ratMUP3_18670Da	578	18832	31	31	9	9	1181	149	1	0	0	596.785	1191.56	2	1191.56	0.0003	1	32.23	0.0006	R	EKIEENGSMR	V					Spectrum188 scans:3481,
WH_SS3	1	8	ratMUP3_18670Da	ratMUP3_18670Da	578	18832	31	31	9	9	1182	136	1	0	0	398.193	1191.56	3	1191.56	0.001	1	27.07	0.002	R	EKIEENGSMR	V					Spectrum175 scans:3465,
WH_SS3	1	8	ratMUP3_18670Da	ratMUP3_18670Da	578	18832	31	31	9	9	2002	1833	1	0	0	626.326	1875.96	3	1875.96	0.0021	0	22.85	0.0052	R	VFMQHIDVLENSLGFK	F					Spectrum2284 scans:7691,
WH_SS3	1	8	ratMUP3_18670Da	ratMUP3_18670Da	578	18832	31	31	9	9	2006	1651	1	0	0	631.658	1891.95	3	1891.95	0.0011	0	54.76	3.3e-06	R	VFMQHIDVLENSLGFK	F	Oxidation (M)	0.0010000000000000.0			Spectrum2038 scans:7223,
WH_SS4	1	8	ratMUP3_18670Da	ratMUP3_18670Da	309	18832	18	18	7	7	195	108	1	0	0	380.695	759.376	2	759.376	-0.0006	0	53.82	4.1e-06	R	GNLDVDK	L					Spectrum152 scans:3499,
WH_SS4	1	8	ratMUP3_18670Da	ratMUP3_18670Da	309	18832	18	18	7	7	238	350	1	0	0	389.203	776.391	2	776.392	-0.0001	0	27.13	0.0019	K	DLSSDIK	E					Spectrum447 scans:4380,
WH_SS4	1	8	ratMUP3_18670Da	ratMUP3_18670Da	309	18832	18	18	7	7	531	830	1	0	0	466.259	930.504	2	930.502	0.0014	0	47.99	1.6e-05	R	DNIIDLTK	T					Spectrum1051 scans:5827,
WH_SS4	1	8	ratMUP3_18670Da	ratMUP3_18670Da	309	18832	18	18	7	7	545	91	1	0	0	468.217	934.42	2	934.418	0.0026	0	56.9	2e-06	K	IEENGSMR	V					Spectrum132 scans:3445,
WH_SS4	1	8	ratMUP3_18670Da	ratMUP3_18670Da	309	18832	18	18	7	7	577	5	1	0	0	476.214	950.414	2	950.413	0.0011	0	22.15	0.0061	K	IEENGSMR	V	Oxidation (M)	0.00000010.0			Spectrum33 scans:2944,
WH_SS4	1	8	ratMUP3_18670Da	ratMUP3_18670Da	309	18832	18	18	7	7	792	310	1	0	0	342.855	1025.54	3	1025.54	-0.0003	0	20.53	0.0089	K	LCVAHGITR	D					Spectrum398 scans:4238,
WH_SS4	1	8	ratMUP3_18670Da	ratMUP3_18670Da	309	18832	18	18	7	7	793	313	1	0	0	513.779	1025.54	2	1025.54	-0.0001	0	24.73	0.0034	K	LCVAHGITR	D					Spectrum401 scans:4243,
WH_SS4	1	8	ratMUP3_18670Da	ratMUP3_18670Da	309	18832	18	18	7	7	1091	96	1	0	0	398.193	1191.56	3	1191.56	0.0012	1	15.8	0.026	R	EKIEENGSMR	V					Spectrum138 scans:3470,
WH_SS5	1	8	ratMUP3_18670Da	ratMUP3_18670Da	309	18832	15	15	7	7	151	127	1	0	0	380.695	759.376	2	759.376	-0.0003	0	53.55	4.4e-06	R	GNLDVDK	L					Spectrum180 scans:3504,
WH_SS5	1	8	ratMUP3_18670Da	ratMUP3_18670Da	309	18832	15	15	7	7	185	416	1	0	0	389.203	776.392	2	776.392	0.0002	0	32.51	0.00056	K	DLSSDIK	E					Spectrum520 scans:4399,
WH_SS5	1	8	ratMUP3_18670Da	ratMUP3_18670Da	309	18832	15	15	7	7	401	900	1	0	0	466.259	930.503	2	930.502	0.0007	0	47.89	1.6e-05	R	DNIIDLTK	T					Spectrum1157 scans:5850,
WH_SS5	1	8	ratMUP3_18670Da	ratMUP3_18670Da	309	18832	15	15	7	7	421	96	1	0	0	468.217	934.42	2	934.418	0.0024	0	58.49	1.4e-06	K	IEENGSMR	V					Spectrum146 scans:3436,
WH_SS5	1	8	ratMUP3_18670Da	ratMUP3_18670Da	309	18832	15	15	7	7	453	2	1	0	0	476.214	950.413	2	950.413	0.0001	0	39.04	0.00012	K	IEENGSMR	V	Oxidation (M)	0.00000010.0			Spectrum32 scans:2928,
WH_SS5	1	8	ratMUP3_18670Da	ratMUP3_18670Da	309	18832	15	15	7	7	665	360	1	0	0	342.856	1025.55	3	1025.54	0.001	0	17.06	0.02	K	LCVAHGITR	D					Spectrum457 scans:4249,
WH_SS5	1	8	ratMUP3_18670Da	ratMUP3_18670Da	309	18832	15	15	7	7	666	361	1	0	0	513.78	1025.55	2	1025.54	0.0018	0	29.23	0.0012	K	LCVAHGITR	D					Spectrum458 scans:4250,
WH_SS5	1	8	ratMUP3_18670Da	ratMUP3_18670Da	309	18832	15	15	7	7	974	111	1	0	0	398.193	1191.56	3	1191.56	0.0005	1	24.66	0.0034	R	EKIEENGSMR	V					Spectrum163 scans:3481,
WH_SS5	1	8	ratMUP3_18670Da	ratMUP3_18670Da	309	18832	15	15	7	7	975	118	1	0	0	596.785	1191.56	2	1191.56	0.0005	1	32.21	0.0006	R	EKIEENGSMR	V					Spectrum170 scans:3489,
WH_SS6	1	3	ratMUP3_18670Da	ratMUP3_18670Da	71	18832	3	3	3	3	185	402	1	0	0	466.258	930.502	2	930.502	0	0	38.49	0.00014	R	DNIIDLTK	T					Spectrum601 scans:5518,
WH_SS6	1	3	ratMUP3_18670Da	ratMUP3_18670Da	71	18832	3	3	3	3	193	27	1	0	0	468.216	934.418	2	934.418	0.0003	0	24.37	0.0037	K	IEENGSMR	V					Spectrum60 scans:3333,
BN_SNS1	1	3	ratMUP3_18670Da	ratMUP3_18670Da	357	18832	14	14	6	6	106	113	1	0	0	380.695	759.376	2	759.376	-0.0003	0	53.75	4.2e-06	R	GNLDVDK	L					Spectrum164 scans:3503,
BN_SNS1	1	3	ratMUP3_18670Da	ratMUP3_18670Da	357	18832	14	14	6	6	130	307	1	0	0	389.203	776.391	2	776.392	-0.0009	0	34.97	0.00032	K	DLSSDIK	E					Spectrum411 scans:4369,
BN_SNS1	1	3	ratMUP3_18670Da	ratMUP3_18670Da	357	18832	14	14	6	6	288	613	1	0	0	466.258	930.502	2	930.502	-0.0003	0	45	3.2e-05	R	DNIIDLTK	T					Spectrum826 scans:5600,
BN_SNS1	1	3	ratMUP3_18670Da	ratMUP3_18670Da	357	18832	14	14	6	6	305	43	1	0	0	468.217	934.419	2	934.418	0.0012	0	58.8	1.3e-06	K	IEENGSMR	V					Spectrum85 scans:3332,
BN_SNS1	1	3	ratMUP3_18670Da	ratMUP3_18670Da	357	18832	14	14	6	6	329	4	1	0	0	476.214	950.412	2	950.413	-0.0003	0	37.27	0.00019	K	IEENGSMR	V	Oxidation (M)	0.00000010.0			Spectrum35 scans:2934,
BN_SNS1	1	3	ratMUP3_18670Da	ratMUP3_18670Da	357	18832	14	14	6	6	409	546	1	0	1	492.774	983.534	2	983.533	0.0008	0	27.09	0.002	R	EVYLVAYK	T					Spectrum720 scans:5282,
BN_SNS1	1	3	ratMUP3_18670Da	ratMUP3_18670Da	357	18832	14	14	6	6	1130	1029	1	0	0	626.326	1875.96	3	1875.96	-0.0001	0	19.07	0.012	R	VFMQHIDVLENSLGFK	F					Spectrum1489 scans:7364,
BN_SNS2	1	6	ratMUP3_18670Da	ratMUP3_18670Da	549	18832	26	26	6	6	199	136	1	0	0	380.695	759.376	2	759.376	0.0001	0	53.81	4.2e-06	R	GNLDVDK	L					Spectrum176 scans:3508,
BN_SNS2	1	6	ratMUP3_18670Da	ratMUP3_18670Da	549	18832	26	26	6	6	249	435	1	0	0	389.203	776.391	2	776.392	-0.0003	0	34.95	0.00032	K	DLSSDIK	E					Spectrum526 scans:4412,
BN_SNS2	1	6	ratMUP3_18670Da	ratMUP3_18670Da	549	18832	26	26	6	6	524	851	1	0	0	466.259	930.503	2	930.502	0.0009	0	47.94	1.6e-05	R	DNIIDLTK	T					Spectrum1023 scans:5498,
BN_SNS2	1	6	ratMUP3_18670Da	ratMUP3_18670Da	549	18832	26	26	6	6	540	97	1	0	0	468.216	934.418	2	934.418	0.0006	0	54.1	3.9e-06	K	IEENGSMR	V					Spectrum132 scans:3409,
BN_SNS2	1	6	ratMUP3_18670Da	ratMUP3_18670Da	549	18832	26	26	6	6	580	3	1	0	0	476.213	950.412	2	950.413	-0.0004	0	51.02	7.9e-06	K	IEENGSMR	V	Oxidation (M)	0.00000010.0			Spectrum31 scans:2948,
BN_SNS2	1	6	ratMUP3_18670Da	ratMUP3_18670Da	549	18832	26	26	6	6	681	811	1	0	1	492.774	983.533	2	983.533	0.0005	0	25.05	0.0031	R	EVYLVAYK	T					Spectrum967 scans:5379,
BN_SNS2	1	6	ratMUP3_18670Da	ratMUP3_18670Da	549	18832	26	26	6	6	828	405	1	0	0	342.855	1025.54	3	1025.54	-0.0001	0	25.26	0.003	K	LCVAHGITR	D					Spectrum492 scans:4332,
BN_SNS2	1	6	ratMUP3_18670Da	ratMUP3_18670Da	549	18832	26	26	6	6	830	407	1	0	0	513.78	1025.54	2	1025.54	0.0007	0	40.5	8.9e-05	K	LCVAHGITR	D					Spectrum494 scans:4336,
BN_SNS3	1	5	ratMUP3_18670Da	ratMUP3_18670Da	349	18832	15	15	5	5	126	113	1	0	0	380.695	759.376	2	759.376	-0.0003	0	53.79	4.2e-06	R	GNLDVDK	L					Spectrum154 scans:3510,
BN_SNS3	1	5	ratMUP3_18670Da	ratMUP3_18670Da	349	18832	15	15	5	5	162	353	1	0	0	389.203	776.391	2	776.392	-0.0002	0	36.94	0.0002	K	DLSSDIK	E					Spectrum457 scans:4379,
BN_SNS3	1	5	ratMUP3_18670Da	ratMUP3_18670Da	349	18832	15	15	5	5	355	804	1	0	0	466.258	930.502	2	930.502	-0.0004	0	48.02	1.6e-05	R	DNIIDLTK	T					Spectrum1034 scans:5811,
BN_SNS3	1	5	ratMUP3_18670Da	ratMUP3_18670Da	349	18832	15	15	5	5	375	51	1	0	0	468.217	934.419	2	934.418	0.0012	0	41.17	7.6e-05	K	IEENGSMR	V					Spectrum84 scans:3343,
BN_SNS3	1	5	ratMUP3_18670Da	ratMUP3_18670Da	349	18832	15	15	5	5	409	2	1	0	0	476.214	950.413	2	950.413	-0.0002	0	39.29	0.00012	K	IEENGSMR	V	Oxidation (M)	0.00000010.0			Spectrum31 scans:2958,
BN_SNS3	1	5	ratMUP3_18670Da	ratMUP3_18670Da	349	18832	15	15	5	5	490	658	1	0	1	492.774	983.534	2	983.533	0.0007	0	24.77	0.0033	R	EVYLVAYK	T					Spectrum836 scans:5316,
BN_SNS4	1	3	ratMUP3_18670Da	ratMUP3_18670Da	190	18832	11	11	5	5	63	61	1	0	0	380.695	759.376	2	759.376	-0.0005	0	32.61	0.00055	R	GNLDVDK	L					Spectrum103 scans:3488,
BN_SNS4	1	3	ratMUP3_18670Da	ratMUP3_18670Da	190	18832	11	11	5	5	80	176	1	0	0	389.203	776.392	2	776.392	0	0	36.91	0.0002	K	DLSSDIK	E					Spectrum263 scans:4316,
BN_SNS4	1	3	ratMUP3_18670Da	ratMUP3_18670Da	190	18832	11	11	5	5	200	386	1	0	0	466.258	930.502	2	930.502	-0.0003	0	45.19	3e-05	R	DNIIDLTK	T					Spectrum563 scans:5588,
BN_SNS4	1	3	ratMUP3_18670Da	ratMUP3_18670Da	190	18832	11	11	5	5	213	29	1	0	0	468.216	934.418	2	934.418	-0.0002	0	18.01	0.016	K	IEENGSMR	V					Spectrum63 scans:3327,
BN_SNS4	1	3	ratMUP3_18670Da	ratMUP3_18670Da	190	18832	11	11	5	5	242	2	1	0	0	476.214	950.413	2	950.413	0	0	19.5	0.011	K	IEENGSMR	V	Oxidation (M)	0.00000010.0			Spectrum30 scans:2943,
BN_SNS4	1	3	ratMUP3_18670Da	ratMUP3_18670Da	190	18832	11	11	5	5	290	340	1	0	1	492.774	983.532	2	983.533	-0.0004	0	32.09	0.00062	R	EVYLVAYK	T					Spectrum480 scans:5211,
BN_SS1	1	4	ratMUP3_18670Da	ratMUP3_18670Da	744	18832	35	35	11	11	170	178	1	0	0	380.695	759.376	2	759.376	0.0001	0	53.65	4.3e-06	R	GNLDVDK	L					Spectrum233 scans:3502,
BN_SS1	1	4	ratMUP3_18670Da	ratMUP3_18670Da	744	18832	35	35	11	11	208	585	1	0	0	389.203	776.391	2	776.392	-0.0003	0	36.73	0.00021	K	DLSSDIK	E					Spectrum714 scans:4467,
BN_SS1	1	4	ratMUP3_18670Da	ratMUP3_18670Da	744	18832	35	35	11	11	473	1155	1	0	0	466.258	930.501	2	930.502	-0.0012	0	47.74	1.7e-05	R	DNIIDLTK	T					Spectrum1433 scans:5825,
BN_SS1	1	4	ratMUP3_18670Da	ratMUP3_18670Da	744	18832	35	35	11	11	509	75	1	0	0	468.217	934.419	2	934.418	0.0011	0	60.03	9.9e-07	K	IEENGSMR	V					Spectrum121 scans:3316,
BN_SS1	1	4	ratMUP3_18670Da	ratMUP3_18670Da	744	18832	35	35	11	11	553	6	1	0	0	476.213	950.412	2	950.413	-0.0006	0	44.59	3.5e-05	K	IEENGSMR	V	Oxidation (M)	0.00000010.0			Spectrum35 scans:2914,
BN_SS1	1	4	ratMUP3_18670Da	ratMUP3_18670Da	744	18832	35	35	11	11	662	1046	1	0	1	492.774	983.533	2	983.533	0.0005	0	24.16	0.0038	R	EVYLVAYK	T					Spectrum1261 scans:5490,
BN_SS1	1	4	ratMUP3_18670Da	ratMUP3_18670Da	744	18832	35	35	11	11	744	290	1	0	0	503.774	1005.53	2	1005.53	-0.0001	1	13.78	0.042	R	TKDLSSDIK	E					Spectrum357 scans:3729,
BN_SS1	1	4	ratMUP3_18670Da	ratMUP3_18670Da	744	18832	35	35	11	11	745	295	1	0	0	336.185	1005.53	3	1005.53	0.0004	1	13.27	0.047	R	TKDLSSDIK	E					Spectrum362 scans:3737,
BN_SS1	1	4	ratMUP3_18670Da	ratMUP3_18670Da	744	18832	35	35	11	11	824	522	1	0	0	513.779	1025.54	2	1025.54	-0.0007	0	29.46	0.0011	K	LCVAHGITR	D					Spectrum633 scans:4307,
BN_SS1	1	4	ratMUP3_18670Da	ratMUP3_18670Da	744	18832	35	35	11	11	825	521	1	0	0	342.855	1025.54	3	1025.54	-0.0005	0	21.35	0.0073	K	LCVAHGITR	D					Spectrum631 scans:4305,
BN_SS1	1	4	ratMUP3_18670Da	ratMUP3_18670Da	744	18832	35	35	11	11	1249	149	1	0	0	596.785	1191.56	2	1191.56	-0.0003	1	43.28	4.7e-05	R	EKIEENGSMR	V					Spectrum203 scans:3455,
BN_SS1	1	4	ratMUP3_18670Da	ratMUP3_18670Da	744	18832	35	35	11	11	1250	146	1	0	0	398.193	1191.56	3	1191.56	0.0006	1	24.26	0.0037	R	EKIEENGSMR	V					Spectrum200 scans:3450,
BN_SS1	1	4	ratMUP3_18670Da	ratMUP3_18670Da	744	18832	35	35	11	11	1488	998	1	0	0	435.233	1302.68	3	1302.68	0.0006	1	20.35	0.0092	R	DNIIDLTKTDR	C					Spectrum1201 scans:5374,
BN_SS1	1	4	ratMUP3_18670Da	ratMUP3_18670Da	744	18832	35	35	11	11	1774	1909	1	0	1	782.905	1563.8	2	1563.79	0.0027	0	39.97	0.0001	K	LNGDWFSIVLASDK	R					Spectrum2518 scans:8023,
BN_SS1	1	4	ratMUP3_18670Da	ratMUP3_18670Da	744	18832	35	35	11	11	1961	1839	1	0	0	626.324	1875.95	3	1875.96	-0.0038	0	54.17	3.8e-06	R	VFMQHIDVLENSLGFK	F					Spectrum2393 scans:7713,
BN_SS1	1	4	ratMUP3_18670Da	ratMUP3_18670Da	744	18832	35	35	11	11	1965	1700	1	0	0	631.658	1891.95	3	1891.95	0.0005	0	76.88	2.1e-08	R	VFMQHIDVLENSLGFK	F	Oxidation (M)	0.0010000000000000.0			Spectrum2171 scans:7253,
BN_SS2	1	7	ratMUP3_18670Da	ratMUP3_18670Da	684	18832	36	36	7	7	228	140	1	0	0	380.695	759.376	2	759.376	0	0	53.59	4.4e-06	R	GNLDVDK	L					Spectrum179 scans:3480,
BN_SS2	1	7	ratMUP3_18670Da	ratMUP3_18670Da	684	18832	36	36	7	7	274	458	1	0	0	389.203	776.391	2	776.392	-0.0005	0	45.46	2.8e-05	K	DLSSDIK	E					Spectrum547 scans:4389,
BN_SS2	1	7	ratMUP3_18670Da	ratMUP3_18670Da	684	18832	36	36	7	7	598	902	1	0	0	466.259	930.503	2	930.502	0.0013	0	49.84	1e-05	R	DNIIDLTK	T					Spectrum1076 scans:5486,
BN_SS2	1	7	ratMUP3_18670Da	ratMUP3_18670Da	684	18832	36	36	7	7	615	46	1	0	0	468.217	934.419	2	934.418	0.0012	0	60.07	9.8e-07	K	IEENGSMR	V					Spectrum81 scans:3303,
BN_SS2	1	7	ratMUP3_18670Da	ratMUP3_18670Da	684	18832	36	36	7	7	670	2	1	0	0	476.213	950.412	2	950.413	-0.0009	0	39.03	0.00013	K	IEENGSMR	V	Oxidation (M)	0.00000010.0			Spectrum30 scans:2921,
BN_SS2	1	7	ratMUP3_18670Da	ratMUP3_18670Da	684	18832	36	36	7	7	776	894	1	0	1	492.774	983.533	2	983.533	0.0006	0	32.5	0.00056	R	EVYLVAYK	T					Spectrum1063 scans:5462,
BN_SS2	1	7	ratMUP3_18670Da	ratMUP3_18670Da	684	18832	36	36	7	7	933	429	1	0	0	342.855	1025.54	3	1025.54	-0.0001	0	27.21	0.0019	K	LCVAHGITR	D					Spectrum514 scans:4304,
BN_SS2	1	7	ratMUP3_18670Da	ratMUP3_18670Da	684	18832	36	36	7	7	938	430	1	0	0	513.78	1025.55	2	1025.54	0.0014	0	44.25	3.8e-05	K	LCVAHGITR	D					Spectrum515 scans:4307,
BN_SS2	1	7	ratMUP3_18670Da	ratMUP3_18670Da	684	18832	36	36	7	7	1344	8	1	0	0	403.524	1207.55	3	1207.55	0.0003	1	17.64	0.017	R	EKIEENGSMR	V	Oxidation (M)	0.0000000010.0			Spectrum37 scans:3029,
WH_SS1	1	5	ratMUP2_18642Da	ratMUP2_18642Da	2017	18803	88	88	15	15	629	970	1	0	1	449.766	897.518	2	897.519	-0.0003	0	42.25	6e-05	R	VFVQHIR	V					Spectrum1053 scans:4799,
WH_SS1	1	5	ratMUP2_18642Da	ratMUP2_18642Da	2017	18803	88	88	15	15	630	973	1	0	1	300.18	897.518	3	897.519	-0.0002	0	25.94	0.0025	R	VFVQHIR	V					Spectrum1056 scans:4803,
WH_SS1	1	5	ratMUP2_18642Da	ratMUP2_18642Da	2017	18803	88	88	15	15	1258	1552	1	0	1	510.79	1019.57	2	1019.57	0.0006	0	64.51	3.5e-07	R	VLENSLAFK	F					Spectrum1668 scans:5753,
WH_SS1	1	5	ratMUP2_18642Da	ratMUP2_18642Da	2017	18803	88	88	15	15	2805	2822	1	0	1	779.372	1556.73	2	1556.73	-0.0007	0	79	1.3e-08	K	NGETFQLMELYGR	T					Spectrum3045 scans:7663,
WH_SS1	1	5	ratMUP2_18642Da	ratMUP2_18642Da	2017	18803	88	88	15	15	2865	2148	1	0	1	787.369	1572.72	2	1572.72	-0.0012	0	70.26	9.4e-08	K	NGETFQLMELYGR	T	Oxidation (M)	0.0000000100000.0			Spectrum2306 scans:6688,
WH_SS1	1	5	ratMUP2_18642Da	ratMUP2_18642Da	2017	18803	88	88	15	15	3027	2227	1	0	1	808.885	1615.75	2	1615.76	-0.0005	0	65.52	2.8e-07	K	ENGVCTEFSLVAYK	T					Spectrum2396 scans:6800,
WH_SS1	1	5	ratMUP2_18642Da	ratMUP2_18642Da	2017	18803	88	88	15	15	3029	2236	1	0	1	539.593	1615.76	3	1615.76	0.0015	0	39.52	0.00011	K	ENGVCTEFSLVAYK	T					Spectrum2405 scans:6813,
WH_SS1	1	5	ratMUP2_18642Da	ratMUP2_18642Da	2017	18803	88	88	15	15	3605	3192	1	0	1	689.99	2066.95	3	2066.95	0.0003	0	67.28	1.9e-07	K	DGEYFVEYDGGNTFTILK	T					Spectrum3465 scans:8270,
WH_SS1	1	5	ratMUP2_18642Da	ratMUP2_18642Da	2017	18803	88	88	15	15	3608	3437	1	0	1	1034.48	2066.95	2	2066.95	0.001	0	66.34	2.3e-07	K	DGEYFVEYDGGNTFTILK	T					Spectrum3758 scans:8694,
WH_SS2	1	1	ratMUP2_18642Da	ratMUP2_18642Da	2481	18803	95	95	15	15	617	832	1	1	1	449.767	897.519	2	897.519	0.0002	0	40.42	9.1e-05	R	VFVQHIR	V					Spectrum926 scans:4734,
WH_SS2	1	1	ratMUP2_18642Da	ratMUP2_18642Da	2481	18803	95	95	15	15	618	786	1	1	1	300.18	897.519	3	897.519	0.0003	0	25.96	0.0025	R	VFVQHIR	V					Spectrum879 scans:4645,
WH_SS2	1	1	ratMUP2_18642Da	ratMUP2_18642Da	2481	18803	95	95	15	15	1221	1300	1	1	1	510.79	1019.57	2	1019.57	0.001	0	61.48	7.1e-07	R	VLENSLAFK	F					Spectrum1434 scans:5636,
WH_SS2	1	1	ratMUP2_18642Da	ratMUP2_18642Da	2481	18803	95	95	15	15	2562	2336	1	1	1	779.373	1556.73	2	1556.73	0.0017	0	76.71	2.1e-08	K	NGETFQLMELYGR	T					Spectrum2597 scans:7423,
WH_SS2	1	1	ratMUP2_18642Da	ratMUP2_18642Da	2481	18803	95	95	15	15	2598	1932	1	1	1	787.367	1572.72	2	1572.72	-0.0048	0	76.02	2.5e-08	K	NGETFQLMELYGR	T	Oxidation (M)	0.0000000100000.0			Spectrum2139 scans:6734,
WH_SS2	1	1	ratMUP2_18642Da	ratMUP2_18642Da	2481	18803	95	95	15	15	2747	1878	1	1	1	539.592	1615.76	3	1615.76	0.0002	0	22.34	0.0058	K	ENGVCTEFSLVAYK	T					Spectrum2079 scans:6640,
WH_SS2	1	1	ratMUP2_18642Da	ratMUP2_18642Da	2481	18803	95	95	15	15	2748	1912	1	1	1	808.885	1615.76	2	1615.76	0.0005	0	57.59	1.7e-06	K	ENGVCTEFSLVAYK	T					Spectrum2116 scans:6692,
WH_SS2	1	1	ratMUP2_18642Da	ratMUP2_18642Da	2481	18803	95	95	15	15	3137	2698	1	1	1	1034.48	2066.95	2	2066.95	-0.0019	0	44.48	3.6e-05	K	DGEYFVEYDGGNTFTILK	T					Spectrum3041 scans:8108,
WH_SS2	1	1	ratMUP2_18642Da	ratMUP2_18642Da	2481	18803	95	95	15	15	3142	2860	1	1	1	689.99	2066.95	3	2066.95	0.0012	0	30.01	0.001	K	DGEYFVEYDGGNTFTILK	T					Spectrum3224 scans:8403,
WH_SS3	1	4	ratMUP2_18642Da	ratMUP2_18642Da	778	18803	34	34	12	12	407	533	1	0	1	449.767	897.519	2	897.519	0.0008	0	29.64	0.0011	R	VFVQHIR	V					Spectrum629 scans:4581,
WH_SS3	1	4	ratMUP2_18642Da	ratMUP2_18642Da	778	18803	34	34	12	12	797	889	1	0	1	510.79	1019.57	2	1019.57	0.0011	0	61.46	7.1e-07	R	VLENSLAFK	F					Spectrum1039 scans:5423,
WH_SS3	1	4	ratMUP2_18642Da	ratMUP2_18642Da	778	18803	34	34	12	12	1730	1540	1	0	1	779.373	1556.73	2	1556.73	0.0013	0	76.06	2.5e-08	K	NGETFQLMELYGR	T					Spectrum1861 scans:6904,
WH_SS3	1	4	ratMUP2_18642Da	ratMUP2_18642Da	778	18803	34	34	12	12	1756	1244	1	0	1	787.37	1572.72	2	1572.72	0.0004	0	70.62	8.7e-08	K	NGETFQLMELYGR	T	Oxidation (M)	0.0000000100000.0			Spectrum1478 scans:6247,
WH_SS3	1	4	ratMUP2_18642Da	ratMUP2_18642Da	778	18803	34	34	12	12	1828	1282	1	0	1	808.886	1615.76	2	1615.76	0.002	0	48.35	1.5e-05	K	ENGVCTEFSLVAYK	T					Spectrum1530 scans:6337,
WH_SS3	1	4	ratMUP2_18642Da	ratMUP2_18642Da	778	18803	34	34	12	12	2077	1806	1	0	1	1034.48	2066.95	2	2066.95	-0.0014	0	34.51	0.00035	K	DGEYFVEYDGGNTFTILK	T					Spectrum2248 scans:7620,
WH_SS4	1	1	ratMUP2_18642Da	ratMUP2_18642Da	533	18803	23	23	11	11	457	393	1	0	1	449.767	897.519	2	897.519	0.0004	0	28.43	0.0014	R	VFVQHIR	V					Spectrum498 scans:4550,
WH_SS4	1	1	ratMUP2_18642Da	ratMUP2_18642Da	533	18803	23	23	11	11	767	674	1	0	1	510.79	1019.57	2	1019.57	0.0009	0	61.57	7e-07	R	VLENSLAFK	F					Spectrum839 scans:5349,
WH_SS4	1	1	ratMUP2_18642Da	ratMUP2_18642Da	533	18803	23	23	11	11	1458	1159	1	0	1	779.373	1556.73	2	1556.73	0.0016	0	78.4	1.4e-08	K	NGETFQLMELYGR	T					Spectrum1532 scans:6771,
WH_SS4	1	1	ratMUP2_18642Da	ratMUP2_18642Da	533	18803	23	23	11	11	1475	946	1	0	1	787.369	1572.72	2	1572.72	-0.0016	0	57.33	1.8e-06	K	NGETFQLMELYGR	T	Oxidation (M)	0.0000000100000.0			Spectrum1210 scans:6156,
WH_SS4	1	1	ratMUP2_18642Da	ratMUP2_18642Da	533	18803	23	23	11	11	1516	975	1	0	1	808.885	1615.76	2	1615.76	-0.0002	0	66.37	2.3e-07	K	ENGVCTEFSLVAYK	T					Spectrum1255 scans:6240,
WH_SS4	1	1	ratMUP2_18642Da	ratMUP2_18642Da	533	18803	23	23	11	11	1662	1325	1	0	1	1034.48	2066.95	2	2066.95	-0.0009	0	20.9	0.0081	K	DGEYFVEYDGGNTFTILK	T					Spectrum1823 scans:7450,
WH_SS5	1	2	ratMUP2_18642Da	ratMUP2_18642Da	499	18803	20	20	11	11	336	464	1	0	1	449.767	897.519	2	897.519	0.0001	0	29.83	0.001	R	VFVQHIR	V					Spectrum584 scans:4579,
WH_SS5	1	2	ratMUP2_18642Da	ratMUP2_18642Da	499	18803	20	20	11	11	641	759	1	0	1	510.791	1019.57	2	1019.57	0.0014	0	56.33	2.3e-06	R	VLENSLAFK	F					Spectrum948 scans:5387,
WH_SS5	1	2	ratMUP2_18642Da	ratMUP2_18642Da	499	18803	20	20	11	11	1358	1209	1	0	1	779.374	1556.73	2	1556.73	0.0031	0	83.23	4.8e-09	K	NGETFQLMELYGR	T					Spectrum1604 scans:6792,
WH_SS5	1	2	ratMUP2_18642Da	ratMUP2_18642Da	499	18803	20	20	11	11	1373	1017	1	0	1	787.369	1572.72	2	1572.72	-0.0011	0	46.24	2.4e-05	K	NGETFQLMELYGR	T	Oxidation (M)	0.0000000100000.0			Spectrum1319 scans:6186,
WH_SS5	1	2	ratMUP2_18642Da	ratMUP2_18642Da	499	18803	20	20	11	11	1410	1046	1	0	1	808.885	1615.76	2	1615.76	-0.0001	0	32.48	0.00056	K	ENGVCTEFSLVAYK	T					Spectrum1365 scans:6274,
WH_SS5	1	2	ratMUP2_18642Da	ratMUP2_18642Da	499	18803	20	20	11	11	1539	1356	1	0	1	1034.48	2066.94	2	2066.95	-0.0031	0	16.73	0.021	K	DGEYFVEYDGGNTFTILK	T					Spectrum1863 scans:7467,
WH_SS1	1	5	ratMUP2_18642Da	ratMUP2_18642Da	2017	18803	88	88	15	15	334	861	1	0	0	389.203	776.392	2	776.392	0.0001	0	36.92	0.0002	K	DLSSDIK	E					Spectrum942 scans:4607,
WH_SS1	1	5	ratMUP2_18642Da	ratMUP2_18642Da	2017	18803	88	88	15	15	741	2176	1	0	0	466.258	930.501	2	930.502	-0.0014	0	49.88	1e-05	R	DNIIDLTK	T					Spectrum2335 scans:6724,
WH_SS1	1	5	ratMUP2_18642Da	ratMUP2_18642Da	2017	18803	88	88	15	15	801	167	1	0	0	468.217	934.419	2	934.418	0.0008	0	56.83	2.1e-06	K	IEENGSMR	V					Spectrum222 scans:3428,
WH_SS1	1	5	ratMUP2_18642Da	ratMUP2_18642Da	2017	18803	88	88	15	15	872	20	1	0	0	476.214	950.413	2	950.413	0.0001	0	50.82	8.3e-06	K	IEENGSMR	V	Oxidation (M)	0.00000010.0			Spectrum52 scans:2958,
WH_SS1	1	5	ratMUP2_18642Da	ratMUP2_18642Da	2017	18803	88	88	15	15	1187	401	1	0	0	336.185	1005.53	3	1005.53	-0.0006	1	28.91	0.0013	R	TKDLSSDIK	E					Spectrum465 scans:3802,
WH_SS1	1	5	ratMUP2_18642Da	ratMUP2_18642Da	2017	18803	88	88	15	15	1190	400	1	0	0	503.775	1005.53	2	1005.53	0.0005	1	36.81	0.00021	R	TKDLSSDIK	E					Spectrum464 scans:3801,
WH_SS1	1	5	ratMUP2_18642Da	ratMUP2_18642Da	2017	18803	88	88	15	15	1305	727	1	0	0	513.779	1025.54	2	1025.54	0.0004	0	44.11	3.9e-05	K	LCVAHGITR	D					Spectrum807 scans:4392,
WH_SS1	1	5	ratMUP2_18642Da	ratMUP2_18642Da	2017	18803	88	88	15	15	1306	789	1	0	0	342.855	1025.54	3	1025.54	0.0005	0	26.7	0.0021	K	LCVAHGITR	D					Spectrum870 scans:4490,
WH_SS1	1	5	ratMUP2_18642Da	ratMUP2_18642Da	2017	18803	88	88	15	15	1333	621	1	0	0	345.517	1033.53	3	1033.53	0.0006	1	26.86	0.0021	K	DLSSDIKEK	F					Spectrum695 scans:4176,
WH_SS1	1	5	ratMUP2_18642Da	ratMUP2_18642Da	2017	18803	88	88	15	15	1856	202	1	0	0	398.192	1191.56	3	1191.56	0.0004	1	18.59	0.014	R	EKIEENGSMR	V					Spectrum260 scans:3496,
WH_SS1	1	5	ratMUP2_18642Da	ratMUP2_18642Da	2017	18803	88	88	15	15	1857	203	1	0	0	596.785	1191.56	2	1191.56	0.0007	1	43.18	4.8e-05	R	EKIEENGSMR	V					Spectrum261 scans:3497,
WH_SS1	1	5	ratMUP2_18642Da	ratMUP2_18642Da	2017	18803	88	88	15	15	1924	35	1	0	0	604.781	1207.55	2	1207.55	-0.0028	1	22.17	0.0061	R	EKIEENGSMR	V	Oxidation (M)	0.0000000010.0			Spectrum71 scans:3056,
WH_SS1	1	5	ratMUP2_18642Da	ratMUP2_18642Da	2017	18803	88	88	15	15	1925	36	1	0	0	403.524	1207.55	3	1207.55	0	1	23.65	0.0043	R	EKIEENGSMR	V	Oxidation (M)	0.0000000010.0			Spectrum72 scans:3060,
WH_SS1	1	5	ratMUP2_18642Da	ratMUP2_18642Da	2017	18803	88	88	15	15	2191	2762	1	0	0	433.23	1296.67	3	1296.67	0.0002	0	17.69	0.017	R	YVMFHLVNFK	N					Spectrum2976 scans:7576,
WH_SS1	1	5	ratMUP2_18642Da	ratMUP2_18642Da	2017	18803	88	88	15	15	2192	2769	1	0	0	649.342	1296.67	2	1296.67	0.0003	0	30.65	0.00086	R	YVMFHLVNFK	N					Spectrum2986 scans:7587,
WH_SS1	1	5	ratMUP2_18642Da	ratMUP2_18642Da	2017	18803	88	88	15	15	2210	1434	1	0	0	435.233	1302.68	3	1302.68	-0.0009	1	31.09	0.00078	R	DNIIDLTKTDR	C					Spectrum1541 scans:5566,
WH_SS1	1	5	ratMUP2_18642Da	ratMUP2_18642Da	2017	18803	88	88	15	15	2211	1440	1	0	0	652.346	1302.68	2	1302.68	-0.0008	1	43.91	4.1e-05	R	DNIIDLTKTDR	C					Spectrum1549 scans:5576,
WH_SS1	1	5	ratMUP2_18642Da	ratMUP2_18642Da	2017	18803	88	88	15	15	2260	2269	1	0	0	438.562	1312.66	3	1312.66	-0.0012	0	19.37	0.012	R	YVMFHLVNFK	N	Oxidation (M)	0.0010000000.0			Spectrum2440 scans:6857,
WH_SS1	1	5	ratMUP2_18642Da	ratMUP2_18642Da	2017	18803	88	88	15	15	2772	3870	1	0	0	775.895	1549.78	2	1549.78	-0.0014	0	60.51	8.9e-07	K	LNGDWFSIVVASDK	R					Spectrum4428 scans:10149,
WH_SS2	1	1	ratMUP2_18642Da	ratMUP2_18642Da	2481	18803	95	95	15	15	336	746	1	1	0	389.203	776.392	2	776.392	0.0003	0	36.83	0.00021	K	DLSSDIK	E					Spectrum839 scans:4567,
WH_SS2	1	1	ratMUP2_18642Da	ratMUP2_18642Da	2481	18803	95	95	15	15	729	1849	1	1	0	466.259	930.503	2	930.502	0.0003	0	49.58	1.1e-05	R	DNIIDLTK	T					Spectrum2044 scans:6593,
WH_SS2	1	1	ratMUP2_18642Da	ratMUP2_18642Da	2481	18803	95	95	15	15	778	147	1	1	0	468.216	934.418	2	934.418	0.0004	0	63.1	4.9e-07	K	IEENGSMR	V					Spectrum196 scans:3436,
WH_SS2	1	1	ratMUP2_18642Da	ratMUP2_18642Da	2481	18803	95	95	15	15	856	16	1	1	0	476.214	950.413	2	950.413	0.0007	0	50.86	8.2e-06	K	IEENGSMR	V	Oxidation (M)	0.00000010.0			Spectrum48 scans:2972,
WH_SS2	1	1	ratMUP2_18642Da	ratMUP2_18642Da	2481	18803	95	95	15	15	1147	363	1	1	0	503.774	1005.53	2	1005.53	-0.0001	1	41.75	6.7e-05	R	TKDLSSDIK	E					Spectrum428 scans:3794,
WH_SS2	1	1	ratMUP2_18642Da	ratMUP2_18642Da	2481	18803	95	95	15	15	1149	536	1	1	0	336.185	1005.53	3	1005.53	0.0003	1	34.18	0.00038	R	TKDLSSDIK	E					Spectrum618 scans:4126,
WH_SS2	1	1	ratMUP2_18642Da	ratMUP2_18642Da	2481	18803	95	95	15	15	1264	624	1	1	0	513.779	1025.54	2	1025.54	-0.0006	0	44.05	3.9e-05	K	LCVAHGITR	D					Spectrum715 scans:4342,
WH_SS2	1	1	ratMUP2_18642Da	ratMUP2_18642Da	2481	18803	95	95	15	15	1267	670	1	1	0	342.855	1025.54	3	1025.54	0.0004	0	44.11	3.9e-05	K	LCVAHGITR	D					Spectrum761 scans:4432,
WH_SS2	1	1	ratMUP2_18642Da	ratMUP2_18642Da	2481	18803	95	95	15	15	1294	554	1	1	0	345.517	1033.53	3	1033.53	0.0006	1	22.96	0.0051	K	DLSSDIKEK	F					Spectrum637 scans:4158,
WH_SS2	1	1	ratMUP2_18642Da	ratMUP2_18642Da	2481	18803	95	95	15	15	1766	172	1	1	0	596.785	1191.56	2	1191.56	0.0004	1	43.2	4.8e-05	R	EKIEENGSMR	V					Spectrum229 scans:3503,
WH_SS2	1	1	ratMUP2_18642Da	ratMUP2_18642Da	2481	18803	95	95	15	15	1767	170	1	1	0	398.193	1191.56	3	1191.56	0.0005	1	22.64	0.0054	R	EKIEENGSMR	V					Spectrum227 scans:3499,
WH_SS2	1	1	ratMUP2_18642Da	ratMUP2_18642Da	2481	18803	95	95	15	15	1824	29	1	1	0	604.783	1207.55	2	1207.55	0.0002	1	39.86	0.0001	R	EKIEENGSMR	V	Oxidation (M)	0.0000000010.0			Spectrum65 scans:3059,
WH_SS2	1	1	ratMUP2_18642Da	ratMUP2_18642Da	2481	18803	95	95	15	15	1825	30	1	1	0	403.524	1207.55	3	1207.55	0.0007	1	24.65	0.0034	R	EKIEENGSMR	V	Oxidation (M)	0.0000000010.0			Spectrum66 scans:3062,
WH_SS2	1	1	ratMUP2_18642Da	ratMUP2_18642Da	2481	18803	95	95	15	15	2073	2246	1	1	0	433.23	1296.67	3	1296.67	-0.0002	0	14.93	0.032	R	YVMFHLVNFK	N					Spectrum2497 scans:7271,
WH_SS2	1	1	ratMUP2_18642Da	ratMUP2_18642Da	2481	18803	95	95	15	15	2095	1221	1	1	0	652.346	1302.68	2	1302.68	-0.0008	1	68.47	1.4e-07	R	DNIIDLTKTDR	C					Spectrum1349 scans:5481,
WH_SS2	1	1	ratMUP2_18642Da	ratMUP2_18642Da	2481	18803	95	95	15	15	2097	1220	1	1	0	435.234	1302.68	3	1302.68	0.001	1	36.53	0.00022	R	DNIIDLTKTDR	C					Spectrum1348 scans:5478,
WH_SS2	1	1	ratMUP2_18642Da	ratMUP2_18642Da	2481	18803	95	95	15	15	2539	2640	1	1	0	775.896	1549.78	2	1549.78	-0.0002	0	63.21	4.8e-07	K	LNGDWFSIVVASDK	R					Spectrum2978 scans:8013,
WH_SS3	1	4	ratMUP2_18642Da	ratMUP2_18642Da	778	18803	34	34	12	12	214	493	1	0	0	389.203	776.391	2	776.392	-0.0003	0	36.05	0.00025	K	DLSSDIK	E					Spectrum579 scans:4443,
WH_SS3	1	4	ratMUP2_18642Da	ratMUP2_18642Da	778	18803	34	34	12	12	496	1260	1	0	0	466.259	930.504	2	930.502	0.0013	0	47.55	1.8e-05	R	DNIIDLTK	T					Spectrum1503 scans:6291,
WH_SS3	1	4	ratMUP2_18642Da	ratMUP2_18642Da	778	18803	34	34	12	12	513	104	1	0	0	468.216	934.418	2	934.418	0.0001	0	58.59	1.4e-06	K	IEENGSMR	V					Spectrum142 scans:3380,
WH_SS3	1	4	ratMUP2_18642Da	ratMUP2_18642Da	778	18803	34	34	12	12	561	2	1	0	0	476.214	950.413	2	950.413	0.0005	0	41.78	6.6e-05	K	IEENGSMR	V	Oxidation (M)	0.00000010.0			Spectrum31 scans:2930,
WH_SS3	1	4	ratMUP2_18642Da	ratMUP2_18642Da	778	18803	34	34	12	12	828	428	1	0	0	513.779	1025.54	2	1025.54	-0.0001	0	15.59	0.028	K	LCVAHGITR	D					Spectrum508 scans:4264,
WH_SS3	1	4	ratMUP2_18642Da	ratMUP2_18642Da	778	18803	34	34	12	12	830	430	1	0	0	342.856	1025.54	3	1025.54	0.0006	0	18.97	0.013	K	LCVAHGITR	D					Spectrum511 scans:4269,
WH_SS3	1	4	ratMUP2_18642Da	ratMUP2_18642Da	778	18803	34	34	12	12	1181	149	1	0	0	596.785	1191.56	2	1191.56	0.0003	1	32.23	0.0006	R	EKIEENGSMR	V					Spectrum188 scans:3481,
WH_SS3	1	4	ratMUP2_18642Da	ratMUP2_18642Da	778	18803	34	34	12	12	1182	136	1	0	0	398.193	1191.56	3	1191.56	0.001	1	27.07	0.002	R	EKIEENGSMR	V					Spectrum175 scans:3465,
WH_SS3	1	4	ratMUP2_18642Da	ratMUP2_18642Da	778	18803	34	34	12	12	1436	1271	1	0	0	438.562	1312.66	3	1312.66	0.0012	0	22.27	0.0059	R	YVMFHLVNFK	N	Oxidation (M)	0.0010000000.0			Spectrum1517 scans:6316,
WH_SS3	1	4	ratMUP2_18642Da	ratMUP2_18642Da	778	18803	34	34	12	12	1714	1803	1	0	0	775.896	1549.78	2	1549.78	0.0007	0	52.29	5.9e-06	K	LNGDWFSIVVASDK	R					Spectrum2245 scans:7615,
WH_SS3	1	4	ratMUP2_18642Da	ratMUP2_18642Da	778	18803	34	34	12	12	1715	1816	1	0	0	517.6	1549.78	3	1549.78	0.0008	0	28.53	0.0014	K	LNGDWFSIVVASDK	R					Spectrum2260 scans:7640,
WH_SS4	1	1	ratMUP2_18642Da	ratMUP2_18642Da	533	18803	23	23	11	11	238	350	1	0	0	389.203	776.391	2	776.392	-0.0001	0	27.13	0.0019	K	DLSSDIK	E					Spectrum447 scans:4380,
WH_SS4	1	1	ratMUP2_18642Da	ratMUP2_18642Da	533	18803	23	23	11	11	531	830	1	0	0	466.259	930.504	2	930.502	0.0014	0	47.99	1.6e-05	R	DNIIDLTK	T					Spectrum1051 scans:5827,
WH_SS4	1	1	ratMUP2_18642Da	ratMUP2_18642Da	533	18803	23	23	11	11	545	91	1	0	0	468.217	934.42	2	934.418	0.0026	0	56.9	2e-06	K	IEENGSMR	V					Spectrum132 scans:3445,
WH_SS4	1	1	ratMUP2_18642Da	ratMUP2_18642Da	533	18803	23	23	11	11	577	5	1	0	0	476.214	950.414	2	950.413	0.0011	0	22.15	0.0061	K	IEENGSMR	V	Oxidation (M)	0.00000010.0			Spectrum33 scans:2944,
WH_SS4	1	1	ratMUP2_18642Da	ratMUP2_18642Da	533	18803	23	23	11	11	792	310	1	0	0	342.855	1025.54	3	1025.54	-0.0003	0	20.53	0.0089	K	LCVAHGITR	D					Spectrum398 scans:4238,
WH_SS4	1	1	ratMUP2_18642Da	ratMUP2_18642Da	533	18803	23	23	11	11	793	313	1	0	0	513.779	1025.54	2	1025.54	-0.0001	0	24.73	0.0034	K	LCVAHGITR	D					Spectrum401 scans:4243,
WH_SS4	1	1	ratMUP2_18642Da	ratMUP2_18642Da	533	18803	23	23	11	11	1091	96	1	0	0	398.193	1191.56	3	1191.56	0.0012	1	15.8	0.026	R	EKIEENGSMR	V					Spectrum138 scans:3470,
WH_SS4	1	1	ratMUP2_18642Da	ratMUP2_18642Da	533	18803	23	23	11	11	1449	1323	1	0	0	775.897	1549.78	2	1549.78	0.0009	0	15.76	0.027	K	LNGDWFSIVVASDK	R					Spectrum1821 scans:7444,
WH_SS5	1	2	ratMUP2_18642Da	ratMUP2_18642Da	499	18803	20	20	11	11	185	416	1	0	0	389.203	776.392	2	776.392	0.0002	0	32.51	0.00056	K	DLSSDIK	E					Spectrum520 scans:4399,
WH_SS5	1	2	ratMUP2_18642Da	ratMUP2_18642Da	499	18803	20	20	11	11	401	900	1	0	0	466.259	930.503	2	930.502	0.0007	0	47.89	1.6e-05	R	DNIIDLTK	T					Spectrum1157 scans:5850,
WH_SS5	1	2	ratMUP2_18642Da	ratMUP2_18642Da	499	18803	20	20	11	11	421	96	1	0	0	468.217	934.42	2	934.418	0.0024	0	58.49	1.4e-06	K	IEENGSMR	V					Spectrum146 scans:3436,
WH_SS5	1	2	ratMUP2_18642Da	ratMUP2_18642Da	499	18803	20	20	11	11	453	2	1	0	0	476.214	950.413	2	950.413	0.0001	0	39.04	0.00012	K	IEENGSMR	V	Oxidation (M)	0.00000010.0			Spectrum32 scans:2928,
WH_SS5	1	2	ratMUP2_18642Da	ratMUP2_18642Da	499	18803	20	20	11	11	665	360	1	0	0	342.856	1025.55	3	1025.54	0.001	0	17.06	0.02	K	LCVAHGITR	D					Spectrum457 scans:4249,
WH_SS5	1	2	ratMUP2_18642Da	ratMUP2_18642Da	499	18803	20	20	11	11	666	361	1	0	0	513.78	1025.55	2	1025.54	0.0018	0	29.23	0.0012	K	LCVAHGITR	D					Spectrum458 scans:4250,
WH_SS5	1	2	ratMUP2_18642Da	ratMUP2_18642Da	499	18803	20	20	11	11	974	111	1	0	0	398.193	1191.56	3	1191.56	0.0005	1	24.66	0.0034	R	EKIEENGSMR	V					Spectrum163 scans:3481,
WH_SS5	1	2	ratMUP2_18642Da	ratMUP2_18642Da	499	18803	20	20	11	11	975	118	1	0	0	596.785	1191.56	2	1191.56	0.0005	1	32.21	0.0006	R	EKIEENGSMR	V					Spectrum170 scans:3489,
WH_SS5	1	2	ratMUP2_18642Da	ratMUP2_18642Da	499	18803	20	20	11	11	1348	1354	1	0	0	775.897	1549.78	2	1549.78	0.0025	0	52.73	5.3e-06	K	LNGDWFSIVVASDK	R					Spectrum1860 scans:7460,
BN_SNS1	1	5	ratMUP2_18642Da	ratMUP2_18642Da	337	18803	13	13	5	5	130	307	1	0	0	389.203	776.391	2	776.392	-0.0009	0	34.97	0.00032	K	DLSSDIK	E					Spectrum411 scans:4369,
BN_SNS1	1	5	ratMUP2_18642Da	ratMUP2_18642Da	337	18803	13	13	5	5	288	613	1	0	0	466.258	930.502	2	930.502	-0.0003	0	45	3.2e-05	R	DNIIDLTK	T					Spectrum826 scans:5600,
BN_SNS1	1	5	ratMUP2_18642Da	ratMUP2_18642Da	337	18803	13	13	5	5	305	43	1	0	0	468.217	934.419	2	934.418	0.0012	0	58.8	1.3e-06	K	IEENGSMR	V					Spectrum85 scans:3332,
BN_SNS1	1	5	ratMUP2_18642Da	ratMUP2_18642Da	337	18803	13	13	5	5	329	4	1	0	0	476.214	950.412	2	950.413	-0.0003	0	37.27	0.00019	K	IEENGSMR	V	Oxidation (M)	0.00000010.0			Spectrum35 scans:2934,
BN_SNS1	1	5	ratMUP2_18642Da	ratMUP2_18642Da	337	18803	13	13	5	5	501	538	1	0	1	510.791	1019.57	2	1019.57	0.0013	0	51.84	6.5e-06	R	VLENSLAFK	F					Spectrum706 scans:5240,
BN_SNS1	1	5	ratMUP2_18642Da	ratMUP2_18642Da	337	18803	13	13	5	5	1031	1020	1	0	0	775.895	1549.77	2	1549.78	-0.0029	0	15.4	0.029	K	LNGDWFSIVVASDK	R					Spectrum1470 scans:7297,
BN_SNS2	1	2	ratMUP2_18642Da	ratMUP2_18642Da	778	18803	29	29	8	8	249	435	1	0	0	389.203	776.391	2	776.392	-0.0003	0	34.95	0.00032	K	DLSSDIK	E					Spectrum526 scans:4412,
BN_SNS2	1	2	ratMUP2_18642Da	ratMUP2_18642Da	778	18803	29	29	8	8	443	488	1	0	1	449.767	897.519	2	897.519	0.0002	0	36.18	0.00024	R	VFVQHIR	V					Spectrum591 scans:4574,
BN_SNS2	1	2	ratMUP2_18642Da	ratMUP2_18642Da	778	18803	29	29	8	8	524	851	1	0	0	466.259	930.503	2	930.502	0.0009	0	47.94	1.6e-05	R	DNIIDLTK	T					Spectrum1023 scans:5498,
BN_SNS2	1	2	ratMUP2_18642Da	ratMUP2_18642Da	778	18803	29	29	8	8	540	97	1	0	0	468.216	934.418	2	934.418	0.0006	0	54.1	3.9e-06	K	IEENGSMR	V					Spectrum132 scans:3409,
BN_SNS2	1	2	ratMUP2_18642Da	ratMUP2_18642Da	778	18803	29	29	8	8	580	3	1	0	0	476.213	950.412	2	950.413	-0.0004	0	51.02	7.9e-06	K	IEENGSMR	V	Oxidation (M)	0.00000010.0			Spectrum31 scans:2948,
BN_SNS2	1	2	ratMUP2_18642Da	ratMUP2_18642Da	778	18803	29	29	8	8	802	821	1	0	1	510.79	1019.57	2	1019.57	0.001	0	61.42	7.2e-07	R	VLENSLAFK	F					Spectrum983 scans:5412,
BN_SNS2	1	2	ratMUP2_18642Da	ratMUP2_18642Da	778	18803	29	29	8	8	828	405	1	0	0	342.855	1025.54	3	1025.54	-0.0001	0	25.26	0.003	K	LCVAHGITR	D					Spectrum492 scans:4332,
BN_SNS2	1	2	ratMUP2_18642Da	ratMUP2_18642Da	778	18803	29	29	8	8	830	407	1	0	0	513.78	1025.54	2	1025.54	0.0007	0	40.5	8.9e-05	K	LCVAHGITR	D					Spectrum494 scans:4336,
BN_SNS2	1	2	ratMUP2_18642Da	ratMUP2_18642Da	778	18803	29	29	8	8	1539	1510	1	0	0	775.896	1549.78	2	1549.78	0.0004	0	60.66	8.6e-07	K	LNGDWFSIVVASDK	R					Spectrum1962 scans:7515,
BN_SNS2	1	2	ratMUP2_18642Da	ratMUP2_18642Da	778	18803	29	29	8	8	1555	1363	1	0	1	779.371	1556.73	2	1556.73	-0.0009	0	76.23	2.4e-08	K	NGETFQLMELYGR	T					Spectrum1703 scans:6854,
BN_SNS2	1	2	ratMUP2_18642Da	ratMUP2_18642Da	778	18803	29	29	8	8	1571	1149	1	0	1	787.369	1572.72	2	1572.72	-0.0001	0	96.18	2.4e-10	K	NGETFQLMELYGR	T	Oxidation (M)	0.0000000100000.0			Spectrum1393 scans:6228,
BN_SNS3	1	3	ratMUP2_18642Da	ratMUP2_18642Da	409	18803	15	15	6	6	162	353	1	0	0	389.203	776.391	2	776.392	-0.0002	0	36.94	0.0002	K	DLSSDIK	E					Spectrum457 scans:4379,
BN_SNS3	1	3	ratMUP2_18642Da	ratMUP2_18642Da	409	18803	15	15	6	6	355	804	1	0	0	466.258	930.502	2	930.502	-0.0004	0	48.02	1.6e-05	R	DNIIDLTK	T					Spectrum1034 scans:5811,
BN_SNS3	1	3	ratMUP2_18642Da	ratMUP2_18642Da	409	18803	15	15	6	6	375	51	1	0	0	468.217	934.419	2	934.418	0.0012	0	41.17	7.6e-05	K	IEENGSMR	V					Spectrum84 scans:3343,
BN_SNS3	1	3	ratMUP2_18642Da	ratMUP2_18642Da	409	18803	15	15	6	6	409	2	1	0	0	476.214	950.413	2	950.413	-0.0002	0	39.29	0.00012	K	IEENGSMR	V	Oxidation (M)	0.00000010.0			Spectrum31 scans:2958,
BN_SNS3	1	3	ratMUP2_18642Da	ratMUP2_18642Da	409	18803	15	15	6	6	574	643	1	0	1	510.79	1019.57	2	1019.57	0.0011	0	40.04	9.9e-05	R	VLENSLAFK	F					Spectrum813 scans:5263,
BN_SNS3	1	3	ratMUP2_18642Da	ratMUP2_18642Da	409	18803	15	15	6	6	1217	1206	1	0	0	775.896	1549.78	2	1549.78	-0.0008	0	38.02	0.00016	K	LNGDWFSIVVASDK	R					Spectrum1710 scans:7395,
BN_SNS3	1	3	ratMUP2_18642Da	ratMUP2_18642Da	409	18803	15	15	6	6	1229	1094	1	0	1	779.372	1556.73	2	1556.73	-0.0001	0	77.48	1.8e-08	K	NGETFQLMELYGR	T					Spectrum1465 scans:6747,
BN_SNS4	1	5	ratMUP2_18642Da	ratMUP2_18642Da	170	18803	10	10	4	4	80	176	1	0	0	389.203	776.392	2	776.392	0	0	36.91	0.0002	K	DLSSDIK	E					Spectrum263 scans:4316,
BN_SNS4	1	5	ratMUP2_18642Da	ratMUP2_18642Da	170	18803	10	10	4	4	200	386	1	0	0	466.258	930.502	2	930.502	-0.0003	0	45.19	3e-05	R	DNIIDLTK	T					Spectrum563 scans:5588,
BN_SNS4	1	5	ratMUP2_18642Da	ratMUP2_18642Da	170	18803	10	10	4	4	213	29	1	0	0	468.216	934.418	2	934.418	-0.0002	0	18.01	0.016	K	IEENGSMR	V					Spectrum63 scans:3327,
BN_SNS4	1	5	ratMUP2_18642Da	ratMUP2_18642Da	170	18803	10	10	4	4	242	2	1	0	0	476.214	950.413	2	950.413	0	0	19.5	0.011	K	IEENGSMR	V	Oxidation (M)	0.00000010.0			Spectrum30 scans:2943,
BN_SNS4	1	5	ratMUP2_18642Da	ratMUP2_18642Da	170	18803	10	10	4	4	340	334	1	0	1	510.79	1019.57	2	1019.57	0.001	0	31.51	0.00071	R	VLENSLAFK	F					Spectrum472 scans:5164,
BN_SS1	1	6	ratMUP2_18642Da	ratMUP2_18642Da	706	18803	33	33	10	10	208	585	1	0	0	389.203	776.391	2	776.392	-0.0003	0	36.73	0.00021	K	DLSSDIK	E					Spectrum714 scans:4467,
BN_SS1	1	6	ratMUP2_18642Da	ratMUP2_18642Da	706	18803	33	33	10	10	473	1155	1	0	0	466.258	930.501	2	930.502	-0.0012	0	47.74	1.7e-05	R	DNIIDLTK	T					Spectrum1433 scans:5825,
BN_SS1	1	6	ratMUP2_18642Da	ratMUP2_18642Da	706	18803	33	33	10	10	509	75	1	0	0	468.217	934.419	2	934.418	0.0011	0	60.03	9.9e-07	K	IEENGSMR	V					Spectrum121 scans:3316,
BN_SS1	1	6	ratMUP2_18642Da	ratMUP2_18642Da	706	18803	33	33	10	10	553	6	1	0	0	476.213	950.412	2	950.413	-0.0006	0	44.59	3.5e-05	K	IEENGSMR	V	Oxidation (M)	0.00000010.0			Spectrum35 scans:2914,
BN_SS1	1	6	ratMUP2_18642Da	ratMUP2_18642Da	706	18803	33	33	10	10	744	290	1	0	0	503.774	1005.53	2	1005.53	-0.0001	1	13.78	0.042	R	TKDLSSDIK	E					Spectrum357 scans:3729,
BN_SS1	1	6	ratMUP2_18642Da	ratMUP2_18642Da	706	18803	33	33	10	10	745	295	1	0	0	336.185	1005.53	3	1005.53	0.0004	1	13.27	0.047	R	TKDLSSDIK	E					Spectrum362 scans:3737,
BN_SS1	1	6	ratMUP2_18642Da	ratMUP2_18642Da	706	18803	33	33	10	10	797	1018	1	0	1	510.79	1019.56	2	1019.57	-0.0005	0	50.4	9.1e-06	R	VLENSLAFK	F					Spectrum1225 scans:5433,
BN_SS1	1	6	ratMUP2_18642Da	ratMUP2_18642Da	706	18803	33	33	10	10	824	522	1	0	0	513.779	1025.54	2	1025.54	-0.0007	0	29.46	0.0011	K	LCVAHGITR	D					Spectrum633 scans:4307,
BN_SS1	1	6	ratMUP2_18642Da	ratMUP2_18642Da	706	18803	33	33	10	10	825	521	1	0	0	342.855	1025.54	3	1025.54	-0.0005	0	21.35	0.0073	K	LCVAHGITR	D					Spectrum631 scans:4305,
BN_SS1	1	6	ratMUP2_18642Da	ratMUP2_18642Da	706	18803	33	33	10	10	1249	149	1	0	0	596.785	1191.56	2	1191.56	-0.0003	1	43.28	4.7e-05	R	EKIEENGSMR	V					Spectrum203 scans:3455,
BN_SS1	1	6	ratMUP2_18642Da	ratMUP2_18642Da	706	18803	33	33	10	10	1250	146	1	0	0	398.193	1191.56	3	1191.56	0.0006	1	24.26	0.0037	R	EKIEENGSMR	V					Spectrum200 scans:3450,
BN_SS1	1	6	ratMUP2_18642Da	ratMUP2_18642Da	706	18803	33	33	10	10	1488	998	1	0	0	435.233	1302.68	3	1302.68	0.0006	1	20.35	0.0092	R	DNIIDLTKTDR	C					Spectrum1201 scans:5374,
BN_SS1	1	6	ratMUP2_18642Da	ratMUP2_18642Da	706	18803	33	33	10	10	1756	1838	1	0	0	775.896	1549.78	2	1549.78	-0.0001	0	80.96	8e-09	K	LNGDWFSIVVASDK	R					Spectrum2387 scans:7701,
BN_SS1	1	6	ratMUP2_18642Da	ratMUP2_18642Da	706	18803	33	33	10	10	1769	1610	1	0	1	779.371	1556.73	2	1556.73	-0.0017	0	68.39	1.4e-07	K	NGETFQLMELYGR	T					Spectrum2033 scans:6979,
BN_SS1	1	6	ratMUP2_18642Da	ratMUP2_18642Da	706	18803	33	33	10	10	1784	1392	1	0	1	787.369	1572.72	2	1572.72	-0.0001	0	18.57	0.014	K	NGETFQLMELYGR	T	Oxidation (M)	0.0000000100000.0			Spectrum1727 scans:6359,
BN_SS2	1	1	ratMUP2_18642Da	ratMUP2_18642Da	901	18803	40	40	10	10	274	458	1	1	0	389.203	776.391	2	776.392	-0.0005	0	45.46	2.8e-05	K	DLSSDIK	E					Spectrum547 scans:4389,
BN_SS2	1	1	ratMUP2_18642Da	ratMUP2_18642Da	901	18803	40	40	10	10	506	576	1	1	1	449.766	897.518	2	897.519	-0.0006	0	36.1	0.00025	R	VFVQHIR	V					Spectrum684 scans:4688,
BN_SS2	1	1	ratMUP2_18642Da	ratMUP2_18642Da	901	18803	40	40	10	10	598	902	1	1	0	466.259	930.503	2	930.502	0.0013	0	49.84	1e-05	R	DNIIDLTK	T					Spectrum1076 scans:5486,
BN_SS2	1	1	ratMUP2_18642Da	ratMUP2_18642Da	901	18803	40	40	10	10	615	46	1	1	0	468.217	934.419	2	934.418	0.0012	0	60.07	9.8e-07	K	IEENGSMR	V					Spectrum81 scans:3303,
BN_SS2	1	1	ratMUP2_18642Da	ratMUP2_18642Da	901	18803	40	40	10	10	670	2	1	1	0	476.213	950.412	2	950.413	-0.0009	0	39.03	0.00013	K	IEENGSMR	V	Oxidation (M)	0.00000010.0			Spectrum30 scans:2921,
BN_SS2	1	1	ratMUP2_18642Da	ratMUP2_18642Da	901	18803	40	40	10	10	905	875	1	1	1	510.79	1019.57	2	1019.57	0.0011	0	61.51	7.1e-07	R	VLENSLAFK	F					Spectrum1035 scans:5402,
BN_SS2	1	1	ratMUP2_18642Da	ratMUP2_18642Da	901	18803	40	40	10	10	933	429	1	1	0	342.855	1025.54	3	1025.54	-0.0001	0	27.21	0.0019	K	LCVAHGITR	D					Spectrum514 scans:4304,
BN_SS2	1	1	ratMUP2_18642Da	ratMUP2_18642Da	901	18803	40	40	10	10	938	430	1	1	0	513.78	1025.55	2	1025.54	0.0014	0	44.25	3.8e-05	K	LCVAHGITR	D					Spectrum515 scans:4307,
BN_SS2	1	1	ratMUP2_18642Da	ratMUP2_18642Da	901	18803	40	40	10	10	1344	8	1	1	0	403.524	1207.55	3	1207.55	0.0003	1	17.64	0.017	R	EKIEENGSMR	V	Oxidation (M)	0.0000000010.0			Spectrum37 scans:3029,
BN_SS2	1	1	ratMUP2_18642Da	ratMUP2_18642Da	901	18803	40	40	10	10	1734	1654	1	1	0	775.897	1549.78	2	1549.78	0.0014	0	56.75	2.1e-06	K	LNGDWFSIVVASDK	R					Spectrum2109 scans:7538,
BN_SS2	1	1	ratMUP2_18642Da	ratMUP2_18642Da	901	18803	40	40	10	10	1746	1452	1	1	1	779.374	1556.73	2	1556.73	0.0041	0	42.52	5.6e-05	K	NGETFQLMELYGR	T					Spectrum1791 scans:6851,
BN_SS2	1	1	ratMUP2_18642Da	ratMUP2_18642Da	901	18803	40	40	10	10	1771	1232	1	1	1	787.368	1572.72	2	1572.72	-0.0025	0	77.24	1.9e-08	K	NGETFQLMELYGR	T	Oxidation (M)	0.0000000100000.0			Spectrum1474 scans:6225,
BN_SS2	1	1	ratMUP2_18642Da	ratMUP2_18642Da	901	18803	40	40	10	10	1823	1272	1	1	1	808.885	1615.76	2	1615.76	0.0011	0	26.67	0.0022	K	ENGVCTEFSLVAYK	T					Spectrum1530 scans:6320,
WH_SS1	1		ratMUP15_18712Da	ratMUP15_18712Da	993	18930	46	46	8	8	282	246	1	0	0	380.695	759.376	2	759.376	-0.0006	0	53.79	4.2e-06	R	GNLDVDK	L					Spectrum304 scans:3557,
WH_SS1	1		ratMUP15_18712Da	ratMUP15_18712Da	993	18930	46	46	8	8	334	861	1	0	0	389.203	776.392	2	776.392	0.0001	0	36.92	0.0002	K	DLSSDIK	E					Spectrum942 scans:4607,
WH_SS1	1		ratMUP15_18712Da	ratMUP15_18712Da	993	18930	46	46	8	8	741	2176	1	0	0	466.258	930.501	2	930.502	-0.0014	0	49.88	1e-05	R	DNIIDLTK	T					Spectrum2335 scans:6724,
WH_SS1	1		ratMUP15_18712Da	ratMUP15_18712Da	993	18930	46	46	8	8	1187	401	1	0	0	336.185	1005.53	3	1005.53	-0.0006	1	28.91	0.0013	R	TKDLSSDIK	E					Spectrum465 scans:3802,
WH_SS1	1		ratMUP15_18712Da	ratMUP15_18712Da	993	18930	46	46	8	8	1190	400	1	0	0	503.775	1005.53	2	1005.53	0.0005	1	36.81	0.00021	R	TKDLSSDIK	E					Spectrum464 scans:3801,
WH_SS1	1		ratMUP15_18712Da	ratMUP15_18712Da	993	18930	46	46	8	8	1333	621	1	0	0	345.517	1033.53	3	1033.53	0.0006	1	26.86	0.0021	K	DLSSDIKEK	F					Spectrum695 scans:4176,
WH_SS1	1		ratMUP15_18712Da	ratMUP15_18712Da	993	18930	46	46	8	8	1419	379	1	0	0	352.847	1055.52	3	1055.52	-0.0003	0	32.33	0.00058	K	LCEAHGITR	D					Spectrum442 scans:3769,
WH_SS1	1		ratMUP15_18712Da	ratMUP15_18712Da	993	18930	46	46	8	8	1420	459	1	0	0	528.766	1055.52	2	1055.52	0.0003	0	47.02	2e-05	K	LCEAHGITR	D					Spectrum524 scans:3908,
WH_SS1	1		ratMUP15_18712Da	ratMUP15_18712Da	993	18930	46	46	8	8	2210	1434	1	0	0	435.233	1302.68	3	1302.68	-0.0009	1	31.09	0.00078	R	DNIIDLTKTDR	C					Spectrum1541 scans:5566,
WH_SS1	1		ratMUP15_18712Da	ratMUP15_18712Da	993	18930	46	46	8	8	2211	1440	1	0	0	652.346	1302.68	2	1302.68	-0.0008	1	43.91	4.1e-05	R	DNIIDLTKTDR	C					Spectrum1549 scans:5576,
WH_SS1	1		ratMUP15_18712Da	ratMUP15_18712Da	993	18930	46	46	8	8	2772	3870	1	0	0	775.895	1549.78	2	1549.78	-0.0014	0	60.51	8.9e-07	K	LNGDWFSIVVASDK	R					Spectrum4428 scans:10149,
WH_SS2	1		ratMUP15_18712Da	ratMUP15_18712Da	1068	18930	44	44	8	8	282	208	1	0	0	380.695	759.375	2	759.376	-0.0012	0	53.8	4.2e-06	R	GNLDVDK	L					Spectrum265 scans:3557,
WH_SS2	1		ratMUP15_18712Da	ratMUP15_18712Da	1068	18930	44	44	8	8	336	746	1	0	0	389.203	776.392	2	776.392	0.0003	0	36.83	0.00021	K	DLSSDIK	E					Spectrum839 scans:4567,
WH_SS2	1		ratMUP15_18712Da	ratMUP15_18712Da	1068	18930	44	44	8	8	729	1849	1	0	0	466.259	930.503	2	930.502	0.0003	0	49.58	1.1e-05	R	DNIIDLTK	T					Spectrum2044 scans:6593,
WH_SS2	1		ratMUP15_18712Da	ratMUP15_18712Da	1068	18930	44	44	8	8	1147	363	1	0	0	503.774	1005.53	2	1005.53	-0.0001	1	41.75	6.7e-05	R	TKDLSSDIK	E					Spectrum428 scans:3794,
WH_SS2	1		ratMUP15_18712Da	ratMUP15_18712Da	1068	18930	44	44	8	8	1149	536	1	0	0	336.185	1005.53	3	1005.53	0.0003	1	34.18	0.00038	R	TKDLSSDIK	E					Spectrum618 scans:4126,
WH_SS2	1		ratMUP15_18712Da	ratMUP15_18712Da	1068	18930	44	44	8	8	1294	554	1	0	0	345.517	1033.53	3	1033.53	0.0006	1	22.96	0.0051	K	DLSSDIKEK	F					Spectrum637 scans:4158,
WH_SS2	1		ratMUP15_18712Da	ratMUP15_18712Da	1068	18930	44	44	8	8	1373	345	1	0	0	352.847	1055.52	3	1055.52	0.0005	0	30.95	0.0008	K	LCEAHGITR	D					Spectrum410 scans:3768,
WH_SS2	1		ratMUP15_18712Da	ratMUP15_18712Da	1068	18930	44	44	8	8	1374	346	1	0	0	528.767	1055.52	2	1055.52	0.0009	0	47.07	2e-05	K	LCEAHGITR	D					Spectrum411 scans:3769,
WH_SS2	1		ratMUP15_18712Da	ratMUP15_18712Da	1068	18930	44	44	8	8	2095	1221	1	0	0	652.346	1302.68	2	1302.68	-0.0008	1	68.47	1.4e-07	R	DNIIDLTKTDR	C					Spectrum1349 scans:5481,
WH_SS2	1		ratMUP15_18712Da	ratMUP15_18712Da	1068	18930	44	44	8	8	2097	1220	1	0	0	435.234	1302.68	3	1302.68	0.001	1	36.53	0.00022	R	DNIIDLTKTDR	C					Spectrum1348 scans:5478,
WH_SS2	1		ratMUP15_18712Da	ratMUP15_18712Da	1068	18930	44	44	8	8	2539	2640	1	0	0	775.896	1549.78	2	1549.78	-0.0002	0	63.21	4.8e-07	K	LNGDWFSIVVASDK	R					Spectrum2978 scans:8013,
WH_SS3	1		ratMUP15_18712Da	ratMUP15_18712Da	405	18930	18	18	5	5	184	164	1	0	0	380.695	759.376	2	759.376	0.0001	0	53.72	4.2e-06	R	GNLDVDK	L					Spectrum203 scans:3499,
WH_SS3	1		ratMUP15_18712Da	ratMUP15_18712Da	405	18930	18	18	5	5	214	493	1	0	0	389.203	776.391	2	776.392	-0.0003	0	36.05	0.00025	K	DLSSDIK	E					Spectrum579 scans:4443,
WH_SS3	1		ratMUP15_18712Da	ratMUP15_18712Da	405	18930	18	18	5	5	496	1260	1	0	0	466.259	930.504	2	930.502	0.0013	0	47.55	1.8e-05	R	DNIIDLTK	T					Spectrum1503 scans:6291,
WH_SS3	1		ratMUP15_18712Da	ratMUP15_18712Da	405	18930	18	18	5	5	909	256	1	0	0	352.847	1055.52	3	1055.52	0.0007	0	39.9	0.0001	K	LCEAHGITR	D					Spectrum299 scans:3723,
WH_SS3	1		ratMUP15_18712Da	ratMUP15_18712Da	405	18930	18	18	5	5	910	253	1	0	0	528.767	1055.52	2	1055.52	0.0008	0	44.52	3.5e-05	K	LCEAHGITR	D					Spectrum296 scans:3713,
WH_SS3	1		ratMUP15_18712Da	ratMUP15_18712Da	405	18930	18	18	5	5	1714	1803	1	0	0	775.896	1549.78	2	1549.78	0.0007	0	52.29	5.9e-06	K	LNGDWFSIVVASDK	R					Spectrum2245 scans:7615,
WH_SS3	1		ratMUP15_18712Da	ratMUP15_18712Da	405	18930	18	18	5	5	1715	1816	1	0	0	517.6	1549.78	3	1549.78	0.0008	0	28.53	0.0014	K	LNGDWFSIVVASDK	R					Spectrum2260 scans:7640,
WH_SS4	1		ratMUP15_18712Da	ratMUP15_18712Da	224	18930	12	12	5	5	195	108	1	0	0	380.695	759.376	2	759.376	-0.0006	0	53.82	4.1e-06	R	GNLDVDK	L					Spectrum152 scans:3499,
WH_SS4	1		ratMUP15_18712Da	ratMUP15_18712Da	224	18930	12	12	5	5	238	350	1	0	0	389.203	776.391	2	776.392	-0.0001	0	27.13	0.0019	K	DLSSDIK	E					Spectrum447 scans:4380,
WH_SS4	1		ratMUP15_18712Da	ratMUP15_18712Da	224	18930	12	12	5	5	531	830	1	0	0	466.259	930.504	2	930.502	0.0014	0	47.99	1.6e-05	R	DNIIDLTK	T					Spectrum1051 scans:5827,
WH_SS4	1		ratMUP15_18712Da	ratMUP15_18712Da	224	18930	12	12	5	5	860	172	1	0	0	352.847	1055.52	3	1055.52	-0.0001	0	35.05	0.00031	K	LCEAHGITR	D					Spectrum226 scans:3718,
WH_SS4	1		ratMUP15_18712Da	ratMUP15_18712Da	224	18930	12	12	5	5	1449	1323	1	0	0	775.897	1549.78	2	1549.78	0.0009	0	15.76	0.027	K	LNGDWFSIVVASDK	R					Spectrum1821 scans:7444,
WH_SS5	1		ratMUP15_18712Da	ratMUP15_18712Da	263	18930	10	10	5	5	151	127	1	0	0	380.695	759.376	2	759.376	-0.0003	0	53.55	4.4e-06	R	GNLDVDK	L					Spectrum180 scans:3504,
WH_SS5	1		ratMUP15_18712Da	ratMUP15_18712Da	263	18930	10	10	5	5	185	416	1	0	0	389.203	776.392	2	776.392	0.0002	0	32.51	0.00056	K	DLSSDIK	E					Spectrum520 scans:4399,
WH_SS5	1		ratMUP15_18712Da	ratMUP15_18712Da	263	18930	10	10	5	5	401	900	1	0	0	466.259	930.503	2	930.502	0.0007	0	47.89	1.6e-05	R	DNIIDLTK	T					Spectrum1157 scans:5850,
WH_SS5	1		ratMUP15_18712Da	ratMUP15_18712Da	263	18930	10	10	5	5	730	195	1	0	0	528.767	1055.52	2	1055.52	0.0006	0	55.58	2.8e-06	K	LCEAHGITR	D					Spectrum258 scans:3719,
WH_SS5	1		ratMUP15_18712Da	ratMUP15_18712Da	263	18930	10	10	5	5	1348	1354	1	0	0	775.897	1549.78	2	1549.78	0.0025	0	52.73	5.3e-06	K	LNGDWFSIVVASDK	R					Spectrum1860 scans:7460,
WH_SS6	1		ratMUP15_18712Da	ratMUP15_18712Da	38	18930	1	1	1	1	185	402	1	0	0	466.258	930.502	2	930.502	0	0	38.49	0.00014	R	DNIIDLTK	T					Spectrum601 scans:5518,
BN_SNS1	1		ratMUP15_18712Da	ratMUP15_18712Da	222	18930	9	9	4	4	106	113	1	0	0	380.695	759.376	2	759.376	-0.0003	0	53.75	4.2e-06	R	GNLDVDK	L					Spectrum164 scans:3503,
BN_SNS1	1		ratMUP15_18712Da	ratMUP15_18712Da	222	18930	9	9	4	4	130	307	1	0	0	389.203	776.391	2	776.392	-0.0009	0	34.97	0.00032	K	DLSSDIK	E					Spectrum411 scans:4369,
BN_SNS1	1		ratMUP15_18712Da	ratMUP15_18712Da	222	18930	9	9	4	4	288	613	1	0	0	466.258	930.502	2	930.502	-0.0003	0	45	3.2e-05	R	DNIIDLTK	T					Spectrum826 scans:5600,
BN_SNS1	1		ratMUP15_18712Da	ratMUP15_18712Da	222	18930	9	9	4	4	1031	1020	1	0	0	775.895	1549.77	2	1549.78	-0.0029	0	15.4	0.029	K	LNGDWFSIVVASDK	R					Spectrum1470 scans:7297,
BN_SNS2	1		ratMUP15_18712Da	ratMUP15_18712Da	491	18930	18	18	5	5	199	136	1	0	0	380.695	759.376	2	759.376	0.0001	0	53.81	4.2e-06	R	GNLDVDK	L					Spectrum176 scans:3508,
BN_SNS2	1		ratMUP15_18712Da	ratMUP15_18712Da	491	18930	18	18	5	5	249	435	1	0	0	389.203	776.391	2	776.392	-0.0003	0	34.95	0.00032	K	DLSSDIK	E					Spectrum526 scans:4412,
BN_SNS2	1		ratMUP15_18712Da	ratMUP15_18712Da	491	18930	18	18	5	5	524	851	1	0	0	466.259	930.503	2	930.502	0.0009	0	47.94	1.6e-05	R	DNIIDLTK	T					Spectrum1023 scans:5498,
BN_SNS2	1		ratMUP15_18712Da	ratMUP15_18712Da	491	18930	18	18	5	5	895	217	1	0	0	352.847	1055.52	3	1055.52	0.0002	0	32.96	0.00051	K	LCEAHGITR	D					Spectrum268 scans:3711,
BN_SNS2	1		ratMUP15_18712Da	ratMUP15_18712Da	491	18930	18	18	5	5	897	216	1	0	0	528.766	1055.52	2	1055.52	0.0002	0	46.38	2.3e-05	K	LCEAHGITR	D					Spectrum267 scans:3708,
BN_SNS2	1		ratMUP15_18712Da	ratMUP15_18712Da	491	18930	18	18	5	5	1539	1510	1	0	0	775.896	1549.78	2	1549.78	0.0004	0	60.66	8.6e-07	K	LNGDWFSIVVASDK	R					Spectrum1962 scans:7515,
BN_SNS3	1		ratMUP15_18712Da	ratMUP15_18712Da	247	18930	10	10	4	4	126	113	1	0	0	380.695	759.376	2	759.376	-0.0003	0	53.79	4.2e-06	R	GNLDVDK	L					Spectrum154 scans:3510,
BN_SNS3	1		ratMUP15_18712Da	ratMUP15_18712Da	247	18930	10	10	4	4	162	353	1	0	0	389.203	776.391	2	776.392	-0.0002	0	36.94	0.0002	K	DLSSDIK	E					Spectrum457 scans:4379,
BN_SNS3	1		ratMUP15_18712Da	ratMUP15_18712Da	247	18930	10	10	4	4	355	804	1	0	0	466.258	930.502	2	930.502	-0.0004	0	48.02	1.6e-05	R	DNIIDLTK	T					Spectrum1034 scans:5811,
BN_SNS3	1		ratMUP15_18712Da	ratMUP15_18712Da	247	18930	10	10	4	4	1217	1206	1	0	0	775.896	1549.78	2	1549.78	-0.0008	0	38.02	0.00016	K	LNGDWFSIVVASDK	R					Spectrum1710 scans:7395,
BN_SNS4	1		ratMUP15_18712Da	ratMUP15_18712Da	156	18930	7	7	3	3	63	61	1	0	0	380.695	759.376	2	759.376	-0.0005	0	32.61	0.00055	R	GNLDVDK	L					Spectrum103 scans:3488,
BN_SNS4	1		ratMUP15_18712Da	ratMUP15_18712Da	156	18930	7	7	3	3	80	176	1	0	0	389.203	776.392	2	776.392	0	0	36.91	0.0002	K	DLSSDIK	E					Spectrum263 scans:4316,
BN_SNS4	1		ratMUP15_18712Da	ratMUP15_18712Da	156	18930	7	7	3	3	200	386	1	0	0	466.258	930.502	2	930.502	-0.0003	0	45.19	3e-05	R	DNIIDLTK	T					Spectrum563 scans:5588,
BN_SS1	1		ratMUP15_18712Da	ratMUP15_18712Da	484	18930	24	24	7	7	170	178	1	0	0	380.695	759.376	2	759.376	0.0001	0	53.65	4.3e-06	R	GNLDVDK	L					Spectrum233 scans:3502,
BN_SS1	1		ratMUP15_18712Da	ratMUP15_18712Da	484	18930	24	24	7	7	208	585	1	0	0	389.203	776.391	2	776.392	-0.0003	0	36.73	0.00021	K	DLSSDIK	E					Spectrum714 scans:4467,
BN_SS1	1		ratMUP15_18712Da	ratMUP15_18712Da	484	18930	24	24	7	7	473	1155	1	0	0	466.258	930.501	2	930.502	-0.0012	0	47.74	1.7e-05	R	DNIIDLTK	T					Spectrum1433 scans:5825,
BN_SS1	1		ratMUP15_18712Da	ratMUP15_18712Da	484	18930	24	24	7	7	744	290	1	0	0	503.774	1005.53	2	1005.53	-0.0001	1	13.78	0.042	R	TKDLSSDIK	E					Spectrum357 scans:3729,
BN_SS1	1		ratMUP15_18712Da	ratMUP15_18712Da	484	18930	24	24	7	7	745	295	1	0	0	336.185	1005.53	3	1005.53	0.0004	1	13.27	0.047	R	TKDLSSDIK	E					Spectrum362 scans:3737,
BN_SS1	1		ratMUP15_18712Da	ratMUP15_18712Da	484	18930	24	24	7	7	914	288	1	0	0	528.766	1055.52	2	1055.52	-0.0011	0	32.91	0.00051	K	LCEAHGITR	D					Spectrum355 scans:3724,
BN_SS1	1		ratMUP15_18712Da	ratMUP15_18712Da	484	18930	24	24	7	7	1488	998	1	0	0	435.233	1302.68	3	1302.68	0.0006	1	20.35	0.0092	R	DNIIDLTKTDR	C					Spectrum1201 scans:5374,
BN_SS1	1		ratMUP15_18712Da	ratMUP15_18712Da	484	18930	24	24	7	7	1756	1838	1	0	0	775.896	1549.78	2	1549.78	-0.0001	0	80.96	8e-09	K	LNGDWFSIVVASDK	R					Spectrum2387 scans:7701,
BN_SS2	1		ratMUP15_18712Da	ratMUP15_18712Da	516	18930	22	22	5	5	228	140	1	0	0	380.695	759.376	2	759.376	0	0	53.59	4.4e-06	R	GNLDVDK	L					Spectrum179 scans:3480,
BN_SS2	1		ratMUP15_18712Da	ratMUP15_18712Da	516	18930	22	22	5	5	274	458	1	0	0	389.203	776.391	2	776.392	-0.0005	0	45.46	2.8e-05	K	DLSSDIK	E					Spectrum547 scans:4389,
BN_SS2	1		ratMUP15_18712Da	ratMUP15_18712Da	516	18930	22	22	5	5	598	902	1	0	0	466.259	930.503	2	930.502	0.0013	0	49.84	1e-05	R	DNIIDLTK	T					Spectrum1076 scans:5486,
BN_SS2	1		ratMUP15_18712Da	ratMUP15_18712Da	516	18930	22	22	5	5	1021	229	1	0	0	352.847	1055.52	3	1055.52	0.0002	0	29.77	0.0011	K	LCEAHGITR	D					Spectrum282 scans:3698,
BN_SS2	1		ratMUP15_18712Da	ratMUP15_18712Da	516	18930	22	22	5	5	1022	227	1	0	0	528.767	1055.52	2	1055.52	0.0011	0	45.81	2.6e-05	K	LCEAHGITR	D					Spectrum280 scans:3693,
BN_SS2	1		ratMUP15_18712Da	ratMUP15_18712Da	516	18930	22	22	5	5	1734	1654	1	0	0	775.897	1549.78	2	1549.78	0.0014	0	56.75	2.1e-06	K	LNGDWFSIVVASDK	R					Spectrum2109 scans:7538,
WH_SS1	1	1	ratMUP13_18728Da	ratMUP13_18728Da	2256	18889	99	99	15	15	172	294	1	0	1	358.701	715.387	2	715.386	0.0001	0	53.67	4.3e-06	R	GNLDVAK	L					Spectrum355 scans:3635,
WH_SS1	1	1	ratMUP13_18728Da	ratMUP13_18728Da	2256	18889	99	99	15	15	2708	2888	1	0	1	764.385	1526.76	2	1526.76	0.0006	0	84.05	3.9e-09	K	NGETFQLMVLYGR	T					Spectrum3126 scans:7775,
WH_SS1	1	1	ratMUP13_18728Da	ratMUP13_18728Da	2256	18889	99	99	15	15	2752	2448	1	0	1	772.381	1542.75	2	1542.75	-0.0017	0	67.24	1.9e-07	K	NGETFQLMVLYGR	T	Oxidation (M)	0.0000000100000.0			Spectrum2630 scans:7093,
WH_SS2	1	4	ratMUP13_18728Da	ratMUP13_18728Da	2205	18889	95	95	15	15	162	260	1	0	1	358.701	715.387	2	715.386	0.0002	0	53.53	4.4e-06	R	GNLDVAK	L					Spectrum320 scans:3636,
WH_SS2	1	4	ratMUP13_18728Da	ratMUP13_18728Da	2205	18889	95	95	15	15	2526	2035	1	0	1	772.382	1542.75	2	1542.75	0.0003	0	73.11	4.9e-08	K	NGETFQLMVLYGR	T	Oxidation (M)	0.0000000100000.0			Spectrum2251 scans:6892,
WH_SS2	1	4	ratMUP13_18728Da	ratMUP13_18728Da	2205	18889	95	95	15	15	2536	2564	1	0	1	775.406	1548.8	2	1548.79	0.0031	0	49.03	1.3e-05	K	LNGDWFSIVVASNK	R					Spectrum2894 scans:7871,
WH_SS3	1	5	ratMUP13_18728Da	ratMUP13_18728Da	769	18889	35	35	10	10	117	195	1	0	1	358.701	715.387	2	715.386	0.0003	0	53.65	4.3e-06	R	GNLDVAK	L					Spectrum236 scans:3570,
WH_SS3	1	5	ratMUP13_18728Da	ratMUP13_18728Da	769	18889	35	35	10	10	1712	1754	1	0	1	775.405	1548.79	2	1548.79	0.0012	0	46.59	2.2e-05	K	LNGDWFSIVVASNK	R					Spectrum2189 scans:7492,
WH_SS4	1	5	ratMUP13_18728Da	ratMUP13_18728Da	434	18889	20	20	8	8	113	127	1	0	1	358.7	715.386	2	715.386	-0.0001	0	53.74	4.2e-06	R	GNLDVAK	L					Spectrum174 scans:3561,
WH_SS4	1	5	ratMUP13_18728Da	ratMUP13_18728Da	434	18889	20	20	8	8	1448	1285	1	0	1	775.403	1548.79	2	1548.79	-0.0022	0	51.62	6.9e-06	K	LNGDWFSIVVASNK	R					Spectrum1765 scans:7314,
WH_SS5	1	6	ratMUP13_18728Da	ratMUP13_18728Da	403	18889	16	16	8	8	99	152	1	0	1	358.701	715.387	2	715.386	0.0004	0	53.41	4.6e-06	R	GNLDVAK	L					Spectrum210 scans:3580,
WH_SS5	1	6	ratMUP13_18728Da	ratMUP13_18728Da	403	18889	16	16	8	8	1346	1321	1	0	1	775.405	1548.8	2	1548.79	0.0015	0	19.72	0.011	K	LNGDWFSIVVASNK	R					Spectrum1813 scans:7335,
WH_SS6	1	1	ratMUP13_18728Da	ratMUP13_18728Da	91	18889	4	4	4	4	44	48	1	1	1	358.7	715.386	2	715.386	-0.0002	0	27.71	0.0017	R	GNLDVAK	L					Spectrum85 scans:3541,
WH_SS1	1	1	ratMUP13_18728Da	ratMUP13_18728Da	2256	18889	99	99	15	15	334	861	1	0	0	389.203	776.392	2	776.392	0.0001	0	36.92	0.0002	K	DLSSDIK	E					Spectrum942 scans:4607,
WH_SS1	1	1	ratMUP13_18728Da	ratMUP13_18728Da	2256	18889	99	99	15	15	741	2176	1	0	0	466.258	930.501	2	930.502	-0.0014	0	49.88	1e-05	R	DNIIDLTK	T					Spectrum2335 scans:6724,
WH_SS1	1	1	ratMUP13_18728Da	ratMUP13_18728Da	2256	18889	99	99	15	15	801	167	1	0	0	468.217	934.419	2	934.418	0.0008	0	56.83	2.1e-06	K	IEENGSMR	V					Spectrum222 scans:3428,
WH_SS1	1	1	ratMUP13_18728Da	ratMUP13_18728Da	2256	18889	99	99	15	15	872	20	1	0	0	476.214	950.413	2	950.413	0.0001	0	50.82	8.3e-06	K	IEENGSMR	V	Oxidation (M)	0.00000010.0			Spectrum52 scans:2958,
WH_SS1	1	1	ratMUP13_18728Da	ratMUP13_18728Da	2256	18889	99	99	15	15	1149	2210	1	0	0	499.782	997.55	2	997.548	0.0017	0	42.09	6.2e-05	R	ELYLVAYK	T					Spectrum2374 scans:6771,
WH_SS1	1	1	ratMUP13_18728Da	ratMUP13_18728Da	2256	18889	99	99	15	15	1187	401	1	0	0	336.185	1005.53	3	1005.53	-0.0006	1	28.91	0.0013	R	TKDLSSDIK	E					Spectrum465 scans:3802,
WH_SS1	1	1	ratMUP13_18728Da	ratMUP13_18728Da	2256	18889	99	99	15	15	1190	400	1	0	0	503.775	1005.53	2	1005.53	0.0005	1	36.81	0.00021	R	TKDLSSDIK	E					Spectrum464 scans:3801,
WH_SS1	1	1	ratMUP13_18728Da	ratMUP13_18728Da	2256	18889	99	99	15	15	1333	621	1	0	0	345.517	1033.53	3	1033.53	0.0006	1	26.86	0.0021	K	DLSSDIKEK	F					Spectrum695 scans:4176,
WH_SS1	1	1	ratMUP13_18728Da	ratMUP13_18728Da	2256	18889	99	99	15	15	1419	379	1	0	0	352.847	1055.52	3	1055.52	-0.0003	0	32.33	0.00058	K	LCEAHGITR	D					Spectrum442 scans:3769,
WH_SS1	1	1	ratMUP13_18728Da	ratMUP13_18728Da	2256	18889	99	99	15	15	1420	459	1	0	0	528.766	1055.52	2	1055.52	0.0003	0	47.02	2e-05	K	LCEAHGITR	D					Spectrum524 scans:3908,
WH_SS1	1	1	ratMUP13_18728Da	ratMUP13_18728Da	2256	18889	99	99	15	15	1856	202	1	0	0	398.192	1191.56	3	1191.56	0.0004	1	18.59	0.014	R	EKIEENGSMR	V					Spectrum260 scans:3496,
WH_SS1	1	1	ratMUP13_18728Da	ratMUP13_18728Da	2256	18889	99	99	15	15	1857	203	1	0	0	596.785	1191.56	2	1191.56	0.0007	1	43.18	4.8e-05	R	EKIEENGSMR	V					Spectrum261 scans:3497,
WH_SS1	1	1	ratMUP13_18728Da	ratMUP13_18728Da	2256	18889	99	99	15	15	1924	35	1	0	0	604.781	1207.55	2	1207.55	-0.0028	1	22.17	0.0061	R	EKIEENGSMR	V	Oxidation (M)	0.0000000010.0			Spectrum71 scans:3056,
WH_SS1	1	1	ratMUP13_18728Da	ratMUP13_18728Da	2256	18889	99	99	15	15	1925	36	1	0	0	403.524	1207.55	3	1207.55	0	1	23.65	0.0043	R	EKIEENGSMR	V	Oxidation (M)	0.0000000010.0			Spectrum72 scans:3060,
WH_SS1	1	1	ratMUP13_18728Da	ratMUP13_18728Da	2256	18889	99	99	15	15	2210	1434	1	0	0	435.233	1302.68	3	1302.68	-0.0009	1	31.09	0.00078	R	DNIIDLTKTDR	C					Spectrum1541 scans:5566,
WH_SS1	1	1	ratMUP13_18728Da	ratMUP13_18728Da	2256	18889	99	99	15	15	2211	1440	1	0	0	652.346	1302.68	2	1302.68	-0.0008	1	43.91	4.1e-05	R	DNIIDLTKTDR	C					Spectrum1549 scans:5576,
WH_SS1	1	1	ratMUP13_18728Da	ratMUP13_18728Da	2256	18889	99	99	15	15	2237	3035	1	0	0	437.902	1310.68	3	1310.68	-0.0009	0	17.4	0.018	R	YVMFHLINFK	N					Spectrum3290 scans:8009,
WH_SS1	1	1	ratMUP13_18728Da	ratMUP13_18728Da	2256	18889	99	99	15	15	2304	2507	1	0	0	443.234	1326.68	3	1326.68	0.0007	0	29.72	0.0011	R	YVMFHLINFK	N	Oxidation (M)	0.0010000000.0			Spectrum2690 scans:7176,
WH_SS1	1	1	ratMUP13_18728Da	ratMUP13_18728Da	2256	18889	99	99	15	15	2765	3103	1	0	0	517.271	1548.79	3	1548.79	-0.0025	0	45.62	2.7e-05	K	LNGDWFSIVVASNK	R					Spectrum3370 scans:8127,
WH_SS1	1	1	ratMUP13_18728Da	ratMUP13_18728Da	2256	18889	99	99	15	15	2767	3092	1	0	0	775.404	1548.79	2	1548.79	0.0009	0	65.71	2.7e-07	K	LNGDWFSIVVASNK	R					Spectrum3358 scans:8112,
WH_SS1	1	1	ratMUP13_18728Da	ratMUP13_18728Da	2256	18889	99	99	15	15	3415	3166	1	0	0	938.983	1875.95	2	1875.96	-0.0032	0	80.26	9.4e-09	R	VFMQHIDVLENSLGFK	F					Spectrum3437 scans:8225,
WH_SS1	1	1	ratMUP13_18728Da	ratMUP13_18728Da	2256	18889	99	99	15	15	3416	3221	1	0	0	626.326	1875.95	3	1875.96	-0.0006	0	89.42	1.1e-09	R	VFMQHIDVLENSLGFK	F					Spectrum3495 scans:8313,
WH_SS1	1	1	ratMUP13_18728Da	ratMUP13_18728Da	2256	18889	99	99	15	15	3431	2896	1	0	0	631.657	1891.95	3	1891.95	-0.0004	0	49.41	1.1e-05	R	VFMQHIDVLENSLGFK	F	Oxidation (M)	0.0010000000000000.0			Spectrum3134 scans:7786,
WH_SS1	1	1	ratMUP13_18728Da	ratMUP13_18728Da	2256	18889	99	99	15	15	3432	2904	1	0	0	946.982	1891.95	2	1891.95	0.0001	0	52.04	6.3e-06	R	VFMQHIDVLENSLGFK	F	Oxidation (M)	0.0010000000000000.0			Spectrum3142 scans:7797,
WH_SS1	1	1	ratMUP13_18728Da	ratMUP13_18728Da	2256	18889	99	99	15	15	3733	3043	1	0	0	799.037	2394.09	3	2394.09	0.0001	0	67.95	1.6e-07	K	TPEDGEYFVEYDGGNTFTILK	T					Spectrum3298 scans:8018,
WH_SS1	1	1	ratMUP13_18728Da	ratMUP13_18728Da	2256	18889	99	99	15	15	3734	3041	1	0	0	1198.05	2394.09	2	2394.09	0.0001	0	65.77	2.6e-07	K	TPEDGEYFVEYDGGNTFTILK	T					Spectrum3296 scans:8016,
WH_SS2	1	4	ratMUP13_18728Da	ratMUP13_18728Da	2205	18889	95	95	15	15	336	746	1	0	0	389.203	776.392	2	776.392	0.0003	0	36.83	0.00021	K	DLSSDIK	E					Spectrum839 scans:4567,
WH_SS2	1	4	ratMUP13_18728Da	ratMUP13_18728Da	2205	18889	95	95	15	15	729	1849	1	0	0	466.259	930.503	2	930.502	0.0003	0	49.58	1.1e-05	R	DNIIDLTK	T					Spectrum2044 scans:6593,
WH_SS2	1	4	ratMUP13_18728Da	ratMUP13_18728Da	2205	18889	95	95	15	15	778	147	1	0	0	468.216	934.418	2	934.418	0.0004	0	63.1	4.9e-07	K	IEENGSMR	V					Spectrum196 scans:3436,
WH_SS2	1	4	ratMUP13_18728Da	ratMUP13_18728Da	2205	18889	95	95	15	15	856	16	1	0	0	476.214	950.413	2	950.413	0.0007	0	50.86	8.2e-06	K	IEENGSMR	V	Oxidation (M)	0.00000010.0			Spectrum48 scans:2972,
WH_SS2	1	4	ratMUP13_18728Da	ratMUP13_18728Da	2205	18889	95	95	15	15	1119	1980	1	0	0	499.783	997.551	2	997.548	0.0023	0	45.38	2.9e-05	R	ELYLVAYK	T					Spectrum2189 scans:6807,
WH_SS2	1	4	ratMUP13_18728Da	ratMUP13_18728Da	2205	18889	95	95	15	15	1137	8	1	0	0	335.831	1004.47	3	1004.47	0.0001	1	13.51	0.045	R	IKENGECR	E					Spectrum39 scans:2935,
WH_SS2	1	4	ratMUP13_18728Da	ratMUP13_18728Da	2205	18889	95	95	15	15	1147	363	1	0	0	503.774	1005.53	2	1005.53	-0.0001	1	41.75	6.7e-05	R	TKDLSSDIK	E					Spectrum428 scans:3794,
WH_SS2	1	4	ratMUP13_18728Da	ratMUP13_18728Da	2205	18889	95	95	15	15	1149	536	1	0	0	336.185	1005.53	3	1005.53	0.0003	1	34.18	0.00038	R	TKDLSSDIK	E					Spectrum618 scans:4126,
WH_SS2	1	4	ratMUP13_18728Da	ratMUP13_18728Da	2205	18889	95	95	15	15	1294	554	1	0	0	345.517	1033.53	3	1033.53	0.0006	1	22.96	0.0051	K	DLSSDIKEK	F					Spectrum637 scans:4158,
WH_SS2	1	4	ratMUP13_18728Da	ratMUP13_18728Da	2205	18889	95	95	15	15	1373	345	1	0	0	352.847	1055.52	3	1055.52	0.0005	0	30.95	0.0008	K	LCEAHGITR	D					Spectrum410 scans:3768,
WH_SS2	1	4	ratMUP13_18728Da	ratMUP13_18728Da	2205	18889	95	95	15	15	1374	346	1	0	0	528.767	1055.52	2	1055.52	0.0009	0	47.07	2e-05	K	LCEAHGITR	D					Spectrum411 scans:3769,
WH_SS2	1	4	ratMUP13_18728Da	ratMUP13_18728Da	2205	18889	95	95	15	15	1766	172	1	0	0	596.785	1191.56	2	1191.56	0.0004	1	43.2	4.8e-05	R	EKIEENGSMR	V					Spectrum229 scans:3503,
WH_SS2	1	4	ratMUP13_18728Da	ratMUP13_18728Da	2205	18889	95	95	15	15	1767	170	1	0	0	398.193	1191.56	3	1191.56	0.0005	1	22.64	0.0054	R	EKIEENGSMR	V					Spectrum227 scans:3499,
WH_SS2	1	4	ratMUP13_18728Da	ratMUP13_18728Da	2205	18889	95	95	15	15	1824	29	1	0	0	604.783	1207.55	2	1207.55	0.0002	1	39.86	0.0001	R	EKIEENGSMR	V	Oxidation (M)	0.0000000010.0			Spectrum65 scans:3059,
WH_SS2	1	4	ratMUP13_18728Da	ratMUP13_18728Da	2205	18889	95	95	15	15	1825	30	1	0	0	403.524	1207.55	3	1207.55	0.0007	1	24.65	0.0034	R	EKIEENGSMR	V	Oxidation (M)	0.0000000010.0			Spectrum66 scans:3062,
WH_SS2	1	4	ratMUP13_18728Da	ratMUP13_18728Da	2205	18889	95	95	15	15	2095	1221	1	0	0	652.346	1302.68	2	1302.68	-0.0008	1	68.47	1.4e-07	R	DNIIDLTKTDR	C					Spectrum1349 scans:5481,
WH_SS2	1	4	ratMUP13_18728Da	ratMUP13_18728Da	2205	18889	95	95	15	15	2097	1220	1	0	0	435.234	1302.68	3	1302.68	0.001	1	36.53	0.00022	R	DNIIDLTKTDR	C					Spectrum1348 scans:5478,
WH_SS2	1	4	ratMUP13_18728Da	ratMUP13_18728Da	2205	18889	95	95	15	15	3024	2691	1	0	0	626.326	1875.95	3	1875.96	-0.0005	0	21.89	0.0065	R	VFMQHIDVLENSLGFK	F					Spectrum3034 scans:8098,
WH_SS2	1	4	ratMUP13_18728Da	ratMUP13_18728Da	2205	18889	95	95	15	15	3233	2523	1	0	0	1198.05	2394.09	2	2394.09	-0.0002	0	41.49	7.1e-05	K	TPEDGEYFVEYDGGNTFTILK	T					Spectrum2839 scans:7774,
WH_SS2	1	4	ratMUP13_18728Da	ratMUP13_18728Da	2205	18889	95	95	15	15	3234	2524	1	0	0	799.038	2394.09	3	2394.09	0.0003	0	70.87	8.2e-08	K	TPEDGEYFVEYDGGNTFTILK	T					Spectrum2840 scans:7777,
WH_SS3	1	5	ratMUP13_18728Da	ratMUP13_18728Da	769	18889	35	35	10	10	214	493	1	0	0	389.203	776.391	2	776.392	-0.0003	0	36.05	0.00025	K	DLSSDIK	E					Spectrum579 scans:4443,
WH_SS3	1	5	ratMUP13_18728Da	ratMUP13_18728Da	769	18889	35	35	10	10	496	1260	1	0	0	466.259	930.504	2	930.502	0.0013	0	47.55	1.8e-05	R	DNIIDLTK	T					Spectrum1503 scans:6291,
WH_SS3	1	5	ratMUP13_18728Da	ratMUP13_18728Da	769	18889	35	35	10	10	513	104	1	0	0	468.216	934.418	2	934.418	0.0001	0	58.59	1.4e-06	K	IEENGSMR	V					Spectrum142 scans:3380,
WH_SS3	1	5	ratMUP13_18728Da	ratMUP13_18728Da	769	18889	35	35	10	10	561	2	1	0	0	476.214	950.413	2	950.413	0.0005	0	41.78	6.6e-05	K	IEENGSMR	V	Oxidation (M)	0.00000010.0			Spectrum31 scans:2930,
WH_SS3	1	5	ratMUP13_18728Da	ratMUP13_18728Da	769	18889	35	35	10	10	731	1192	1	0	0	499.782	997.549	2	997.548	0.001	0	39.91	0.0001	R	ELYLVAYK	T					Spectrum1412 scans:6132,
WH_SS3	1	5	ratMUP13_18728Da	ratMUP13_18728Da	769	18889	35	35	10	10	909	256	1	0	0	352.847	1055.52	3	1055.52	0.0007	0	39.9	0.0001	K	LCEAHGITR	D					Spectrum299 scans:3723,
WH_SS3	1	5	ratMUP13_18728Da	ratMUP13_18728Da	769	18889	35	35	10	10	910	253	1	0	0	528.767	1055.52	2	1055.52	0.0008	0	44.52	3.5e-05	K	LCEAHGITR	D					Spectrum296 scans:3713,
WH_SS3	1	5	ratMUP13_18728Da	ratMUP13_18728Da	769	18889	35	35	10	10	1181	149	1	0	0	596.785	1191.56	2	1191.56	0.0003	1	32.23	0.0006	R	EKIEENGSMR	V					Spectrum188 scans:3481,
WH_SS3	1	5	ratMUP13_18728Da	ratMUP13_18728Da	769	18889	35	35	10	10	1182	136	1	0	0	398.193	1191.56	3	1191.56	0.001	1	27.07	0.002	R	EKIEENGSMR	V					Spectrum175 scans:3465,
WH_SS3	1	5	ratMUP13_18728Da	ratMUP13_18728Da	769	18889	35	35	10	10	2002	1833	1	0	0	626.326	1875.96	3	1875.96	0.0021	0	22.85	0.0052	R	VFMQHIDVLENSLGFK	F					Spectrum2284 scans:7691,
WH_SS3	1	5	ratMUP13_18728Da	ratMUP13_18728Da	769	18889	35	35	10	10	2006	1651	1	0	0	631.658	1891.95	3	1891.95	0.0011	0	54.76	3.3e-06	R	VFMQHIDVLENSLGFK	F	Oxidation (M)	0.0010000000000000.0			Spectrum2038 scans:7223,
WH_SS3	1	5	ratMUP13_18728Da	ratMUP13_18728Da	769	18889	35	35	10	10	2124	1729	1	0	0	799.038	2394.09	3	2394.09	0.0013	0	20.7	0.0085	K	TPEDGEYFVEYDGGNTFTILK	T					Spectrum2145 scans:7403,
WH_SS4	1	5	ratMUP13_18728Da	ratMUP13_18728Da	434	18889	20	20	8	8	238	350	1	0	0	389.203	776.391	2	776.392	-0.0001	0	27.13	0.0019	K	DLSSDIK	E					Spectrum447 scans:4380,
WH_SS4	1	5	ratMUP13_18728Da	ratMUP13_18728Da	434	18889	20	20	8	8	531	830	1	0	0	466.259	930.504	2	930.502	0.0014	0	47.99	1.6e-05	R	DNIIDLTK	T					Spectrum1051 scans:5827,
WH_SS4	1	5	ratMUP13_18728Da	ratMUP13_18728Da	434	18889	20	20	8	8	545	91	1	0	0	468.217	934.42	2	934.418	0.0026	0	56.9	2e-06	K	IEENGSMR	V					Spectrum132 scans:3445,
WH_SS4	1	5	ratMUP13_18728Da	ratMUP13_18728Da	434	18889	20	20	8	8	577	5	1	0	0	476.214	950.414	2	950.413	0.0011	0	22.15	0.0061	K	IEENGSMR	V	Oxidation (M)	0.00000010.0			Spectrum33 scans:2944,
WH_SS4	1	5	ratMUP13_18728Da	ratMUP13_18728Da	434	18889	20	20	8	8	716	882	1	0	0	499.782	997.55	2	997.548	0.0014	0	45.46	2.8e-05	R	ELYLVAYK	T					Spectrum1112 scans:5958,
WH_SS4	1	5	ratMUP13_18728Da	ratMUP13_18728Da	434	18889	20	20	8	8	860	172	1	0	0	352.847	1055.52	3	1055.52	-0.0001	0	35.05	0.00031	K	LCEAHGITR	D					Spectrum226 scans:3718,
WH_SS4	1	5	ratMUP13_18728Da	ratMUP13_18728Da	434	18889	20	20	8	8	1091	96	1	0	0	398.193	1191.56	3	1191.56	0.0012	1	15.8	0.026	R	EKIEENGSMR	V					Spectrum138 scans:3470,
WH_SS5	1	6	ratMUP13_18728Da	ratMUP13_18728Da	403	18889	16	16	8	8	185	416	1	0	0	389.203	776.392	2	776.392	0.0002	0	32.51	0.00056	K	DLSSDIK	E					Spectrum520 scans:4399,
WH_SS5	1	6	ratMUP13_18728Da	ratMUP13_18728Da	403	18889	16	16	8	8	401	900	1	0	0	466.259	930.503	2	930.502	0.0007	0	47.89	1.6e-05	R	DNIIDLTK	T					Spectrum1157 scans:5850,
WH_SS5	1	6	ratMUP13_18728Da	ratMUP13_18728Da	403	18889	16	16	8	8	421	96	1	0	0	468.217	934.42	2	934.418	0.0024	0	58.49	1.4e-06	K	IEENGSMR	V					Spectrum146 scans:3436,
WH_SS5	1	6	ratMUP13_18728Da	ratMUP13_18728Da	403	18889	16	16	8	8	453	2	1	0	0	476.214	950.413	2	950.413	0.0001	0	39.04	0.00012	K	IEENGSMR	V	Oxidation (M)	0.00000010.0			Spectrum32 scans:2928,
WH_SS5	1	6	ratMUP13_18728Da	ratMUP13_18728Da	403	18889	16	16	8	8	587	917	1	0	0	499.781	997.548	2	997.548	-0.0003	0	39.9	0.0001	R	ELYLVAYK	T					Spectrum1184 scans:5904,
WH_SS5	1	6	ratMUP13_18728Da	ratMUP13_18728Da	403	18889	16	16	8	8	730	195	1	0	0	528.767	1055.52	2	1055.52	0.0006	0	55.58	2.8e-06	K	LCEAHGITR	D					Spectrum258 scans:3719,
WH_SS5	1	6	ratMUP13_18728Da	ratMUP13_18728Da	403	18889	16	16	8	8	974	111	1	0	0	398.193	1191.56	3	1191.56	0.0005	1	24.66	0.0034	R	EKIEENGSMR	V					Spectrum163 scans:3481,
WH_SS5	1	6	ratMUP13_18728Da	ratMUP13_18728Da	403	18889	16	16	8	8	975	118	1	0	0	596.785	1191.56	2	1191.56	0.0005	1	32.21	0.0006	R	EKIEENGSMR	V					Spectrum170 scans:3489,
WH_SS6	1	1	ratMUP13_18728Da	ratMUP13_18728Da	91	18889	4	4	4	4	185	402	1	1	0	466.258	930.502	2	930.502	0	0	38.49	0.00014	R	DNIIDLTK	T					Spectrum601 scans:5518,
WH_SS6	1	1	ratMUP13_18728Da	ratMUP13_18728Da	91	18889	4	4	4	4	193	27	1	1	0	468.216	934.418	2	934.418	0.0003	0	24.37	0.0037	K	IEENGSMR	V					Spectrum60 scans:3333,
WH_SS6	1	1	ratMUP13_18728Da	ratMUP13_18728Da	91	18889	4	4	4	4	250	428	1	1	0	499.782	997.549	2	997.548	0.0009	0	39.58	0.00011	R	ELYLVAYK	T					Spectrum637 scans:5631,
BN_SNS1	1	1	ratMUP13_18728Da	ratMUP13_18728Da	401	18889	16	16	6	6	71	131	1	0	1	358.7	715.386	2	715.386	-0.0001	0	53.52	4.4e-06	R	GNLDVAK	L					Spectrum189 scans:3570,
BN_SNS1	1	1	ratMUP13_18728Da	ratMUP13_18728Da	401	18889	16	16	6	6	130	307	1	0	0	389.203	776.391	2	776.392	-0.0009	0	34.97	0.00032	K	DLSSDIK	E					Spectrum411 scans:4369,
BN_SNS1	1	1	ratMUP13_18728Da	ratMUP13_18728Da	401	18889	16	16	6	6	288	613	1	0	0	466.258	930.502	2	930.502	-0.0003	0	45	3.2e-05	R	DNIIDLTK	T					Spectrum826 scans:5600,
BN_SNS1	1	1	ratMUP13_18728Da	ratMUP13_18728Da	401	18889	16	16	6	6	305	43	1	0	0	468.217	934.419	2	934.418	0.0012	0	58.8	1.3e-06	K	IEENGSMR	V					Spectrum85 scans:3332,
BN_SNS1	1	1	ratMUP13_18728Da	ratMUP13_18728Da	401	18889	16	16	6	6	329	4	1	0	0	476.214	950.412	2	950.413	-0.0003	0	37.27	0.00019	K	IEENGSMR	V	Oxidation (M)	0.00000010.0			Spectrum35 scans:2934,
BN_SNS1	1	1	ratMUP13_18728Da	ratMUP13_18728Da	401	18889	16	16	6	6	454	646	1	0	0	499.782	997.549	2	997.548	0.0003	0	39.79	0.0001	R	ELYLVAYK	T					Spectrum869 scans:5703,
BN_SNS1	1	1	ratMUP13_18728Da	ratMUP13_18728Da	401	18889	16	16	6	6	1130	1029	1	0	0	626.326	1875.96	3	1875.96	-0.0001	0	19.07	0.012	R	VFMQHIDVLENSLGFK	F					Spectrum1489 scans:7364,
BN_SNS2	1	4	ratMUP13_18728Da	ratMUP13_18728Da	708	18889	31	31	7	7	119	160	1	0	1	358.701	715.387	2	715.386	0.0004	0	53.69	4.3e-06	R	GNLDVAK	L					Spectrum204 scans:3577,
BN_SNS2	1	4	ratMUP13_18728Da	ratMUP13_18728Da	708	18889	31	31	7	7	249	435	1	0	0	389.203	776.391	2	776.392	-0.0003	0	34.95	0.00032	K	DLSSDIK	E					Spectrum526 scans:4412,
BN_SNS2	1	4	ratMUP13_18728Da	ratMUP13_18728Da	708	18889	31	31	7	7	524	851	1	0	0	466.259	930.503	2	930.502	0.0009	0	47.94	1.6e-05	R	DNIIDLTK	T					Spectrum1023 scans:5498,
BN_SNS2	1	4	ratMUP13_18728Da	ratMUP13_18728Da	708	18889	31	31	7	7	540	97	1	0	0	468.216	934.418	2	934.418	0.0006	0	54.1	3.9e-06	K	IEENGSMR	V					Spectrum132 scans:3409,
BN_SNS2	1	4	ratMUP13_18728Da	ratMUP13_18728Da	708	18889	31	31	7	7	580	3	1	0	0	476.213	950.412	2	950.413	-0.0004	0	51.02	7.9e-06	K	IEENGSMR	V	Oxidation (M)	0.00000010.0			Spectrum31 scans:2948,
BN_SNS2	1	4	ratMUP13_18728Da	ratMUP13_18728Da	708	18889	31	31	7	7	731	1105	1	0	0	499.781	997.548	2	997.548	-0.0008	0	42.37	5.8e-05	R	ELYLVAYK	T					Spectrum1331 scans:6110,
BN_SNS2	1	4	ratMUP13_18728Da	ratMUP13_18728Da	708	18889	31	31	7	7	895	217	1	0	0	352.847	1055.52	3	1055.52	0.0002	0	32.96	0.00051	K	LCEAHGITR	D					Spectrum268 scans:3711,
BN_SNS2	1	4	ratMUP13_18728Da	ratMUP13_18728Da	708	18889	31	31	7	7	897	216	1	0	0	528.766	1055.52	2	1055.52	0.0002	0	46.38	2.3e-05	K	LCEAHGITR	D					Spectrum267 scans:3708,
BN_SNS2	1	4	ratMUP13_18728Da	ratMUP13_18728Da	708	18889	31	31	7	7	1746	1466	1	0	0	799.039	2394.1	3	2394.09	0.0054	0	13.13	0.049	K	TPEDGEYFVEYDGGNTFTILK	T					Spectrum1897 scans:7317,
BN_SNS3	1	4	ratMUP13_18728Da	ratMUP13_18728Da	394	18889	16	16	6	6	77	138	1	0	1	358.701	715.387	2	715.386	0.0001	0	53.65	4.3e-06	R	GNLDVAK	L					Spectrum186 scans:3581,
BN_SNS3	1	4	ratMUP13_18728Da	ratMUP13_18728Da	394	18889	16	16	6	6	162	353	1	0	0	389.203	776.391	2	776.392	-0.0002	0	36.94	0.0002	K	DLSSDIK	E					Spectrum457 scans:4379,
BN_SNS3	1	4	ratMUP13_18728Da	ratMUP13_18728Da	394	18889	16	16	6	6	355	804	1	0	0	466.258	930.502	2	930.502	-0.0004	0	48.02	1.6e-05	R	DNIIDLTK	T					Spectrum1034 scans:5811,
BN_SNS3	1	4	ratMUP13_18728Da	ratMUP13_18728Da	394	18889	16	16	6	6	375	51	1	0	0	468.217	934.419	2	934.418	0.0012	0	41.17	7.6e-05	K	IEENGSMR	V					Spectrum84 scans:3343,
BN_SNS3	1	4	ratMUP13_18728Da	ratMUP13_18728Da	394	18889	16	16	6	6	409	2	1	0	0	476.214	950.413	2	950.413	-0.0002	0	39.29	0.00012	K	IEENGSMR	V	Oxidation (M)	0.00000010.0			Spectrum31 scans:2958,
BN_SNS3	1	4	ratMUP13_18728Da	ratMUP13_18728Da	394	18889	16	16	6	6	525	789	1	0	0	499.782	997.549	2	997.548	0.0006	0	39.74	0.00011	R	ELYLVAYK	T					Spectrum1017 scans:5776,
BN_SNS3	1	4	ratMUP13_18728Da	ratMUP13_18728Da	394	18889	16	16	6	6	1216	1178	1	0	1	775.405	1548.79	2	1548.79	0.0012	0	23.92	0.0041	K	LNGDWFSIVVASNK	R					Spectrum1667 scans:7278,
BN_SNS4	1	1	ratMUP13_18728Da	ratMUP13_18728Da	245	18889	13	13	5	5	47	73	1	1	1	358.7	715.386	2	715.386	-0.0003	0	53.5	4.5e-06	R	GNLDVAK	L					Spectrum117 scans:3553,
BN_SNS4	1	1	ratMUP13_18728Da	ratMUP13_18728Da	245	18889	13	13	5	5	80	176	1	1	0	389.203	776.392	2	776.392	0	0	36.91	0.0002	K	DLSSDIK	E					Spectrum263 scans:4316,
BN_SNS4	1	1	ratMUP13_18728Da	ratMUP13_18728Da	245	18889	13	13	5	5	200	386	1	1	0	466.258	930.502	2	930.502	-0.0003	0	45.19	3e-05	R	DNIIDLTK	T					Spectrum563 scans:5588,
BN_SNS4	1	1	ratMUP13_18728Da	ratMUP13_18728Da	245	18889	13	13	5	5	213	29	1	1	0	468.216	934.418	2	934.418	-0.0002	0	18.01	0.016	K	IEENGSMR	V					Spectrum63 scans:3327,
BN_SNS4	1	1	ratMUP13_18728Da	ratMUP13_18728Da	245	18889	13	13	5	5	242	2	1	1	0	476.214	950.413	2	950.413	0	0	19.5	0.011	K	IEENGSMR	V	Oxidation (M)	0.00000010.0			Spectrum30 scans:2943,
BN_SNS4	1	1	ratMUP13_18728Da	ratMUP13_18728Da	245	18889	13	13	5	5	313	395	1	1	0	499.781	997.548	2	997.548	0	0	39.85	0.0001	R	ELYLVAYK	T					Spectrum574 scans:5642,
BN_SS1	1	1	ratMUP13_18728Da	ratMUP13_18728Da	914	18889	39	39	14	14	110	223	1	1	1	358.7	715.386	2	715.386	0.0001	0	53.49	4.5e-06	R	GNLDVAK	L					Spectrum282 scans:3587,
BN_SS1	1	1	ratMUP13_18728Da	ratMUP13_18728Da	914	18889	39	39	14	14	208	585	1	1	0	389.203	776.391	2	776.392	-0.0003	0	36.73	0.00021	K	DLSSDIK	E					Spectrum714 scans:4467,
BN_SS1	1	1	ratMUP13_18728Da	ratMUP13_18728Da	914	18889	39	39	14	14	473	1155	1	1	0	466.258	930.501	2	930.502	-0.0012	0	47.74	1.7e-05	R	DNIIDLTK	T					Spectrum1433 scans:5825,
BN_SS1	1	1	ratMUP13_18728Da	ratMUP13_18728Da	914	18889	39	39	14	14	509	75	1	1	0	468.217	934.419	2	934.418	0.0011	0	60.03	9.9e-07	K	IEENGSMR	V					Spectrum121 scans:3316,
BN_SS1	1	1	ratMUP13_18728Da	ratMUP13_18728Da	914	18889	39	39	14	14	553	6	1	1	0	476.213	950.412	2	950.413	-0.0006	0	44.59	3.5e-05	K	IEENGSMR	V	Oxidation (M)	0.00000010.0			Spectrum35 scans:2914,
BN_SS1	1	1	ratMUP13_18728Da	ratMUP13_18728Da	914	18889	39	39	14	14	729	1207	1	1	0	499.782	997.55	2	997.548	0.0015	0	39.9	0.0001	R	ELYLVAYK	T					Spectrum1495 scans:5950,
BN_SS1	1	1	ratMUP13_18728Da	ratMUP13_18728Da	914	18889	39	39	14	14	738	4	1	1	0	335.831	1004.47	3	1004.47	-0.0004	1	16.81	0.021	R	IKENGECR	E					Spectrum32 scans:2896,
BN_SS1	1	1	ratMUP13_18728Da	ratMUP13_18728Da	914	18889	39	39	14	14	744	290	1	1	0	503.774	1005.53	2	1005.53	-0.0001	1	13.78	0.042	R	TKDLSSDIK	E					Spectrum357 scans:3729,
BN_SS1	1	1	ratMUP13_18728Da	ratMUP13_18728Da	914	18889	39	39	14	14	745	295	1	1	0	336.185	1005.53	3	1005.53	0.0004	1	13.27	0.047	R	TKDLSSDIK	E					Spectrum362 scans:3737,
BN_SS1	1	1	ratMUP13_18728Da	ratMUP13_18728Da	914	18889	39	39	14	14	914	288	1	1	0	528.766	1055.52	2	1055.52	-0.0011	0	32.91	0.00051	K	LCEAHGITR	D					Spectrum355 scans:3724,
BN_SS1	1	1	ratMUP13_18728Da	ratMUP13_18728Da	914	18889	39	39	14	14	1249	149	1	1	0	596.785	1191.56	2	1191.56	-0.0003	1	43.28	4.7e-05	R	EKIEENGSMR	V					Spectrum203 scans:3455,
BN_SS1	1	1	ratMUP13_18728Da	ratMUP13_18728Da	914	18889	39	39	14	14	1250	146	1	1	0	398.193	1191.56	3	1191.56	0.0006	1	24.26	0.0037	R	EKIEENGSMR	V					Spectrum200 scans:3450,
BN_SS1	1	1	ratMUP13_18728Da	ratMUP13_18728Da	914	18889	39	39	14	14	1488	998	1	1	0	435.233	1302.68	3	1302.68	0.0006	1	20.35	0.0092	R	DNIIDLTKTDR	C					Spectrum1201 scans:5374,
BN_SS1	1	1	ratMUP13_18728Da	ratMUP13_18728Da	914	18889	39	39	14	14	1506	1737	1	1	0	437.901	1310.68	3	1310.68	-0.002	0	15.13	0.031	R	YVMFHLINFK	N					Spectrum2225 scans:7352,
BN_SS1	1	1	ratMUP13_18728Da	ratMUP13_18728Da	914	18889	39	39	14	14	1732	1685	1	1	1	764.384	1526.75	2	1526.76	-0.0009	0	84.11	3.9e-09	K	NGETFQLMVLYGR	T					Spectrum2152 scans:7221,
BN_SS1	1	1	ratMUP13_18728Da	ratMUP13_18728Da	914	18889	39	39	14	14	1748	1519	1	1	1	772.38	1542.74	2	1542.75	-0.0056	0	42.33	5.8e-05	K	NGETFQLMVLYGR	T	Oxidation (M)	0.0000000100000.0			Spectrum1899 scans:6672,
BN_SS1	1	1	ratMUP13_18728Da	ratMUP13_18728Da	914	18889	39	39	14	14	1752	1783	1	1	0	775.405	1548.79	2	1548.79	0.0011	0	52.24	6e-06	K	LNGDWFSIVVASNK	R					Spectrum2305 scans:7527,
BN_SS1	1	1	ratMUP13_18728Da	ratMUP13_18728Da	914	18889	39	39	14	14	1961	1839	1	1	0	626.324	1875.95	3	1875.96	-0.0038	0	54.17	3.8e-06	R	VFMQHIDVLENSLGFK	F					Spectrum2393 scans:7713,
BN_SS1	1	1	ratMUP13_18728Da	ratMUP13_18728Da	914	18889	39	39	14	14	1965	1700	1	1	0	631.658	1891.95	3	1891.95	0.0005	0	76.88	2.1e-08	R	VFMQHIDVLENSLGFK	F	Oxidation (M)	0.0010000000000000.0			Spectrum2171 scans:7253,
BN_SS2	1	5	ratMUP13_18728Da	ratMUP13_18728Da	722	18889	33	33	8	8	143	170	1	0	1	358.7	715.386	2	715.386	-0.0002	0	53.58	4.4e-06	R	GNLDVAK	L					Spectrum216 scans:3557,
BN_SS2	1	5	ratMUP13_18728Da	ratMUP13_18728Da	722	18889	33	33	8	8	274	458	1	0	0	389.203	776.391	2	776.392	-0.0005	0	45.46	2.8e-05	K	DLSSDIK	E					Spectrum547 scans:4389,
BN_SS2	1	5	ratMUP13_18728Da	ratMUP13_18728Da	722	18889	33	33	8	8	598	902	1	0	0	466.259	930.503	2	930.502	0.0013	0	49.84	1e-05	R	DNIIDLTK	T					Spectrum1076 scans:5486,
BN_SS2	1	5	ratMUP13_18728Da	ratMUP13_18728Da	722	18889	33	33	8	8	615	46	1	0	0	468.217	934.419	2	934.418	0.0012	0	60.07	9.8e-07	K	IEENGSMR	V					Spectrum81 scans:3303,
BN_SS2	1	5	ratMUP13_18728Da	ratMUP13_18728Da	722	18889	33	33	8	8	670	2	1	0	0	476.213	950.412	2	950.413	-0.0009	0	39.03	0.00013	K	IEENGSMR	V	Oxidation (M)	0.00000010.0			Spectrum30 scans:2921,
BN_SS2	1	5	ratMUP13_18728Da	ratMUP13_18728Da	722	18889	33	33	8	8	835	1223	1	0	0	499.781	997.548	2	997.548	0	0	44.67	3.4e-05	R	ELYLVAYK	T					Spectrum1464 scans:6206,
BN_SS2	1	5	ratMUP13_18728Da	ratMUP13_18728Da	722	18889	33	33	8	8	1021	229	1	0	0	352.847	1055.52	3	1055.52	0.0002	0	29.77	0.0011	K	LCEAHGITR	D					Spectrum282 scans:3698,
BN_SS2	1	5	ratMUP13_18728Da	ratMUP13_18728Da	722	18889	33	33	8	8	1022	227	1	0	0	528.767	1055.52	2	1055.52	0.0011	0	45.81	2.6e-05	K	LCEAHGITR	D					Spectrum280 scans:3693,
BN_SS2	1	5	ratMUP13_18728Da	ratMUP13_18728Da	722	18889	33	33	8	8	1344	8	1	0	0	403.524	1207.55	3	1207.55	0.0003	1	17.64	0.017	R	EKIEENGSMR	V	Oxidation (M)	0.0000000010.0			Spectrum37 scans:3029,
BN_SS2	1	5	ratMUP13_18728Da	ratMUP13_18728Da	722	18889	33	33	8	8	1972	1595	1	0	0	799.036	2394.09	3	2394.09	-0.003	0	16.03	0.025	K	TPEDGEYFVEYDGGNTFTILK	T					Spectrum2022 scans:7339,
WH_SS1	1	4	ratMUP12_19021Da	ratMUP12_19021Da	2058	19183	91	91	14	14	2206	948	1	0	1	434.905	1301.69	3	1301.69	-0.0006	1	28.59	0.0014	R	ENIIDVTKTNR	C					Spectrum1031 scans:4759,
WH_SS1	1	4	ratMUP12_19021Da	ratMUP12_19021Da	2058	19183	91	91	14	14	2704	3714	1	0	1	764.364	1526.71	2	1526.72	-0.0049	0	65.1	3.1e-07	K	DGETFQLMNLFGR	T					Spectrum4186 scans:9476,
WH_SS1	1	4	ratMUP12_19021Da	ratMUP12_19021Da	2058	19183	91	91	14	14	2706	3632	1	0	1	509.914	1526.72	3	1526.72	0.0013	0	49.08	1.2e-05	K	DGETFQLMNLFGR	T					Spectrum4026 scans:9116,
WH_SS1	1	4	ratMUP12_19021Da	ratMUP12_19021Da	2058	19183	91	91	14	14	2750	3163	1	0	1	772.363	1542.71	2	1542.71	-0.0023	0	61.24	7.5e-07	K	DGETFQLMNLFGR	T	Oxidation (M)	0.0000000100000.0			Spectrum3434 scans:8221,
WH_SS1	1	4	ratMUP12_19021Da	ratMUP12_19021Da	2058	19183	91	91	14	14	3617	3474	1	0	1	1040.98	2079.94	2	2079.94	-0.0025	0	41.46	7.1e-05	K	DGEYFVEYDGGNTFNILK	T					Spectrum3808 scans:8764,
WH_SS1	1	4	ratMUP12_19021Da	ratMUP12_19021Da	2058	19183	91	91	14	14	3620	3240	1	0	1	694.322	2079.94	3	2079.94	0.0008	0	52.14	6.1e-06	K	DGEYFVEYDGGNTFNILK	T					Spectrum3518 scans:8342,
WH_SS2	1	5	ratMUP12_19021Da	ratMUP12_19021Da	2199	19183	94	94	14	14	2091	820	1	0	1	434.906	1301.7	3	1301.69	0.0021	1	19.42	0.011	R	ENIIDVTKTNR	C					Spectrum913 scans:4710,
WH_SS2	1	5	ratMUP12_19021Da	ratMUP12_19021Da	2199	19183	94	94	14	14	2488	3037	1	0	1	509.914	1526.72	3	1526.72	0.0012	0	24.85	0.0033	K	DGETFQLMNLFGR	T					Spectrum3455 scans:8803,
WH_SS2	1	5	ratMUP12_19021Da	ratMUP12_19021Da	2199	19183	94	94	14	14	2489	3119	1	0	1	764.368	1526.72	2	1526.72	0.0018	0	79.25	1.2e-08	K	DGETFQLMNLFGR	T					Spectrum3594 scans:9167,
WH_SS2	1	5	ratMUP12_19021Da	ratMUP12_19021Da	2199	19183	94	94	14	14	2523	2616	1	0	1	772.364	1542.71	2	1542.71	-0.0012	0	71	7.9e-08	K	DGETFQLMNLFGR	T	Oxidation (M)	0.0000000100000.0			Spectrum2953 scans:7972,
WH_SS2	1	5	ratMUP12_19021Da	ratMUP12_19021Da	2199	19183	94	94	14	14	3151	2679	1	0	1	694.322	2079.94	3	2079.94	0.0002	0	50.26	9.4e-06	K	DGEYFVEYDGGNTFNILK	T					Spectrum3022 scans:8081,
WH_SS2	1	5	ratMUP12_19021Da	ratMUP12_19021Da	2199	19183	94	94	14	14	3153	2907	1	0	1	1040.98	2079.94	2	2079.94	0.0021	0	43.05	5e-05	K	DGEYFVEYDGGNTFNILK	T					Spectrum3285 scans:8502,
WH_SS3	1	3	ratMUP12_19021Da	ratMUP12_19021Da	784	19183	33	33	11	11	1709	1790	1	0	1	772.363	1542.71	2	1542.71	-0.002	0	66.23	2.4e-07	K	DGETFQLMNLFGR	T	Oxidation (M)	0.0000000100000.0			Spectrum2229 scans:7583,
WH_SS3	1	3	ratMUP12_19021Da	ratMUP12_19021Da	784	19183	33	33	11	11	2079	1825	1	0	1	1040.98	2079.94	2	2079.94	-0.002	0	14.18	0.038	K	DGEYFVEYDGGNTFNILK	T					Spectrum2273 scans:7671,
WH_SS4	1	4	ratMUP12_19021Da	ratMUP12_19021Da	440	19183	20	20	9	9	1428	1532	1	0	1	764.367	1526.72	2	1526.72	0.0006	0	18.8	0.013	K	DGETFQLMNLFGR	T					Spectrum2149 scans:8158,
WH_SS4	1	4	ratMUP12_19021Da	ratMUP12_19021Da	440	19183	20	20	9	9	1445	1314	1	0	1	772.364	1542.71	2	1542.71	-0.0009	0	56.02	2.5e-06	K	DGETFQLMNLFGR	T	Oxidation (M)	0.0000000100000.0			Spectrum1808 scans:7413,
WH_SS4	1	4	ratMUP12_19021Da	ratMUP12_19021Da	440	19183	20	20	9	9	1664	1343	1	0	1	1040.98	2079.94	2	2079.94	-0.0001	0	32.9	0.00051	K	DGEYFVEYDGGNTFNILK	T					Spectrum1852 scans:7506,
WH_SS5	1	4	ratMUP12_19021Da	ratMUP12_19021Da	490	19183	19	19	10	10	1333	1487	1	0	1	764.368	1526.72	2	1526.72	0.0019	0	55.05	3.1e-06	K	DGETFQLMNLFGR	T					Spectrum2098 scans:8132,
WH_SS5	1	4	ratMUP12_19021Da	ratMUP12_19021Da	490	19183	19	19	10	10	1345	1344	1	0	1	772.363	1542.71	2	1542.71	-0.0025	0	59.34	1.2e-06	K	DGETFQLMNLFGR	T	Oxidation (M)	0.0000000100000.0			Spectrum1848 scans:7424,
WH_SS5	1	4	ratMUP12_19021Da	ratMUP12_19021Da	490	19183	19	19	10	10	1542	1448	1	0	1	1040.98	2079.94	2	2079.94	-0.0052	0	22.67	0.0054	K	DGEYFVEYDGGNTFNILK	T					Spectrum2024 scans:7859,
WH_SS1	1	4	ratMUP12_19021Da	ratMUP12_19021Da	2058	19183	91	91	14	14	334	861	1	0	0	389.203	776.392	2	776.392	0.0001	0	36.92	0.0002	K	DLSSDIK	E					Spectrum942 scans:4607,
WH_SS1	1	4	ratMUP12_19021Da	ratMUP12_19021Da	2058	19183	91	91	14	14	749	1193	1	0	0	466.258	930.502	2	930.502	-0.0002	0	64.38	3.6e-07	R	ENIIDVTK	T					Spectrum1287 scans:5190,
WH_SS1	1	4	ratMUP12_19021Da	ratMUP12_19021Da	2058	19183	91	91	14	14	801	167	1	0	0	468.217	934.419	2	934.418	0.0008	0	56.83	2.1e-06	K	IEENGSMR	V					Spectrum222 scans:3428,
WH_SS1	1	4	ratMUP12_19021Da	ratMUP12_19021Da	2058	19183	91	91	14	14	872	20	1	0	0	476.214	950.413	2	950.413	0.0001	0	50.82	8.3e-06	K	IEENGSMR	V	Oxidation (M)	0.00000010.0			Spectrum52 scans:2958,
WH_SS1	1	4	ratMUP12_19021Da	ratMUP12_19021Da	2058	19183	91	91	14	14	1149	2210	1	0	0	499.782	997.55	2	997.548	0.0017	0	42.09	6.2e-05	R	ELYLVAYK	T					Spectrum2374 scans:6771,
WH_SS1	1	4	ratMUP12_19021Da	ratMUP12_19021Da	2058	19183	91	91	14	14	1187	401	1	0	0	336.185	1005.53	3	1005.53	-0.0006	1	28.91	0.0013	R	TKDLSSDIK	E					Spectrum465 scans:3802,
WH_SS1	1	4	ratMUP12_19021Da	ratMUP12_19021Da	2058	19183	91	91	14	14	1190	400	1	0	0	503.775	1005.53	2	1005.53	0.0005	1	36.81	0.00021	R	TKDLSSDIK	E					Spectrum464 scans:3801,
WH_SS1	1	4	ratMUP12_19021Da	ratMUP12_19021Da	2058	19183	91	91	14	14	1305	727	1	0	0	513.779	1025.54	2	1025.54	0.0004	0	44.11	3.9e-05	K	LCVAHGITR	E					Spectrum807 scans:4392,
WH_SS1	1	4	ratMUP12_19021Da	ratMUP12_19021Da	2058	19183	91	91	14	14	1306	789	1	0	0	342.855	1025.54	3	1025.54	0.0005	0	26.7	0.0021	K	LCVAHGITR	E					Spectrum870 scans:4490,
WH_SS1	1	4	ratMUP12_19021Da	ratMUP12_19021Da	2058	19183	91	91	14	14	1333	621	1	0	0	345.517	1033.53	3	1033.53	0.0006	1	26.86	0.0021	K	DLSSDIKEK	F					Spectrum695 scans:4176,
WH_SS1	1	4	ratMUP12_19021Da	ratMUP12_19021Da	2058	19183	91	91	14	14	1856	202	1	0	0	398.192	1191.56	3	1191.56	0.0004	1	18.59	0.014	R	EKIEENGSMR	V					Spectrum260 scans:3496,
WH_SS1	1	4	ratMUP12_19021Da	ratMUP12_19021Da	2058	19183	91	91	14	14	1857	203	1	0	0	596.785	1191.56	2	1191.56	0.0007	1	43.18	4.8e-05	R	EKIEENGSMR	V					Spectrum261 scans:3497,
WH_SS1	1	4	ratMUP12_19021Da	ratMUP12_19021Da	2058	19183	91	91	14	14	1924	35	1	0	0	604.781	1207.55	2	1207.55	-0.0028	1	22.17	0.0061	R	EKIEENGSMR	V	Oxidation (M)	0.0000000010.0			Spectrum71 scans:3056,
WH_SS1	1	4	ratMUP12_19021Da	ratMUP12_19021Da	2058	19183	91	91	14	14	1925	36	1	0	0	403.524	1207.55	3	1207.55	0	1	23.65	0.0043	R	EKIEENGSMR	V	Oxidation (M)	0.0000000010.0			Spectrum72 scans:3060,
WH_SS1	1	4	ratMUP12_19021Da	ratMUP12_19021Da	2058	19183	91	91	14	14	2191	2762	1	0	0	433.23	1296.67	3	1296.67	0.0002	0	17.69	0.017	R	YVMFHLVNFK	D					Spectrum2976 scans:7576,
WH_SS1	1	4	ratMUP12_19021Da	ratMUP12_19021Da	2058	19183	91	91	14	14	2192	2769	1	0	0	649.342	1296.67	2	1296.67	0.0003	0	30.65	0.00086	R	YVMFHLVNFK	D					Spectrum2986 scans:7587,
WH_SS1	1	4	ratMUP12_19021Da	ratMUP12_19021Da	2058	19183	91	91	14	14	2260	2269	1	0	0	438.562	1312.66	3	1312.66	-0.0012	0	19.37	0.012	R	YVMFHLVNFK	D	Oxidation (M)	0.0010000000.0			Spectrum2440 scans:6857,
WH_SS1	1	4	ratMUP12_19021Da	ratMUP12_19021Da	2058	19183	91	91	14	14	2888	3365	1	0	0	528.256	1581.75	3	1581.75	-0.0023	0	38.71	0.00013	K	LNGDWFSIVMASDK	R					Spectrum3656 scans:8542,
WH_SS1	1	4	ratMUP12_19021Da	ratMUP12_19021Da	2058	19183	91	91	14	14	2891	3348	1	0	0	791.883	1581.75	2	1581.75	0.0022	0	69.6	1.1e-07	K	LNGDWFSIVMASDK	R					Spectrum3637 scans:8517,
WH_SS1	1	4	ratMUP12_19021Da	ratMUP12_19021Da	2058	19183	91	91	14	14	2955	2944	1	0	0	799.879	1597.74	2	1597.74	-0.0018	0	73.25	4.7e-08	K	LNGDWFSIVMASDK	R	Oxidation (M)	0.00000000010000.0			Spectrum3186 scans:7861,
WH_SS1	1	4	ratMUP12_19021Da	ratMUP12_19021Da	2058	19183	91	91	14	14	2957	2950	1	0	0	533.59	1597.75	3	1597.74	0.002	0	18.76	0.013	K	LNGDWFSIVMASDK	R	Oxidation (M)	0.00000000010000.0			Spectrum3192 scans:7870,
WH_SS1	1	4	ratMUP12_19021Da	ratMUP12_19021Da	2058	19183	91	91	14	14	3383	2949	1	0	0	922.999	1843.98	2	1843.98	-0.0007	0	69.1	1.2e-07	R	VFVQHIDVLENSLGFK	F					Spectrum3191 scans:7869,
WH_SS1	1	4	ratMUP12_19021Da	ratMUP12_19021Da	2058	19183	91	91	14	14	3389	3031	1	0	0	615.669	1843.98	3	1843.98	0.0012	0	89.21	1.2e-09	R	VFVQHIDVLENSLGFK	F					Spectrum3286 scans:8003,
WH_SS2	1	5	ratMUP12_19021Da	ratMUP12_19021Da	2199	19183	94	94	14	14	336	746	1	0	0	389.203	776.392	2	776.392	0.0003	0	36.83	0.00021	K	DLSSDIK	E					Spectrum839 scans:4567,
WH_SS2	1	5	ratMUP12_19021Da	ratMUP12_19021Da	2199	19183	94	94	14	14	735	1032	1	0	0	466.259	930.503	2	930.502	0.0005	0	64.29	3.7e-07	R	ENIIDVTK	T					Spectrum1133 scans:5117,
WH_SS2	1	5	ratMUP12_19021Da	ratMUP12_19021Da	2199	19183	94	94	14	14	778	147	1	0	0	468.216	934.418	2	934.418	0.0004	0	63.1	4.9e-07	K	IEENGSMR	V					Spectrum196 scans:3436,
WH_SS2	1	5	ratMUP12_19021Da	ratMUP12_19021Da	2199	19183	94	94	14	14	856	16	1	0	0	476.214	950.413	2	950.413	0.0007	0	50.86	8.2e-06	K	IEENGSMR	V	Oxidation (M)	0.00000010.0			Spectrum48 scans:2972,
WH_SS2	1	5	ratMUP12_19021Da	ratMUP12_19021Da	2199	19183	94	94	14	14	1119	1980	1	0	0	499.783	997.551	2	997.548	0.0023	0	45.38	2.9e-05	R	ELYLVAYK	T					Spectrum2189 scans:6807,
WH_SS2	1	5	ratMUP12_19021Da	ratMUP12_19021Da	2199	19183	94	94	14	14	1147	363	1	0	0	503.774	1005.53	2	1005.53	-0.0001	1	41.75	6.7e-05	R	TKDLSSDIK	E					Spectrum428 scans:3794,
WH_SS2	1	5	ratMUP12_19021Da	ratMUP12_19021Da	2199	19183	94	94	14	14	1149	536	1	0	0	336.185	1005.53	3	1005.53	0.0003	1	34.18	0.00038	R	TKDLSSDIK	E					Spectrum618 scans:4126,
WH_SS2	1	5	ratMUP12_19021Da	ratMUP12_19021Da	2199	19183	94	94	14	14	1264	624	1	0	0	513.779	1025.54	2	1025.54	-0.0006	0	44.05	3.9e-05	K	LCVAHGITR	E					Spectrum715 scans:4342,
WH_SS2	1	5	ratMUP12_19021Da	ratMUP12_19021Da	2199	19183	94	94	14	14	1267	670	1	0	0	342.855	1025.54	3	1025.54	0.0004	0	44.11	3.9e-05	K	LCVAHGITR	E					Spectrum761 scans:4432,
WH_SS2	1	5	ratMUP12_19021Da	ratMUP12_19021Da	2199	19183	94	94	14	14	1294	554	1	0	0	345.517	1033.53	3	1033.53	0.0006	1	22.96	0.0051	K	DLSSDIKEK	F					Spectrum637 scans:4158,
WH_SS2	1	5	ratMUP12_19021Da	ratMUP12_19021Da	2199	19183	94	94	14	14	1766	172	1	0	0	596.785	1191.56	2	1191.56	0.0004	1	43.2	4.8e-05	R	EKIEENGSMR	V					Spectrum229 scans:3503,
WH_SS2	1	5	ratMUP12_19021Da	ratMUP12_19021Da	2199	19183	94	94	14	14	1767	170	1	0	0	398.193	1191.56	3	1191.56	0.0005	1	22.64	0.0054	R	EKIEENGSMR	V					Spectrum227 scans:3499,
WH_SS2	1	5	ratMUP12_19021Da	ratMUP12_19021Da	2199	19183	94	94	14	14	1824	29	1	0	0	604.783	1207.55	2	1207.55	0.0002	1	39.86	0.0001	R	EKIEENGSMR	V	Oxidation (M)	0.0000000010.0			Spectrum65 scans:3059,
WH_SS2	1	5	ratMUP12_19021Da	ratMUP12_19021Da	2199	19183	94	94	14	14	1825	30	1	0	0	403.524	1207.55	3	1207.55	0.0007	1	24.65	0.0034	R	EKIEENGSMR	V	Oxidation (M)	0.0000000010.0			Spectrum66 scans:3062,
WH_SS2	1	5	ratMUP12_19021Da	ratMUP12_19021Da	2199	19183	94	94	14	14	2073	2246	1	0	0	433.23	1296.67	3	1296.67	-0.0002	0	14.93	0.032	R	YVMFHLVNFK	D					Spectrum2497 scans:7271,
WH_SS2	1	5	ratMUP12_19021Da	ratMUP12_19021Da	2199	19183	94	94	14	14	2625	2780	1	0	0	791.881	1581.75	2	1581.75	-0.0015	0	49.98	1e-05	K	LNGDWFSIVMASDK	R					Spectrum3131 scans:8250,
WH_SS2	1	5	ratMUP12_19021Da	ratMUP12_19021Da	2199	19183	94	94	14	14	2626	2793	1	0	0	528.257	1581.75	3	1581.75	0	0	33.38	0.00046	K	LNGDWFSIVMASDK	R					Spectrum3146 scans:8272,
WH_SS2	1	5	ratMUP12_19021Da	ratMUP12_19021Da	2199	19183	94	94	14	14	2678	2439	1	0	0	799.88	1597.74	2	1597.74	0.0002	0	58.05	1.6e-06	K	LNGDWFSIVMASDK	R	Oxidation (M)	0.00000000010000.0			Spectrum2730 scans:7614,
WH_SS2	1	5	ratMUP12_19021Da	ratMUP12_19021Da	2199	19183	94	94	14	14	2679	2447	1	0	0	533.589	1597.75	3	1597.74	0.0012	0	40.35	9.2e-05	K	LNGDWFSIVMASDK	R	Oxidation (M)	0.00000000010000.0			Spectrum2740 scans:7631,
WH_SS2	1	5	ratMUP12_19021Da	ratMUP12_19021Da	2199	19183	94	94	14	14	3008	2487	1	0	0	615.669	1843.99	3	1843.98	0.0023	0	56.86	2.1e-06	R	VFVQHIDVLENSLGFK	F					Spectrum2790 scans:7705,
WH_SS3	1	3	ratMUP12_19021Da	ratMUP12_19021Da	784	19183	33	33	11	11	214	493	1	0	0	389.203	776.391	2	776.392	-0.0003	0	36.05	0.00025	K	DLSSDIK	E					Spectrum579 scans:4443,
WH_SS3	1	3	ratMUP12_19021Da	ratMUP12_19021Da	784	19183	33	33	11	11	486	661	1	0	0	466.259	930.503	2	930.502	0.0008	0	63.9	4.1e-07	R	ENIIDVTK	T					Spectrum763 scans:4883,
WH_SS3	1	3	ratMUP12_19021Da	ratMUP12_19021Da	784	19183	33	33	11	11	513	104	1	0	0	468.216	934.418	2	934.418	0.0001	0	58.59	1.4e-06	K	IEENGSMR	V					Spectrum142 scans:3380,
WH_SS3	1	3	ratMUP12_19021Da	ratMUP12_19021Da	784	19183	33	33	11	11	561	2	1	0	0	476.214	950.413	2	950.413	0.0005	0	41.78	6.6e-05	K	IEENGSMR	V	Oxidation (M)	0.00000010.0			Spectrum31 scans:2930,
WH_SS3	1	3	ratMUP12_19021Da	ratMUP12_19021Da	784	19183	33	33	11	11	731	1192	1	0	0	499.782	997.549	2	997.548	0.001	0	39.91	0.0001	R	ELYLVAYK	T					Spectrum1412 scans:6132,
WH_SS3	1	3	ratMUP12_19021Da	ratMUP12_19021Da	784	19183	33	33	11	11	828	428	1	0	0	513.779	1025.54	2	1025.54	-0.0001	0	15.59	0.028	K	LCVAHGITR	E					Spectrum508 scans:4264,
WH_SS3	1	3	ratMUP12_19021Da	ratMUP12_19021Da	784	19183	33	33	11	11	830	430	1	0	0	342.856	1025.54	3	1025.54	0.0006	0	18.97	0.013	K	LCVAHGITR	E					Spectrum511 scans:4269,
WH_SS3	1	3	ratMUP12_19021Da	ratMUP12_19021Da	784	19183	33	33	11	11	1181	149	1	0	0	596.785	1191.56	2	1191.56	0.0003	1	32.23	0.0006	R	EKIEENGSMR	V					Spectrum188 scans:3481,
WH_SS3	1	3	ratMUP12_19021Da	ratMUP12_19021Da	784	19183	33	33	11	11	1182	136	1	0	0	398.193	1191.56	3	1191.56	0.001	1	27.07	0.002	R	EKIEENGSMR	V					Spectrum175 scans:3465,
WH_SS3	1	3	ratMUP12_19021Da	ratMUP12_19021Da	784	19183	33	33	11	11	1436	1271	1	0	0	438.562	1312.66	3	1312.66	0.0012	0	22.27	0.0059	R	YVMFHLVNFK	D	Oxidation (M)	0.0010000000.0			Spectrum1517 scans:6316,
WH_SS3	1	3	ratMUP12_19021Da	ratMUP12_19021Da	784	19183	33	33	11	11	1767	1902	1	0	0	791.882	1581.75	2	1581.75	0.0004	0	62.96	5.1e-07	K	LNGDWFSIVMASDK	R					Spectrum2376 scans:7850,
WH_SS3	1	3	ratMUP12_19021Da	ratMUP12_19021Da	784	19183	33	33	11	11	1794	1673	1	0	0	799.879	1597.74	2	1597.74	-0.002	0	45.58	2.8e-05	K	LNGDWFSIVMASDK	R	Oxidation (M)	0.00000000010000.0			Spectrum2062 scans:7258,
WH_SS3	1	3	ratMUP12_19021Da	ratMUP12_19021Da	784	19183	33	33	11	11	1993	1687	1	0	0	615.668	1843.98	3	1843.98	-0.0008	0	49.99	1e-05	R	VFVQHIDVLENSLGFK	F					Spectrum2081 scans:7286,
WH_SS4	1	4	ratMUP12_19021Da	ratMUP12_19021Da	440	19183	20	20	9	9	238	350	1	0	0	389.203	776.391	2	776.392	-0.0001	0	27.13	0.0019	K	DLSSDIK	E					Spectrum447 scans:4380,
WH_SS4	1	4	ratMUP12_19021Da	ratMUP12_19021Da	440	19183	20	20	9	9	521	503	1	0	0	466.258	930.502	2	930.502	-0.0002	0	63.83	4.1e-07	R	ENIIDVTK	T					Spectrum615 scans:4845,
WH_SS4	1	4	ratMUP12_19021Da	ratMUP12_19021Da	440	19183	20	20	9	9	545	91	1	0	0	468.217	934.42	2	934.418	0.0026	0	56.9	2e-06	K	IEENGSMR	V					Spectrum132 scans:3445,
WH_SS4	1	4	ratMUP12_19021Da	ratMUP12_19021Da	440	19183	20	20	9	9	577	5	1	0	0	476.214	950.414	2	950.413	0.0011	0	22.15	0.0061	K	IEENGSMR	V	Oxidation (M)	0.00000010.0			Spectrum33 scans:2944,
WH_SS4	1	4	ratMUP12_19021Da	ratMUP12_19021Da	440	19183	20	20	9	9	716	882	1	0	0	499.782	997.55	2	997.548	0.0014	0	45.46	2.8e-05	R	ELYLVAYK	T					Spectrum1112 scans:5958,
WH_SS4	1	4	ratMUP12_19021Da	ratMUP12_19021Da	440	19183	20	20	9	9	792	310	1	0	0	342.855	1025.54	3	1025.54	-0.0003	0	20.53	0.0089	K	LCVAHGITR	E					Spectrum398 scans:4238,
WH_SS4	1	4	ratMUP12_19021Da	ratMUP12_19021Da	440	19183	20	20	9	9	793	313	1	0	0	513.779	1025.54	2	1025.54	-0.0001	0	24.73	0.0034	K	LCVAHGITR	E					Spectrum401 scans:4243,
WH_SS4	1	4	ratMUP12_19021Da	ratMUP12_19021Da	440	19183	20	20	9	9	1091	96	1	0	0	398.193	1191.56	3	1191.56	0.0012	1	15.8	0.026	R	EKIEENGSMR	V					Spectrum138 scans:3470,
WH_SS4	1	4	ratMUP12_19021Da	ratMUP12_19021Da	440	19183	20	20	9	9	1614	1255	1	0	0	615.668	1843.98	3	1843.98	0.0001	0	42.62	5.5e-05	R	VFVQHIDVLENSLGFK	F					Spectrum1699 scans:7158,
WH_SS5	1	4	ratMUP12_19021Da	ratMUP12_19021Da	490	19183	19	19	10	10	185	416	1	0	0	389.203	776.392	2	776.392	0.0002	0	32.51	0.00056	K	DLSSDIK	E					Spectrum520 scans:4399,
WH_SS5	1	4	ratMUP12_19021Da	ratMUP12_19021Da	490	19183	19	19	10	10	398	585	1	0	0	466.258	930.502	2	930.502	-0.0004	0	78.7	1.3e-08	R	ENIIDVTK	T					Spectrum717 scans:4877,
WH_SS5	1	4	ratMUP12_19021Da	ratMUP12_19021Da	490	19183	19	19	10	10	421	96	1	0	0	468.217	934.42	2	934.418	0.0024	0	58.49	1.4e-06	K	IEENGSMR	V					Spectrum146 scans:3436,
WH_SS5	1	4	ratMUP12_19021Da	ratMUP12_19021Da	490	19183	19	19	10	10	453	2	1	0	0	476.214	950.413	2	950.413	0.0001	0	39.04	0.00012	K	IEENGSMR	V	Oxidation (M)	0.00000010.0			Spectrum32 scans:2928,
WH_SS5	1	4	ratMUP12_19021Da	ratMUP12_19021Da	490	19183	19	19	10	10	587	917	1	0	0	499.781	997.548	2	997.548	-0.0003	0	39.9	0.0001	R	ELYLVAYK	T					Spectrum1184 scans:5904,
WH_SS5	1	4	ratMUP12_19021Da	ratMUP12_19021Da	490	19183	19	19	10	10	665	360	1	0	0	342.856	1025.55	3	1025.54	0.001	0	17.06	0.02	K	LCVAHGITR	E					Spectrum457 scans:4249,
WH_SS5	1	4	ratMUP12_19021Da	ratMUP12_19021Da	490	19183	19	19	10	10	666	361	1	0	0	513.78	1025.55	2	1025.54	0.0018	0	29.23	0.0012	K	LCVAHGITR	E					Spectrum458 scans:4250,
WH_SS5	1	4	ratMUP12_19021Da	ratMUP12_19021Da	490	19183	19	19	10	10	974	111	1	0	0	398.193	1191.56	3	1191.56	0.0005	1	24.66	0.0034	R	EKIEENGSMR	V					Spectrum163 scans:3481,
WH_SS5	1	4	ratMUP12_19021Da	ratMUP12_19021Da	490	19183	19	19	10	10	975	118	1	0	0	596.785	1191.56	2	1191.56	0.0005	1	32.21	0.0006	R	EKIEENGSMR	V					Spectrum170 scans:3489,
WH_SS5	1	4	ratMUP12_19021Da	ratMUP12_19021Da	490	19183	19	19	10	10	1397	1280	1	0	0	799.878	1597.74	2	1597.74	-0.0026	0	14.17	0.038	K	LNGDWFSIVMASDK	R	Oxidation (M)	0.00000000010000.0			Spectrum1739 scans:7117,
WH_SS5	1	4	ratMUP12_19021Da	ratMUP12_19021Da	490	19183	19	19	10	10	1496	1295	1	0	0	615.669	1843.99	3	1843.98	0.0032	0	25.26	0.003	R	VFVQHIDVLENSLGFK	F					Spectrum1764 scans:7181,
BN_SNS1	1		ratMUP12_19021Da	ratMUP12_19021Da	310	19183	11	11	5	5	130	307	1	0	0	389.203	776.391	2	776.392	-0.0009	0	34.97	0.00032	K	DLSSDIK	E					Spectrum411 scans:4369,
BN_SNS1	1		ratMUP12_19021Da	ratMUP12_19021Da	310	19183	11	11	5	5	290	439	1	0	1	466.258	930.502	2	930.502	0.0002	0	63.98	4e-07	R	ENIIDVTK	T					Spectrum564 scans:4829,
BN_SNS1	1		ratMUP12_19021Da	ratMUP12_19021Da	310	19183	11	11	5	5	305	43	1	0	0	468.217	934.419	2	934.418	0.0012	0	58.8	1.3e-06	K	IEENGSMR	V					Spectrum85 scans:3332,
BN_SNS1	1		ratMUP12_19021Da	ratMUP12_19021Da	310	19183	11	11	5	5	329	4	1	0	0	476.214	950.412	2	950.413	-0.0003	0	37.27	0.00019	K	IEENGSMR	V	Oxidation (M)	0.00000010.0			Spectrum35 scans:2934,
BN_SNS1	1		ratMUP12_19021Da	ratMUP12_19021Da	310	19183	11	11	5	5	454	646	1	0	0	499.782	997.549	2	997.548	0.0003	0	39.79	0.0001	R	ELYLVAYK	T					Spectrum869 scans:5703,
BN_SNS1	1		ratMUP12_19021Da	ratMUP12_19021Da	310	19183	11	11	5	5	1126	980	1	0	1	615.668	1843.98	3	1843.98	-0.0003	0	30.6	0.00087	R	VFVQHIDVLENSLGFK	F					Spectrum1402 scans:7027,
BN_SNS2	1	7	ratMUP12_19021Da	ratMUP12_19021Da	532	19183	25	25	6	6	249	435	1	0	0	389.203	776.391	2	776.392	-0.0003	0	34.95	0.00032	K	DLSSDIK	E					Spectrum526 scans:4412,
BN_SNS2	1	7	ratMUP12_19021Da	ratMUP12_19021Da	532	19183	25	25	6	6	513	617	1	0	0	466.258	930.502	2	930.502	0	0	64.01	4e-07	R	ENIIDVTK	T					Spectrum733 scans:4892,
BN_SNS2	1	7	ratMUP12_19021Da	ratMUP12_19021Da	532	19183	25	25	6	6	540	97	1	0	0	468.216	934.418	2	934.418	0.0006	0	54.1	3.9e-06	K	IEENGSMR	V					Spectrum132 scans:3409,
BN_SNS2	1	7	ratMUP12_19021Da	ratMUP12_19021Da	532	19183	25	25	6	6	580	3	1	0	0	476.213	950.412	2	950.413	-0.0004	0	51.02	7.9e-06	K	IEENGSMR	V	Oxidation (M)	0.00000010.0			Spectrum31 scans:2948,
BN_SNS2	1	7	ratMUP12_19021Da	ratMUP12_19021Da	532	19183	25	25	6	6	731	1105	1	0	0	499.781	997.548	2	997.548	-0.0008	0	42.37	5.8e-05	R	ELYLVAYK	T					Spectrum1331 scans:6110,
BN_SNS2	1	7	ratMUP12_19021Da	ratMUP12_19021Da	532	19183	25	25	6	6	828	405	1	0	0	342.855	1025.54	3	1025.54	-0.0001	0	25.26	0.003	K	LCVAHGITR	E					Spectrum492 scans:4332,
BN_SNS2	1	7	ratMUP12_19021Da	ratMUP12_19021Da	532	19183	25	25	6	6	830	407	1	0	0	513.78	1025.54	2	1025.54	0.0007	0	40.5	8.9e-05	K	LCVAHGITR	E					Spectrum494 scans:4336,
BN_SNS2	1	7	ratMUP12_19021Da	ratMUP12_19021Da	532	19183	25	25	6	6	1526	1649	1	0	1	764.365	1526.72	2	1526.72	-0.0025	0	16.78	0.021	K	DGETFQLMNLFGR	T					Spectrum2201 scans:8192,
BN_SNS2	1	7	ratMUP12_19021Da	ratMUP12_19021Da	532	19183	25	25	6	6	1537	1502	1	0	1	772.364	1542.71	2	1542.71	-0.0001	0	26.58	0.0022	K	DGETFQLMNLFGR	T	Oxidation (M)	0.0000000100000.0			Spectrum1952 scans:7484,
BN_SNS3	1		ratMUP12_19021Da	ratMUP12_19021Da	277	19183	10	10	4	4	162	353	1	0	0	389.203	776.391	2	776.392	-0.0002	0	36.94	0.0002	K	DLSSDIK	E					Spectrum457 scans:4379,
BN_SNS3	1		ratMUP12_19021Da	ratMUP12_19021Da	277	19183	10	10	4	4	359	507	1	0	1	466.258	930.502	2	930.502	-0.0001	0	63.97	4e-07	R	ENIIDVTK	T					Spectrum636 scans:4852,
BN_SNS3	1		ratMUP12_19021Da	ratMUP12_19021Da	277	19183	10	10	4	4	375	51	1	0	0	468.217	934.419	2	934.418	0.0012	0	41.17	7.6e-05	K	IEENGSMR	V					Spectrum84 scans:3343,
BN_SNS3	1		ratMUP12_19021Da	ratMUP12_19021Da	277	19183	10	10	4	4	409	2	1	0	0	476.214	950.413	2	950.413	-0.0002	0	39.29	0.00012	K	IEENGSMR	V	Oxidation (M)	0.00000010.0			Spectrum31 scans:2958,
BN_SNS3	1		ratMUP12_19021Da	ratMUP12_19021Da	277	19183	10	10	4	4	525	789	1	0	0	499.782	997.549	2	997.548	0.0006	0	39.74	0.00011	R	ELYLVAYK	T					Spectrum1017 scans:5776,
BN_SNS4	1		ratMUP12_19021Da	ratMUP12_19021Da	204	19183	10	10	4	4	80	176	1	0	0	389.203	776.392	2	776.392	0	0	36.91	0.0002	K	DLSSDIK	E					Spectrum263 scans:4316,
BN_SNS4	1		ratMUP12_19021Da	ratMUP12_19021Da	204	19183	10	10	4	4	203	272	1	0	1	466.259	930.503	2	930.502	0.0004	0	63.81	4.2e-07	R	ENIIDVTK	T					Spectrum374 scans:4762,
BN_SNS4	1		ratMUP12_19021Da	ratMUP12_19021Da	204	19183	10	10	4	4	213	29	1	0	0	468.216	934.418	2	934.418	-0.0002	0	18.01	0.016	K	IEENGSMR	V					Spectrum63 scans:3327,
BN_SNS4	1		ratMUP12_19021Da	ratMUP12_19021Da	204	19183	10	10	4	4	242	2	1	0	0	476.214	950.413	2	950.413	0	0	19.5	0.011	K	IEENGSMR	V	Oxidation (M)	0.00000010.0			Spectrum30 scans:2943,
BN_SNS4	1		ratMUP12_19021Da	ratMUP12_19021Da	204	19183	10	10	4	4	313	395	1	0	0	499.781	997.548	2	997.548	0	0	39.85	0.0001	R	ELYLVAYK	T					Spectrum574 scans:5642,
BN_SS1	1	8	ratMUP12_19021Da	ratMUP12_19021Da	622	19183	27	27	10	10	208	585	1	0	0	389.203	776.391	2	776.392	-0.0003	0	36.73	0.00021	K	DLSSDIK	E					Spectrum714 scans:4467,
BN_SS1	1	8	ratMUP12_19021Da	ratMUP12_19021Da	622	19183	27	27	10	10	475	827	1	0	0	466.258	930.502	2	930.502	-0.0004	0	43.85	4.1e-05	R	ENIIDVTK	T					Spectrum993 scans:4979,
BN_SS1	1	8	ratMUP12_19021Da	ratMUP12_19021Da	622	19183	27	27	10	10	509	75	1	0	0	468.217	934.419	2	934.418	0.0011	0	60.03	9.9e-07	K	IEENGSMR	V					Spectrum121 scans:3316,
BN_SS1	1	8	ratMUP12_19021Da	ratMUP12_19021Da	622	19183	27	27	10	10	553	6	1	0	0	476.213	950.412	2	950.413	-0.0006	0	44.59	3.5e-05	K	IEENGSMR	V	Oxidation (M)	0.00000010.0			Spectrum35 scans:2914,
BN_SS1	1	8	ratMUP12_19021Da	ratMUP12_19021Da	622	19183	27	27	10	10	729	1207	1	0	0	499.782	997.55	2	997.548	0.0015	0	39.9	0.0001	R	ELYLVAYK	T					Spectrum1495 scans:5950,
BN_SS1	1	8	ratMUP12_19021Da	ratMUP12_19021Da	622	19183	27	27	10	10	744	290	1	0	0	503.774	1005.53	2	1005.53	-0.0001	1	13.78	0.042	R	TKDLSSDIK	E					Spectrum357 scans:3729,
BN_SS1	1	8	ratMUP12_19021Da	ratMUP12_19021Da	622	19183	27	27	10	10	745	295	1	0	0	336.185	1005.53	3	1005.53	0.0004	1	13.27	0.047	R	TKDLSSDIK	E					Spectrum362 scans:3737,
BN_SS1	1	8	ratMUP12_19021Da	ratMUP12_19021Da	622	19183	27	27	10	10	824	522	1	0	0	513.779	1025.54	2	1025.54	-0.0007	0	29.46	0.0011	K	LCVAHGITR	E					Spectrum633 scans:4307,
BN_SS1	1	8	ratMUP12_19021Da	ratMUP12_19021Da	622	19183	27	27	10	10	825	521	1	0	0	342.855	1025.54	3	1025.54	-0.0005	0	21.35	0.0073	K	LCVAHGITR	E					Spectrum631 scans:4305,
BN_SS1	1	8	ratMUP12_19021Da	ratMUP12_19021Da	622	19183	27	27	10	10	1249	149	1	0	0	596.785	1191.56	2	1191.56	-0.0003	1	43.28	4.7e-05	R	EKIEENGSMR	V					Spectrum203 scans:3455,
BN_SS1	1	8	ratMUP12_19021Da	ratMUP12_19021Da	622	19183	27	27	10	10	1250	146	1	0	0	398.193	1191.56	3	1191.56	0.0006	1	24.26	0.0037	R	EKIEENGSMR	V					Spectrum200 scans:3450,
BN_SS1	1	8	ratMUP12_19021Da	ratMUP12_19021Da	622	19183	27	27	10	10	1731	1950	1	0	1	764.367	1526.72	2	1526.72	0.0013	0	41	7.9e-05	K	DGETFQLMNLFGR	T					Spectrum2617 scans:8347,
BN_SS1	1	8	ratMUP12_19021Da	ratMUP12_19021Da	622	19183	27	27	10	10	1747	1812	1	0	1	772.365	1542.71	2	1542.71	0.001	0	54.61	3.5e-06	K	DGETFQLMNLFGR	T	Oxidation (M)	0.0000000100000.0			Spectrum2349 scans:7622,
BN_SS1	1	8	ratMUP12_19021Da	ratMUP12_19021Da	622	19183	27	27	10	10	1793	1883	1	0	0	791.882	1581.75	2	1581.75	-0.0002	0	39.39	0.00012	K	LNGDWFSIVMASDK	R					Spectrum2468 scans:7876,
BN_SS1	1	8	ratMUP12_19021Da	ratMUP12_19021Da	622	19183	27	27	10	10	1817	1725	1	0	0	799.88	1597.75	2	1597.74	0.0008	0	46.52	2.2e-05	K	LNGDWFSIVMASDK	R	Oxidation (M)	0.00000000010000.0			Spectrum2208 scans:7321,
BN_SS1	1	8	ratMUP12_19021Da	ratMUP12_19021Da	622	19183	27	27	10	10	1959	1730	1	0	0	615.669	1843.98	3	1843.98	0.0008	0	55.25	3e-06	R	VFVQHIDVLENSLGFK	F					Spectrum2213 scans:7329,
BN_SS2	1	8	ratMUP12_19021Da	ratMUP12_19021Da	672	19183	30	30	7	7	274	458	1	0	0	389.203	776.391	2	776.392	-0.0005	0	45.46	2.8e-05	K	DLSSDIK	E					Spectrum547 scans:4389,
BN_SS2	1	8	ratMUP12_19021Da	ratMUP12_19021Da	672	19183	30	30	7	7	601	670	1	0	0	466.259	930.504	2	930.502	0.0016	0	64.07	3.9e-07	R	ENIIDVTK	T					Spectrum782 scans:4889,
BN_SS2	1	8	ratMUP12_19021Da	ratMUP12_19021Da	672	19183	30	30	7	7	615	46	1	0	0	468.217	934.419	2	934.418	0.0012	0	60.07	9.8e-07	K	IEENGSMR	V					Spectrum81 scans:3303,
BN_SS2	1	8	ratMUP12_19021Da	ratMUP12_19021Da	672	19183	30	30	7	7	670	2	1	0	0	476.213	950.412	2	950.413	-0.0009	0	39.03	0.00013	K	IEENGSMR	V	Oxidation (M)	0.00000010.0			Spectrum30 scans:2921,
BN_SS2	1	8	ratMUP12_19021Da	ratMUP12_19021Da	672	19183	30	30	7	7	835	1223	1	0	0	499.781	997.548	2	997.548	0	0	44.67	3.4e-05	R	ELYLVAYK	T					Spectrum1464 scans:6206,
BN_SS2	1	8	ratMUP12_19021Da	ratMUP12_19021Da	672	19183	30	30	7	7	933	429	1	0	0	342.855	1025.54	3	1025.54	-0.0001	0	27.21	0.0019	K	LCVAHGITR	E					Spectrum514 scans:4304,
BN_SS2	1	8	ratMUP12_19021Da	ratMUP12_19021Da	672	19183	30	30	7	7	938	430	1	0	0	513.78	1025.55	2	1025.54	0.0014	0	44.25	3.8e-05	K	LCVAHGITR	E					Spectrum515 scans:4307,
BN_SS2	1	8	ratMUP12_19021Da	ratMUP12_19021Da	672	19183	30	30	7	7	1344	8	1	0	0	403.524	1207.55	3	1207.55	0.0003	1	17.64	0.017	R	EKIEENGSMR	V	Oxidation (M)	0.0000000010.0			Spectrum37 scans:3029,
BN_SS2	1	8	ratMUP12_19021Da	ratMUP12_19021Da	672	19183	30	30	7	7	1712	1830	1	0	1	764.367	1526.72	2	1526.72	0.0009	0	52.3	5.9e-06	K	DGETFQLMNLFGR	T					Spectrum2411 scans:8238,
BN_SS2	1	8	ratMUP12_19021Da	ratMUP12_19021Da	672	19183	30	30	7	7	1727	1643	1	0	1	772.365	1542.71	2	1542.71	0.0011	0	26.44	0.0023	K	DGETFQLMNLFGR	T	Oxidation (M)	0.0000000100000.0			Spectrum2092 scans:7503,
WH_SS1	1	3	ratMUP10_18716Da	ratMUP10_18716Da	2183	18877	99	99	15	15	2669	1769	1	0	1	751.357	1500.7	2	1500.7	-0.0032	0	67.98	1.6e-07	K	NGETFQAMVLYGR	T	Oxidation (M)	0.0000000100000.0			Spectrum1904 scans:6094,
WH_SS2	1		ratMUP10_18716Da	ratMUP10_18716Da	2213	18877	95	95	15	15	2457	1479	1	0	1	751.357	1500.7	2	1500.7	-0.0035	0	72.96	5.1e-08	K	NGETFQAMVLYGR	T	Oxidation (M)	0.0000000100000.0			Spectrum1643 scans:5966,
WH_SS2	1		ratMUP10_18716Da	ratMUP10_18716Da	2213	18877	95	95	15	15	2536	2564	1	0	1	775.406	1548.8	2	1548.79	0.0031	0	49.03	1.3e-05	K	LNGDWFSIVVASNK	R					Spectrum2894 scans:7871,
WH_SS3	1		ratMUP10_18716Da	ratMUP10_18716Da	801	18877	37	37	10	10	1712	1754	1	0	1	775.405	1548.79	2	1548.79	0.0012	0	46.59	2.2e-05	K	LNGDWFSIVVASNK	R					Spectrum2189 scans:7492,
WH_SS4	1		ratMUP10_18716Da	ratMUP10_18716Da	445	18877	21	21	8	8	1448	1285	1	0	1	775.403	1548.79	2	1548.79	-0.0022	0	51.62	6.9e-06	K	LNGDWFSIVVASNK	R					Spectrum1765 scans:7314,
WH_SS5	1		ratMUP10_18716Da	ratMUP10_18716Da	418	18877	18	18	8	8	1346	1321	1	0	1	775.405	1548.8	2	1548.79	0.0015	0	19.72	0.011	K	LNGDWFSIVVASNK	R					Spectrum1813 scans:7335,
WH_SS1	1	3	ratMUP10_18716Da	ratMUP10_18716Da	2183	18877	99	99	15	15	282	246	1	0	0	380.695	759.376	2	759.376	-0.0006	0	53.79	4.2e-06	R	GNLDVDK	L					Spectrum304 scans:3557,
WH_SS1	1	3	ratMUP10_18716Da	ratMUP10_18716Da	2183	18877	99	99	15	15	334	861	1	0	0	389.203	776.392	2	776.392	0.0001	0	36.92	0.0002	K	DLSSDIK	E					Spectrum942 scans:4607,
WH_SS1	1	3	ratMUP10_18716Da	ratMUP10_18716Da	2183	18877	99	99	15	15	741	2176	1	0	0	466.258	930.501	2	930.502	-0.0014	0	49.88	1e-05	R	DNIIDLTK	T					Spectrum2335 scans:6724,
WH_SS1	1	3	ratMUP10_18716Da	ratMUP10_18716Da	2183	18877	99	99	15	15	801	167	1	0	0	468.217	934.419	2	934.418	0.0008	0	56.83	2.1e-06	K	IEENGSMR	V					Spectrum222 scans:3428,
WH_SS1	1	3	ratMUP10_18716Da	ratMUP10_18716Da	2183	18877	99	99	15	15	872	20	1	0	0	476.214	950.413	2	950.413	0.0001	0	50.82	8.3e-06	K	IEENGSMR	V	Oxidation (M)	0.00000010.0			Spectrum52 scans:2958,
WH_SS1	1	3	ratMUP10_18716Da	ratMUP10_18716Da	2183	18877	99	99	15	15	1149	2210	1	0	0	499.782	997.55	2	997.548	0.0017	0	42.09	6.2e-05	R	ELYLVAYK	T					Spectrum2374 scans:6771,
WH_SS1	1	3	ratMUP10_18716Da	ratMUP10_18716Da	2183	18877	99	99	15	15	1187	401	1	0	0	336.185	1005.53	3	1005.53	-0.0006	1	28.91	0.0013	R	TKDLSSDIK	E					Spectrum465 scans:3802,
WH_SS1	1	3	ratMUP10_18716Da	ratMUP10_18716Da	2183	18877	99	99	15	15	1190	400	1	0	0	503.775	1005.53	2	1005.53	0.0005	1	36.81	0.00021	R	TKDLSSDIK	E					Spectrum464 scans:3801,
WH_SS1	1	3	ratMUP10_18716Da	ratMUP10_18716Da	2183	18877	99	99	15	15	1333	621	1	0	0	345.517	1033.53	3	1033.53	0.0006	1	26.86	0.0021	K	DLSSDIKEK	F					Spectrum695 scans:4176,
WH_SS1	1	3	ratMUP10_18716Da	ratMUP10_18716Da	2183	18877	99	99	15	15	1419	379	1	0	0	352.847	1055.52	3	1055.52	-0.0003	0	32.33	0.00058	K	LCEAHGITR	D					Spectrum442 scans:3769,
WH_SS1	1	3	ratMUP10_18716Da	ratMUP10_18716Da	2183	18877	99	99	15	15	1420	459	1	0	0	528.766	1055.52	2	1055.52	0.0003	0	47.02	2e-05	K	LCEAHGITR	D					Spectrum524 scans:3908,
WH_SS1	1	3	ratMUP10_18716Da	ratMUP10_18716Da	2183	18877	99	99	15	15	1856	202	1	0	0	398.192	1191.56	3	1191.56	0.0004	1	18.59	0.014	R	EKIEENGSMR	V					Spectrum260 scans:3496,
WH_SS1	1	3	ratMUP10_18716Da	ratMUP10_18716Da	2183	18877	99	99	15	15	1857	203	1	0	0	596.785	1191.56	2	1191.56	0.0007	1	43.18	4.8e-05	R	EKIEENGSMR	V					Spectrum261 scans:3497,
WH_SS1	1	3	ratMUP10_18716Da	ratMUP10_18716Da	2183	18877	99	99	15	15	1924	35	1	0	0	604.781	1207.55	2	1207.55	-0.0028	1	22.17	0.0061	R	EKIEENGSMR	V	Oxidation (M)	0.0000000010.0			Spectrum71 scans:3056,
WH_SS1	1	3	ratMUP10_18716Da	ratMUP10_18716Da	2183	18877	99	99	15	15	1925	36	1	0	0	403.524	1207.55	3	1207.55	0	1	23.65	0.0043	R	EKIEENGSMR	V	Oxidation (M)	0.0000000010.0			Spectrum72 scans:3060,
WH_SS1	1	3	ratMUP10_18716Da	ratMUP10_18716Da	2183	18877	99	99	15	15	2210	1434	1	0	0	435.233	1302.68	3	1302.68	-0.0009	1	31.09	0.00078	R	DNIIDLTKTDR	C					Spectrum1541 scans:5566,
WH_SS1	1	3	ratMUP10_18716Da	ratMUP10_18716Da	2183	18877	99	99	15	15	2211	1440	1	0	0	652.346	1302.68	2	1302.68	-0.0008	1	43.91	4.1e-05	R	DNIIDLTKTDR	C					Spectrum1549 scans:5576,
WH_SS1	1	3	ratMUP10_18716Da	ratMUP10_18716Da	2183	18877	99	99	15	15	2237	3035	1	0	0	437.902	1310.68	3	1310.68	-0.0009	0	17.4	0.018	R	YVMFHLINFK	N					Spectrum3290 scans:8009,
WH_SS1	1	3	ratMUP10_18716Da	ratMUP10_18716Da	2183	18877	99	99	15	15	2304	2507	1	0	0	443.234	1326.68	3	1326.68	0.0007	0	29.72	0.0011	R	YVMFHLINFK	N	Oxidation (M)	0.0010000000.0			Spectrum2690 scans:7176,
WH_SS1	1	3	ratMUP10_18716Da	ratMUP10_18716Da	2183	18877	99	99	15	15	2765	3103	1	0	0	517.271	1548.79	3	1548.79	-0.0025	0	45.62	2.7e-05	K	LNGDWFSIVVASNK	R					Spectrum3370 scans:8127,
WH_SS1	1	3	ratMUP10_18716Da	ratMUP10_18716Da	2183	18877	99	99	15	15	2767	3092	1	0	0	775.404	1548.79	2	1548.79	0.0009	0	65.71	2.7e-07	K	LNGDWFSIVVASNK	R					Spectrum3358 scans:8112,
WH_SS1	1	3	ratMUP10_18716Da	ratMUP10_18716Da	2183	18877	99	99	15	15	3415	3166	1	0	0	938.983	1875.95	2	1875.96	-0.0032	0	80.26	9.4e-09	R	VFMQHIDVLENSLGFK	F					Spectrum3437 scans:8225,
WH_SS1	1	3	ratMUP10_18716Da	ratMUP10_18716Da	2183	18877	99	99	15	15	3416	3221	1	0	0	626.326	1875.95	3	1875.96	-0.0006	0	89.42	1.1e-09	R	VFMQHIDVLENSLGFK	F					Spectrum3495 scans:8313,
WH_SS1	1	3	ratMUP10_18716Da	ratMUP10_18716Da	2183	18877	99	99	15	15	3431	2896	1	0	0	631.657	1891.95	3	1891.95	-0.0004	0	49.41	1.1e-05	R	VFMQHIDVLENSLGFK	F	Oxidation (M)	0.0010000000000000.0			Spectrum3134 scans:7786,
WH_SS1	1	3	ratMUP10_18716Da	ratMUP10_18716Da	2183	18877	99	99	15	15	3432	2904	1	0	0	946.982	1891.95	2	1891.95	0.0001	0	52.04	6.3e-06	R	VFMQHIDVLENSLGFK	F	Oxidation (M)	0.0010000000000000.0			Spectrum3142 scans:7797,
WH_SS1	1	3	ratMUP10_18716Da	ratMUP10_18716Da	2183	18877	99	99	15	15	3733	3043	1	0	0	799.037	2394.09	3	2394.09	0.0001	0	67.95	1.6e-07	K	TPEDGEYFVEYDGGNTFTILK	T					Spectrum3298 scans:8018,
WH_SS1	1	3	ratMUP10_18716Da	ratMUP10_18716Da	2183	18877	99	99	15	15	3734	3041	1	0	0	1198.05	2394.09	2	2394.09	0.0001	0	65.77	2.6e-07	K	TPEDGEYFVEYDGGNTFTILK	T					Spectrum3296 scans:8016,
WH_SS2	1		ratMUP10_18716Da	ratMUP10_18716Da	2213	18877	95	95	15	15	282	208	1	0	0	380.695	759.375	2	759.376	-0.0012	0	53.8	4.2e-06	R	GNLDVDK	L					Spectrum265 scans:3557,
WH_SS2	1		ratMUP10_18716Da	ratMUP10_18716Da	2213	18877	95	95	15	15	336	746	1	0	0	389.203	776.392	2	776.392	0.0003	0	36.83	0.00021	K	DLSSDIK	E					Spectrum839 scans:4567,
WH_SS2	1		ratMUP10_18716Da	ratMUP10_18716Da	2213	18877	95	95	15	15	729	1849	1	0	0	466.259	930.503	2	930.502	0.0003	0	49.58	1.1e-05	R	DNIIDLTK	T					Spectrum2044 scans:6593,
WH_SS2	1		ratMUP10_18716Da	ratMUP10_18716Da	2213	18877	95	95	15	15	778	147	1	0	0	468.216	934.418	2	934.418	0.0004	0	63.1	4.9e-07	K	IEENGSMR	V					Spectrum196 scans:3436,
WH_SS2	1		ratMUP10_18716Da	ratMUP10_18716Da	2213	18877	95	95	15	15	856	16	1	0	0	476.214	950.413	2	950.413	0.0007	0	50.86	8.2e-06	K	IEENGSMR	V	Oxidation (M)	0.00000010.0			Spectrum48 scans:2972,
WH_SS2	1		ratMUP10_18716Da	ratMUP10_18716Da	2213	18877	95	95	15	15	1119	1980	1	0	0	499.783	997.551	2	997.548	0.0023	0	45.38	2.9e-05	R	ELYLVAYK	T					Spectrum2189 scans:6807,
WH_SS2	1		ratMUP10_18716Da	ratMUP10_18716Da	2213	18877	95	95	15	15	1137	8	1	0	0	335.831	1004.47	3	1004.47	0.0001	1	13.51	0.045	R	IKENGECR	E					Spectrum39 scans:2935,
WH_SS2	1		ratMUP10_18716Da	ratMUP10_18716Da	2213	18877	95	95	15	15	1147	363	1	0	0	503.774	1005.53	2	1005.53	-0.0001	1	41.75	6.7e-05	R	TKDLSSDIK	E					Spectrum428 scans:3794,
WH_SS2	1		ratMUP10_18716Da	ratMUP10_18716Da	2213	18877	95	95	15	15	1149	536	1	0	0	336.185	1005.53	3	1005.53	0.0003	1	34.18	0.00038	R	TKDLSSDIK	E					Spectrum618 scans:4126,
WH_SS2	1		ratMUP10_18716Da	ratMUP10_18716Da	2213	18877	95	95	15	15	1294	554	1	0	0	345.517	1033.53	3	1033.53	0.0006	1	22.96	0.0051	K	DLSSDIKEK	F					Spectrum637 scans:4158,
WH_SS2	1		ratMUP10_18716Da	ratMUP10_18716Da	2213	18877	95	95	15	15	1373	345	1	0	0	352.847	1055.52	3	1055.52	0.0005	0	30.95	0.0008	K	LCEAHGITR	D					Spectrum410 scans:3768,
WH_SS2	1		ratMUP10_18716Da	ratMUP10_18716Da	2213	18877	95	95	15	15	1374	346	1	0	0	528.767	1055.52	2	1055.52	0.0009	0	47.07	2e-05	K	LCEAHGITR	D					Spectrum411 scans:3769,
WH_SS2	1		ratMUP10_18716Da	ratMUP10_18716Da	2213	18877	95	95	15	15	1766	172	1	0	0	596.785	1191.56	2	1191.56	0.0004	1	43.2	4.8e-05	R	EKIEENGSMR	V					Spectrum229 scans:3503,
WH_SS2	1		ratMUP10_18716Da	ratMUP10_18716Da	2213	18877	95	95	15	15	1767	170	1	0	0	398.193	1191.56	3	1191.56	0.0005	1	22.64	0.0054	R	EKIEENGSMR	V					Spectrum227 scans:3499,
WH_SS2	1		ratMUP10_18716Da	ratMUP10_18716Da	2213	18877	95	95	15	15	1824	29	1	0	0	604.783	1207.55	2	1207.55	0.0002	1	39.86	0.0001	R	EKIEENGSMR	V	Oxidation (M)	0.0000000010.0			Spectrum65 scans:3059,
WH_SS2	1		ratMUP10_18716Da	ratMUP10_18716Da	2213	18877	95	95	15	15	1825	30	1	0	0	403.524	1207.55	3	1207.55	0.0007	1	24.65	0.0034	R	EKIEENGSMR	V	Oxidation (M)	0.0000000010.0			Spectrum66 scans:3062,
WH_SS2	1		ratMUP10_18716Da	ratMUP10_18716Da	2213	18877	95	95	15	15	2095	1221	1	0	0	652.346	1302.68	2	1302.68	-0.0008	1	68.47	1.4e-07	R	DNIIDLTKTDR	C					Spectrum1349 scans:5481,
WH_SS2	1		ratMUP10_18716Da	ratMUP10_18716Da	2213	18877	95	95	15	15	2097	1220	1	0	0	435.234	1302.68	3	1302.68	0.001	1	36.53	0.00022	R	DNIIDLTKTDR	C					Spectrum1348 scans:5478,
WH_SS2	1		ratMUP10_18716Da	ratMUP10_18716Da	2213	18877	95	95	15	15	3024	2691	1	0	0	626.326	1875.95	3	1875.96	-0.0005	0	21.89	0.0065	R	VFMQHIDVLENSLGFK	F					Spectrum3034 scans:8098,
WH_SS2	1		ratMUP10_18716Da	ratMUP10_18716Da	2213	18877	95	95	15	15	3233	2523	1	0	0	1198.05	2394.09	2	2394.09	-0.0002	0	41.49	7.1e-05	K	TPEDGEYFVEYDGGNTFTILK	T					Spectrum2839 scans:7774,
WH_SS2	1		ratMUP10_18716Da	ratMUP10_18716Da	2213	18877	95	95	15	15	3234	2524	1	0	0	799.038	2394.09	3	2394.09	0.0003	0	70.87	8.2e-08	K	TPEDGEYFVEYDGGNTFTILK	T					Spectrum2840 scans:7777,
WH_SS3	1		ratMUP10_18716Da	ratMUP10_18716Da	801	18877	37	37	10	10	184	164	1	0	0	380.695	759.376	2	759.376	0.0001	0	53.72	4.2e-06	R	GNLDVDK	L					Spectrum203 scans:3499,
WH_SS3	1		ratMUP10_18716Da	ratMUP10_18716Da	801	18877	37	37	10	10	214	493	1	0	0	389.203	776.391	2	776.392	-0.0003	0	36.05	0.00025	K	DLSSDIK	E					Spectrum579 scans:4443,
WH_SS3	1		ratMUP10_18716Da	ratMUP10_18716Da	801	18877	37	37	10	10	496	1260	1	0	0	466.259	930.504	2	930.502	0.0013	0	47.55	1.8e-05	R	DNIIDLTK	T					Spectrum1503 scans:6291,
WH_SS3	1		ratMUP10_18716Da	ratMUP10_18716Da	801	18877	37	37	10	10	513	104	1	0	0	468.216	934.418	2	934.418	0.0001	0	58.59	1.4e-06	K	IEENGSMR	V					Spectrum142 scans:3380,
WH_SS3	1		ratMUP10_18716Da	ratMUP10_18716Da	801	18877	37	37	10	10	561	2	1	0	0	476.214	950.413	2	950.413	0.0005	0	41.78	6.6e-05	K	IEENGSMR	V	Oxidation (M)	0.00000010.0			Spectrum31 scans:2930,
WH_SS3	1		ratMUP10_18716Da	ratMUP10_18716Da	801	18877	37	37	10	10	731	1192	1	0	0	499.782	997.549	2	997.548	0.001	0	39.91	0.0001	R	ELYLVAYK	T					Spectrum1412 scans:6132,
WH_SS3	1		ratMUP10_18716Da	ratMUP10_18716Da	801	18877	37	37	10	10	909	256	1	0	0	352.847	1055.52	3	1055.52	0.0007	0	39.9	0.0001	K	LCEAHGITR	D					Spectrum299 scans:3723,
WH_SS3	1		ratMUP10_18716Da	ratMUP10_18716Da	801	18877	37	37	10	10	910	253	1	0	0	528.767	1055.52	2	1055.52	0.0008	0	44.52	3.5e-05	K	LCEAHGITR	D					Spectrum296 scans:3713,
WH_SS3	1		ratMUP10_18716Da	ratMUP10_18716Da	801	18877	37	37	10	10	1181	149	1	0	0	596.785	1191.56	2	1191.56	0.0003	1	32.23	0.0006	R	EKIEENGSMR	V					Spectrum188 scans:3481,
WH_SS3	1		ratMUP10_18716Da	ratMUP10_18716Da	801	18877	37	37	10	10	1182	136	1	0	0	398.193	1191.56	3	1191.56	0.001	1	27.07	0.002	R	EKIEENGSMR	V					Spectrum175 scans:3465,
WH_SS3	1		ratMUP10_18716Da	ratMUP10_18716Da	801	18877	37	37	10	10	2002	1833	1	0	0	626.326	1875.96	3	1875.96	0.0021	0	22.85	0.0052	R	VFMQHIDVLENSLGFK	F					Spectrum2284 scans:7691,
WH_SS3	1		ratMUP10_18716Da	ratMUP10_18716Da	801	18877	37	37	10	10	2006	1651	1	0	0	631.658	1891.95	3	1891.95	0.0011	0	54.76	3.3e-06	R	VFMQHIDVLENSLGFK	F	Oxidation (M)	0.0010000000000000.0			Spectrum2038 scans:7223,
WH_SS3	1		ratMUP10_18716Da	ratMUP10_18716Da	801	18877	37	37	10	10	2124	1729	1	0	0	799.038	2394.09	3	2394.09	0.0013	0	20.7	0.0085	K	TPEDGEYFVEYDGGNTFTILK	T					Spectrum2145 scans:7403,
WH_SS4	1		ratMUP10_18716Da	ratMUP10_18716Da	445	18877	21	21	8	8	195	108	1	0	0	380.695	759.376	2	759.376	-0.0006	0	53.82	4.1e-06	R	GNLDVDK	L					Spectrum152 scans:3499,
WH_SS4	1		ratMUP10_18716Da	ratMUP10_18716Da	445	18877	21	21	8	8	238	350	1	0	0	389.203	776.391	2	776.392	-0.0001	0	27.13	0.0019	K	DLSSDIK	E					Spectrum447 scans:4380,
WH_SS4	1		ratMUP10_18716Da	ratMUP10_18716Da	445	18877	21	21	8	8	531	830	1	0	0	466.259	930.504	2	930.502	0.0014	0	47.99	1.6e-05	R	DNIIDLTK	T					Spectrum1051 scans:5827,
WH_SS4	1		ratMUP10_18716Da	ratMUP10_18716Da	445	18877	21	21	8	8	545	91	1	0	0	468.217	934.42	2	934.418	0.0026	0	56.9	2e-06	K	IEENGSMR	V					Spectrum132 scans:3445,
WH_SS4	1		ratMUP10_18716Da	ratMUP10_18716Da	445	18877	21	21	8	8	577	5	1	0	0	476.214	950.414	2	950.413	0.0011	0	22.15	0.0061	K	IEENGSMR	V	Oxidation (M)	0.00000010.0			Spectrum33 scans:2944,
WH_SS4	1		ratMUP10_18716Da	ratMUP10_18716Da	445	18877	21	21	8	8	716	882	1	0	0	499.782	997.55	2	997.548	0.0014	0	45.46	2.8e-05	R	ELYLVAYK	T					Spectrum1112 scans:5958,
WH_SS4	1		ratMUP10_18716Da	ratMUP10_18716Da	445	18877	21	21	8	8	860	172	1	0	0	352.847	1055.52	3	1055.52	-0.0001	0	35.05	0.00031	K	LCEAHGITR	D					Spectrum226 scans:3718,
WH_SS4	1		ratMUP10_18716Da	ratMUP10_18716Da	445	18877	21	21	8	8	1091	96	1	0	0	398.193	1191.56	3	1191.56	0.0012	1	15.8	0.026	R	EKIEENGSMR	V					Spectrum138 scans:3470,
WH_SS5	1		ratMUP10_18716Da	ratMUP10_18716Da	418	18877	18	18	8	8	151	127	1	0	0	380.695	759.376	2	759.376	-0.0003	0	53.55	4.4e-06	R	GNLDVDK	L					Spectrum180 scans:3504,
WH_SS5	1		ratMUP10_18716Da	ratMUP10_18716Da	418	18877	18	18	8	8	185	416	1	0	0	389.203	776.392	2	776.392	0.0002	0	32.51	0.00056	K	DLSSDIK	E					Spectrum520 scans:4399,
WH_SS5	1		ratMUP10_18716Da	ratMUP10_18716Da	418	18877	18	18	8	8	401	900	1	0	0	466.259	930.503	2	930.502	0.0007	0	47.89	1.6e-05	R	DNIIDLTK	T					Spectrum1157 scans:5850,
WH_SS5	1		ratMUP10_18716Da	ratMUP10_18716Da	418	18877	18	18	8	8	421	96	1	0	0	468.217	934.42	2	934.418	0.0024	0	58.49	1.4e-06	K	IEENGSMR	V					Spectrum146 scans:3436,
WH_SS5	1		ratMUP10_18716Da	ratMUP10_18716Da	418	18877	18	18	8	8	453	2	1	0	0	476.214	950.413	2	950.413	0.0001	0	39.04	0.00012	K	IEENGSMR	V	Oxidation (M)	0.00000010.0			Spectrum32 scans:2928,
WH_SS5	1		ratMUP10_18716Da	ratMUP10_18716Da	418	18877	18	18	8	8	587	917	1	0	0	499.781	997.548	2	997.548	-0.0003	0	39.9	0.0001	R	ELYLVAYK	T					Spectrum1184 scans:5904,
WH_SS5	1		ratMUP10_18716Da	ratMUP10_18716Da	418	18877	18	18	8	8	730	195	1	0	0	528.767	1055.52	2	1055.52	0.0006	0	55.58	2.8e-06	K	LCEAHGITR	D					Spectrum258 scans:3719,
WH_SS5	1		ratMUP10_18716Da	ratMUP10_18716Da	418	18877	18	18	8	8	974	111	1	0	0	398.193	1191.56	3	1191.56	0.0005	1	24.66	0.0034	R	EKIEENGSMR	V					Spectrum163 scans:3481,
WH_SS5	1		ratMUP10_18716Da	ratMUP10_18716Da	418	18877	18	18	8	8	975	118	1	0	0	596.785	1191.56	2	1191.56	0.0005	1	32.21	0.0006	R	EKIEENGSMR	V					Spectrum170 scans:3489,
BN_SNS1	1		ratMUP10_18716Da	ratMUP10_18716Da	401	18877	16	16	6	6	106	113	1	0	0	380.695	759.376	2	759.376	-0.0003	0	53.75	4.2e-06	R	GNLDVDK	L					Spectrum164 scans:3503,
BN_SNS1	1		ratMUP10_18716Da	ratMUP10_18716Da	401	18877	16	16	6	6	130	307	1	0	0	389.203	776.391	2	776.392	-0.0009	0	34.97	0.00032	K	DLSSDIK	E					Spectrum411 scans:4369,
BN_SNS1	1		ratMUP10_18716Da	ratMUP10_18716Da	401	18877	16	16	6	6	288	613	1	0	0	466.258	930.502	2	930.502	-0.0003	0	45	3.2e-05	R	DNIIDLTK	T					Spectrum826 scans:5600,
BN_SNS1	1		ratMUP10_18716Da	ratMUP10_18716Da	401	18877	16	16	6	6	305	43	1	0	0	468.217	934.419	2	934.418	0.0012	0	58.8	1.3e-06	K	IEENGSMR	V					Spectrum85 scans:3332,
BN_SNS1	1		ratMUP10_18716Da	ratMUP10_18716Da	401	18877	16	16	6	6	329	4	1	0	0	476.214	950.412	2	950.413	-0.0003	0	37.27	0.00019	K	IEENGSMR	V	Oxidation (M)	0.00000010.0			Spectrum35 scans:2934,
BN_SNS1	1		ratMUP10_18716Da	ratMUP10_18716Da	401	18877	16	16	6	6	454	646	1	0	0	499.782	997.549	2	997.548	0.0003	0	39.79	0.0001	R	ELYLVAYK	T					Spectrum869 scans:5703,
BN_SNS1	1		ratMUP10_18716Da	ratMUP10_18716Da	401	18877	16	16	6	6	1130	1029	1	0	0	626.326	1875.96	3	1875.96	-0.0001	0	19.07	0.012	R	VFMQHIDVLENSLGFK	F					Spectrum1489 scans:7364,
BN_SNS2	1		ratMUP10_18716Da	ratMUP10_18716Da	748	18877	33	33	8	8	199	136	1	0	0	380.695	759.376	2	759.376	0.0001	0	53.81	4.2e-06	R	GNLDVDK	L					Spectrum176 scans:3508,
BN_SNS2	1		ratMUP10_18716Da	ratMUP10_18716Da	748	18877	33	33	8	8	249	435	1	0	0	389.203	776.391	2	776.392	-0.0003	0	34.95	0.00032	K	DLSSDIK	E					Spectrum526 scans:4412,
BN_SNS2	1		ratMUP10_18716Da	ratMUP10_18716Da	748	18877	33	33	8	8	524	851	1	0	0	466.259	930.503	2	930.502	0.0009	0	47.94	1.6e-05	R	DNIIDLTK	T					Spectrum1023 scans:5498,
BN_SNS2	1		ratMUP10_18716Da	ratMUP10_18716Da	748	18877	33	33	8	8	540	97	1	0	0	468.216	934.418	2	934.418	0.0006	0	54.1	3.9e-06	K	IEENGSMR	V					Spectrum132 scans:3409,
BN_SNS2	1		ratMUP10_18716Da	ratMUP10_18716Da	748	18877	33	33	8	8	580	3	1	0	0	476.213	950.412	2	950.413	-0.0004	0	51.02	7.9e-06	K	IEENGSMR	V	Oxidation (M)	0.00000010.0			Spectrum31 scans:2948,
BN_SNS2	1		ratMUP10_18716Da	ratMUP10_18716Da	748	18877	33	33	8	8	731	1105	1	0	0	499.781	997.548	2	997.548	-0.0008	0	42.37	5.8e-05	R	ELYLVAYK	T					Spectrum1331 scans:6110,
BN_SNS2	1		ratMUP10_18716Da	ratMUP10_18716Da	748	18877	33	33	8	8	895	217	1	0	0	352.847	1055.52	3	1055.52	0.0002	0	32.96	0.00051	K	LCEAHGITR	D					Spectrum268 scans:3711,
BN_SNS2	1		ratMUP10_18716Da	ratMUP10_18716Da	748	18877	33	33	8	8	897	216	1	0	0	528.766	1055.52	2	1055.52	0.0002	0	46.38	2.3e-05	K	LCEAHGITR	D					Spectrum267 scans:3708,
BN_SNS2	1		ratMUP10_18716Da	ratMUP10_18716Da	748	18877	33	33	8	8	1511	945	1	0	1	751.358	1500.7	2	1500.7	-0.0009	0	28.6	0.0014	K	NGETFQAMVLYGR	T	Oxidation (M)	0.0000000100000.0			Spectrum1144 scans:5733,
BN_SNS2	1		ratMUP10_18716Da	ratMUP10_18716Da	748	18877	33	33	8	8	1746	1466	1	0	0	799.039	2394.1	3	2394.09	0.0054	0	13.13	0.049	K	TPEDGEYFVEYDGGNTFTILK	T					Spectrum1897 scans:7317,
BN_SNS3	1		ratMUP10_18716Da	ratMUP10_18716Da	404	18877	17	17	6	6	126	113	1	0	0	380.695	759.376	2	759.376	-0.0003	0	53.79	4.2e-06	R	GNLDVDK	L					Spectrum154 scans:3510,
BN_SNS3	1		ratMUP10_18716Da	ratMUP10_18716Da	404	18877	17	17	6	6	162	353	1	0	0	389.203	776.391	2	776.392	-0.0002	0	36.94	0.0002	K	DLSSDIK	E					Spectrum457 scans:4379,
BN_SNS3	1		ratMUP10_18716Da	ratMUP10_18716Da	404	18877	17	17	6	6	355	804	1	0	0	466.258	930.502	2	930.502	-0.0004	0	48.02	1.6e-05	R	DNIIDLTK	T					Spectrum1034 scans:5811,
BN_SNS3	1		ratMUP10_18716Da	ratMUP10_18716Da	404	18877	17	17	6	6	375	51	1	0	0	468.217	934.419	2	934.418	0.0012	0	41.17	7.6e-05	K	IEENGSMR	V					Spectrum84 scans:3343,
BN_SNS3	1		ratMUP10_18716Da	ratMUP10_18716Da	404	18877	17	17	6	6	409	2	1	0	0	476.214	950.413	2	950.413	-0.0002	0	39.29	0.00012	K	IEENGSMR	V	Oxidation (M)	0.00000010.0			Spectrum31 scans:2958,
BN_SNS3	1		ratMUP10_18716Da	ratMUP10_18716Da	404	18877	17	17	6	6	525	789	1	0	0	499.782	997.549	2	997.548	0.0006	0	39.74	0.00011	R	ELYLVAYK	T					Spectrum1017 scans:5776,
BN_SNS3	1		ratMUP10_18716Da	ratMUP10_18716Da	404	18877	17	17	6	6	1216	1178	1	0	1	775.405	1548.79	2	1548.79	0.0012	0	23.92	0.0041	K	LNGDWFSIVVASNK	R					Spectrum1667 scans:7278,
BN_SS1	1	2	ratMUP10_18716Da	ratMUP10_18716Da	861	18877	40	40	14	14	170	178	1	0	0	380.695	759.376	2	759.376	0.0001	0	53.65	4.3e-06	R	GNLDVDK	L					Spectrum233 scans:3502,
BN_SS1	1	2	ratMUP10_18716Da	ratMUP10_18716Da	861	18877	40	40	14	14	208	585	1	0	0	389.203	776.391	2	776.392	-0.0003	0	36.73	0.00021	K	DLSSDIK	E					Spectrum714 scans:4467,
BN_SS1	1	2	ratMUP10_18716Da	ratMUP10_18716Da	861	18877	40	40	14	14	473	1155	1	0	0	466.258	930.501	2	930.502	-0.0012	0	47.74	1.7e-05	R	DNIIDLTK	T					Spectrum1433 scans:5825,
BN_SS1	1	2	ratMUP10_18716Da	ratMUP10_18716Da	861	18877	40	40	14	14	509	75	1	0	0	468.217	934.419	2	934.418	0.0011	0	60.03	9.9e-07	K	IEENGSMR	V					Spectrum121 scans:3316,
BN_SS1	1	2	ratMUP10_18716Da	ratMUP10_18716Da	861	18877	40	40	14	14	553	6	1	0	0	476.213	950.412	2	950.413	-0.0006	0	44.59	3.5e-05	K	IEENGSMR	V	Oxidation (M)	0.00000010.0			Spectrum35 scans:2914,
BN_SS1	1	2	ratMUP10_18716Da	ratMUP10_18716Da	861	18877	40	40	14	14	729	1207	1	0	0	499.782	997.55	2	997.548	0.0015	0	39.9	0.0001	R	ELYLVAYK	T					Spectrum1495 scans:5950,
BN_SS1	1	2	ratMUP10_18716Da	ratMUP10_18716Da	861	18877	40	40	14	14	738	4	1	0	0	335.831	1004.47	3	1004.47	-0.0004	1	16.81	0.021	R	IKENGECR	E					Spectrum32 scans:2896,
BN_SS1	1	2	ratMUP10_18716Da	ratMUP10_18716Da	861	18877	40	40	14	14	744	290	1	0	0	503.774	1005.53	2	1005.53	-0.0001	1	13.78	0.042	R	TKDLSSDIK	E					Spectrum357 scans:3729,
BN_SS1	1	2	ratMUP10_18716Da	ratMUP10_18716Da	861	18877	40	40	14	14	745	295	1	0	0	336.185	1005.53	3	1005.53	0.0004	1	13.27	0.047	R	TKDLSSDIK	E					Spectrum362 scans:3737,
BN_SS1	1	2	ratMUP10_18716Da	ratMUP10_18716Da	861	18877	40	40	14	14	914	288	1	0	0	528.766	1055.52	2	1055.52	-0.0011	0	32.91	0.00051	K	LCEAHGITR	D					Spectrum355 scans:3724,
BN_SS1	1	2	ratMUP10_18716Da	ratMUP10_18716Da	861	18877	40	40	14	14	1249	149	1	0	0	596.785	1191.56	2	1191.56	-0.0003	1	43.28	4.7e-05	R	EKIEENGSMR	V					Spectrum203 scans:3455,
BN_SS1	1	2	ratMUP10_18716Da	ratMUP10_18716Da	861	18877	40	40	14	14	1250	146	1	0	0	398.193	1191.56	3	1191.56	0.0006	1	24.26	0.0037	R	EKIEENGSMR	V					Spectrum200 scans:3450,
BN_SS1	1	2	ratMUP10_18716Da	ratMUP10_18716Da	861	18877	40	40	14	14	1488	998	1	0	0	435.233	1302.68	3	1302.68	0.0006	1	20.35	0.0092	R	DNIIDLTKTDR	C					Spectrum1201 scans:5374,
BN_SS1	1	2	ratMUP10_18716Da	ratMUP10_18716Da	861	18877	40	40	14	14	1506	1737	1	0	0	437.901	1310.68	3	1310.68	-0.002	0	15.13	0.031	R	YVMFHLINFK	N					Spectrum2225 scans:7352,
BN_SS1	1	2	ratMUP10_18716Da	ratMUP10_18716Da	861	18877	40	40	14	14	1717	1160	1	0	1	751.359	1500.7	2	1500.7	0.0002	0	32.28	0.00059	K	NGETFQAMVLYGR	T	Oxidation (M)	0.0000000100000.0			Spectrum1440 scans:5836,
BN_SS1	1	2	ratMUP10_18716Da	ratMUP10_18716Da	861	18877	40	40	14	14	1752	1783	1	0	0	775.405	1548.79	2	1548.79	0.0011	0	52.24	6e-06	K	LNGDWFSIVVASNK	R					Spectrum2305 scans:7527,
BN_SS1	1	2	ratMUP10_18716Da	ratMUP10_18716Da	861	18877	40	40	14	14	1961	1839	1	0	0	626.324	1875.95	3	1875.96	-0.0038	0	54.17	3.8e-06	R	VFMQHIDVLENSLGFK	F					Spectrum2393 scans:7713,
BN_SS1	1	2	ratMUP10_18716Da	ratMUP10_18716Da	861	18877	40	40	14	14	1965	1700	1	0	0	631.658	1891.95	3	1891.95	0.0005	0	76.88	2.1e-08	R	VFMQHIDVLENSLGFK	F	Oxidation (M)	0.0010000000000000.0			Spectrum2171 scans:7253,
BN_SS2	1		ratMUP10_18716Da	ratMUP10_18716Da	754	18877	36	36	9	9	228	140	1	0	0	380.695	759.376	2	759.376	0	0	53.59	4.4e-06	R	GNLDVDK	L					Spectrum179 scans:3480,
BN_SS2	1		ratMUP10_18716Da	ratMUP10_18716Da	754	18877	36	36	9	9	274	458	1	0	0	389.203	776.391	2	776.392	-0.0005	0	45.46	2.8e-05	K	DLSSDIK	E					Spectrum547 scans:4389,
BN_SS2	1		ratMUP10_18716Da	ratMUP10_18716Da	754	18877	36	36	9	9	598	902	1	0	0	466.259	930.503	2	930.502	0.0013	0	49.84	1e-05	R	DNIIDLTK	T					Spectrum1076 scans:5486,
BN_SS2	1		ratMUP10_18716Da	ratMUP10_18716Da	754	18877	36	36	9	9	615	46	1	0	0	468.217	934.419	2	934.418	0.0012	0	60.07	9.8e-07	K	IEENGSMR	V					Spectrum81 scans:3303,
BN_SS2	1		ratMUP10_18716Da	ratMUP10_18716Da	754	18877	36	36	9	9	670	2	1	0	0	476.213	950.412	2	950.413	-0.0009	0	39.03	0.00013	K	IEENGSMR	V	Oxidation (M)	0.00000010.0			Spectrum30 scans:2921,
BN_SS2	1		ratMUP10_18716Da	ratMUP10_18716Da	754	18877	36	36	9	9	835	1223	1	0	0	499.781	997.548	2	997.548	0	0	44.67	3.4e-05	R	ELYLVAYK	T					Spectrum1464 scans:6206,
BN_SS2	1		ratMUP10_18716Da	ratMUP10_18716Da	754	18877	36	36	9	9	1021	229	1	0	0	352.847	1055.52	3	1055.52	0.0002	0	29.77	0.0011	K	LCEAHGITR	D					Spectrum282 scans:3698,
BN_SS2	1		ratMUP10_18716Da	ratMUP10_18716Da	754	18877	36	36	9	9	1022	227	1	0	0	528.767	1055.52	2	1055.52	0.0011	0	45.81	2.6e-05	K	LCEAHGITR	D					Spectrum280 scans:3693,
BN_SS2	1		ratMUP10_18716Da	ratMUP10_18716Da	754	18877	36	36	9	9	1344	8	1	0	0	403.524	1207.55	3	1207.55	0.0003	1	17.64	0.017	R	EKIEENGSMR	V	Oxidation (M)	0.0000000010.0			Spectrum37 scans:3029,
BN_SS2	1		ratMUP10_18716Da	ratMUP10_18716Da	754	18877	36	36	9	9	1691	981	1	0	1	751.359	1500.7	2	1500.7	-0.0006	0	22.23	0.006	K	NGETFQAMVLYGR	T	Oxidation (M)	0.0000000100000.0			Spectrum1188 scans:5711,
BN_SS2	1		ratMUP10_18716Da	ratMUP10_18716Da	754	18877	36	36	9	9	1972	1595	1	0	0	799.036	2394.09	3	2394.09	-0.003	0	16.03	0.025	K	TPEDGEYFVEYDGGNTFTILK	T					Spectrum2022 scans:7339,
WH_SS1	1	7	ratMUP1_1_18340Da	ratMUP1_1_18340Da	1653	18502	72	72	15	15	546	403	1	0	1	434.195	866.376	2	866.377	-0.0008	0	46.91	2e-05	-	EEASFER	G					Spectrum468 scans:3807,
WH_SS1	1	7	ratMUP1_1_18340Da	ratMUP1_1_18340Da	1653	18502	72	72	15	15	2847	2101	1	0	1	784.867	1567.72	2	1567.72	-0.0001	0	78.17	1.5e-08	K	ENGVCTEFSLVADK	T					Spectrum2255 scans:6613,
WH_SS1	1	7	ratMUP1_1_18340Da	ratMUP1_1_18340Da	1653	18502	72	72	15	15	3363	1754	1	0	1	603.973	1808.9	3	1808.9	-0.0006	1	33.89	0.00041	R	IKENGVCTEFSLVADK	T					Spectrum1888 scans:6072,
WH_SS1	1	7	ratMUP1_1_18340Da	ratMUP1_1_18340Da	1653	18502	72	72	15	15	3663	3350	1	0	1	707.709	2120.11	3	2120.11	0.0002	0	48.28	1.5e-05	R	VFVQHIDVLENSLGFTFR	I					Spectrum3639 scans:8520,
WH_SS1	1	7	ratMUP1_1_18340Da	ratMUP1_1_18340Da	1653	18502	72	72	15	15	3676	3327	1	0	1	1070.49	2138.97	2	2138.97	0.0009	0	58.05	1.6e-06	K	DGEYFVEYDGENTFTILK	T					Spectrum3612 scans:8483,
WH_SS2	1	6	ratMUP1_1_18340Da	ratMUP1_1_18340Da	2151	18502	83	83	14	14	2588	1758	1	0	1	784.867	1567.72	2	1567.72	0.0009	0	80.99	8e-09	K	ENGVCTEFSLVADK	T					Spectrum1947 scans:6453,
WH_SS2	1	6	ratMUP1_1_18340Da	ratMUP1_1_18340Da	2151	18502	83	83	14	14	2989	1462	1	0	1	603.974	1808.9	3	1808.9	0.0034	1	49.16	1.2e-05	R	IKENGVCTEFSLVADK	T					Spectrum1624 scans:5937,
WH_SS2	1	6	ratMUP1_1_18340Da	ratMUP1_1_18340Da	2151	18502	83	83	14	14	3187	2824	1	0	1	707.71	2120.11	3	2120.11	0.0018	0	59.99	1e-06	R	VFVQHIDVLENSLGFTFR	I					Spectrum3182 scans:8332,
WH_SS2	1	6	ratMUP1_1_18340Da	ratMUP1_1_18340Da	2151	18502	83	83	14	14	3195	2916	1	0	1	713.997	2138.97	3	2138.97	0.0011	0	28.12	0.0015	K	DGEYFVEYDGENTFTILK	T					Spectrum3295 scans:8519,
WH_SS2	1	6	ratMUP1_1_18340Da	ratMUP1_1_18340Da	2151	18502	83	83	14	14	3198	2757	1	0	1	1070.5	2138.98	2	2138.97	0.0085	0	37.6	0.00017	K	DGEYFVEYDGENTFTILK	T					Spectrum3106 scans:8208,
WH_SS3	1	6	ratMUP1_1_18340Da	ratMUP1_1_18340Da	747	18502	35	35	10	10	1747	1174	1	0	1	784.865	1567.72	2	1567.72	-0.0024	0	50.91	8.1e-06	K	ENGVCTEFSLVADK	T					Spectrum1390 scans:6092,
WH_SS3	1	6	ratMUP1_1_18340Da	ratMUP1_1_18340Da	747	18502	35	35	10	10	2094	1918	1	0	1	707.71	2120.11	3	2120.11	0.002	0	40.7	8.5e-05	R	VFVQHIDVLENSLGFTFR	I					Spectrum2404 scans:7916,
WH_SS3	1	6	ratMUP1_1_18340Da	ratMUP1_1_18340Da	747	18502	35	35	10	10	2096	1847	1	0	1	1070.49	2138.97	2	2138.97	-0.0006	0	33.89	0.00041	K	DGEYFVEYDGENTFTILK	T					Spectrum2302 scans:7717,
WH_SS3	1	6	ratMUP1_1_18340Da	ratMUP1_1_18340Da	747	18502	35	35	10	10	2097	1851	1	0	1	713.997	2138.97	3	2138.97	-0.0002	0	50.49	8.9e-06	K	DGEYFVEYDGENTFTILK	T					Spectrum2306 scans:7727,
WH_SS4	1	6	ratMUP1_1_18340Da	ratMUP1_1_18340Da	387	18502	20	20	9	9	1467	854	1	0	1	784.866	1567.72	2	1567.72	-0.0011	0	69.17	1.2e-07	K	ENGVCTEFSLVADK	T					Spectrum1080 scans:5903,
WH_SS4	1	6	ratMUP1_1_18340Da	ratMUP1_1_18340Da	387	18502	20	20	9	9	1674	1361	1	0	1	713.995	2138.96	3	2138.97	-0.0051	0	32.75	0.00053	K	DGEYFVEYDGENTFTILK	T					Spectrum1873 scans:7551,
WH_SS5	1	5	ratMUP1_1_18340Da	ratMUP1_1_18340Da	418	18502	17	17	9	9	291	192	1	0	1	434.196	866.378	2	866.377	0.001	0	47.16	1.9e-05	-	EEASFER	G					Spectrum255 scans:3714,
WH_SS5	1	5	ratMUP1_1_18340Da	ratMUP1_1_18340Da	418	18502	17	17	9	9	1367	928	1	0	1	784.866	1567.72	2	1567.72	-0.001	0	53.28	4.7e-06	K	ENGVCTEFSLVADK	T					Spectrum1201 scans:5946,
WH_SS1	1	7	ratMUP1_1_18340Da	ratMUP1_1_18340Da	1653	18502	72	72	15	15	282	246	1	0	0	380.695	759.376	2	759.376	-0.0006	0	53.79	4.2e-06	R	GNLDVDK	L					Spectrum304 scans:3557,
WH_SS1	1	7	ratMUP1_1_18340Da	ratMUP1_1_18340Da	1653	18502	72	72	15	15	334	861	1	0	0	389.203	776.392	2	776.392	0.0001	0	36.92	0.0002	K	DLSSDIK	E					Spectrum942 scans:4607,
WH_SS1	1	7	ratMUP1_1_18340Da	ratMUP1_1_18340Da	1653	18502	72	72	15	15	741	2176	1	0	0	466.258	930.501	2	930.502	-0.0014	0	49.88	1e-05	R	DNIIDLTK	T					Spectrum2335 scans:6724,
WH_SS1	1	7	ratMUP1_1_18340Da	ratMUP1_1_18340Da	1653	18502	72	72	15	15	801	167	1	0	0	468.217	934.419	2	934.418	0.0008	0	56.83	2.1e-06	K	IEENGSMR	V					Spectrum222 scans:3428,
WH_SS1	1	7	ratMUP1_1_18340Da	ratMUP1_1_18340Da	1653	18502	72	72	15	15	872	20	1	0	0	476.214	950.413	2	950.413	0.0001	0	50.82	8.3e-06	K	IEENGSMR	V	Oxidation (M)	0.00000010.0			Spectrum52 scans:2958,
WH_SS1	1	7	ratMUP1_1_18340Da	ratMUP1_1_18340Da	1653	18502	72	72	15	15	1187	401	1	0	0	336.185	1005.53	3	1005.53	-0.0006	1	28.91	0.0013	R	TKDLSSDIK	E					Spectrum465 scans:3802,
WH_SS1	1	7	ratMUP1_1_18340Da	ratMUP1_1_18340Da	1653	18502	72	72	15	15	1190	400	1	0	0	503.775	1005.53	2	1005.53	0.0005	1	36.81	0.00021	R	TKDLSSDIK	E					Spectrum464 scans:3801,
WH_SS1	1	7	ratMUP1_1_18340Da	ratMUP1_1_18340Da	1653	18502	72	72	15	15	1305	727	1	0	0	513.779	1025.54	2	1025.54	0.0004	0	44.11	3.9e-05	K	LCVAHGITR	D					Spectrum807 scans:4392,
WH_SS1	1	7	ratMUP1_1_18340Da	ratMUP1_1_18340Da	1653	18502	72	72	15	15	1306	789	1	0	0	342.855	1025.54	3	1025.54	0.0005	0	26.7	0.0021	K	LCVAHGITR	D					Spectrum870 scans:4490,
WH_SS1	1	7	ratMUP1_1_18340Da	ratMUP1_1_18340Da	1653	18502	72	72	15	15	1333	621	1	0	0	345.517	1033.53	3	1033.53	0.0006	1	26.86	0.0021	K	DLSSDIKEK	F					Spectrum695 scans:4176,
WH_SS1	1	7	ratMUP1_1_18340Da	ratMUP1_1_18340Da	1653	18502	72	72	15	15	1856	202	1	0	0	398.192	1191.56	3	1191.56	0.0004	1	18.59	0.014	R	EKIEENGSMR	V					Spectrum260 scans:3496,
WH_SS1	1	7	ratMUP1_1_18340Da	ratMUP1_1_18340Da	1653	18502	72	72	15	15	1857	203	1	0	0	596.785	1191.56	2	1191.56	0.0007	1	43.18	4.8e-05	R	EKIEENGSMR	V					Spectrum261 scans:3497,
WH_SS1	1	7	ratMUP1_1_18340Da	ratMUP1_1_18340Da	1653	18502	72	72	15	15	1924	35	1	0	0	604.781	1207.55	2	1207.55	-0.0028	1	22.17	0.0061	R	EKIEENGSMR	V	Oxidation (M)	0.0000000010.0			Spectrum71 scans:3056,
WH_SS1	1	7	ratMUP1_1_18340Da	ratMUP1_1_18340Da	1653	18502	72	72	15	15	1925	36	1	0	0	403.524	1207.55	3	1207.55	0	1	23.65	0.0043	R	EKIEENGSMR	V	Oxidation (M)	0.0000000010.0			Spectrum72 scans:3060,
WH_SS1	1	7	ratMUP1_1_18340Da	ratMUP1_1_18340Da	1653	18502	72	72	15	15	2210	1434	1	0	0	435.233	1302.68	3	1302.68	-0.0009	1	31.09	0.00078	R	DNIIDLTKTDR	C					Spectrum1541 scans:5566,
WH_SS1	1	7	ratMUP1_1_18340Da	ratMUP1_1_18340Da	1653	18502	72	72	15	15	2211	1440	1	0	0	652.346	1302.68	2	1302.68	-0.0008	1	43.91	4.1e-05	R	DNIIDLTKTDR	C					Spectrum1549 scans:5576,
WH_SS1	1	7	ratMUP1_1_18340Da	ratMUP1_1_18340Da	1653	18502	72	72	15	15	2772	3870	1	0	0	775.895	1549.78	2	1549.78	-0.0014	0	60.51	8.9e-07	K	LNGDWFSIVVASDK	R					Spectrum4428 scans:10149,
WH_SS2	1	6	ratMUP1_1_18340Da	ratMUP1_1_18340Da	2151	18502	83	83	14	14	282	208	1	0	0	380.695	759.375	2	759.376	-0.0012	0	53.8	4.2e-06	R	GNLDVDK	L					Spectrum265 scans:3557,
WH_SS2	1	6	ratMUP1_1_18340Da	ratMUP1_1_18340Da	2151	18502	83	83	14	14	336	746	1	0	0	389.203	776.392	2	776.392	0.0003	0	36.83	0.00021	K	DLSSDIK	E					Spectrum839 scans:4567,
WH_SS2	1	6	ratMUP1_1_18340Da	ratMUP1_1_18340Da	2151	18502	83	83	14	14	729	1849	1	0	0	466.259	930.503	2	930.502	0.0003	0	49.58	1.1e-05	R	DNIIDLTK	T					Spectrum2044 scans:6593,
WH_SS2	1	6	ratMUP1_1_18340Da	ratMUP1_1_18340Da	2151	18502	83	83	14	14	778	147	1	0	0	468.216	934.418	2	934.418	0.0004	0	63.1	4.9e-07	K	IEENGSMR	V					Spectrum196 scans:3436,
WH_SS2	1	6	ratMUP1_1_18340Da	ratMUP1_1_18340Da	2151	18502	83	83	14	14	856	16	1	0	0	476.214	950.413	2	950.413	0.0007	0	50.86	8.2e-06	K	IEENGSMR	V	Oxidation (M)	0.00000010.0			Spectrum48 scans:2972,
WH_SS2	1	6	ratMUP1_1_18340Da	ratMUP1_1_18340Da	2151	18502	83	83	14	14	1147	363	1	0	0	503.774	1005.53	2	1005.53	-0.0001	1	41.75	6.7e-05	R	TKDLSSDIK	E					Spectrum428 scans:3794,
WH_SS2	1	6	ratMUP1_1_18340Da	ratMUP1_1_18340Da	2151	18502	83	83	14	14	1149	536	1	0	0	336.185	1005.53	3	1005.53	0.0003	1	34.18	0.00038	R	TKDLSSDIK	E					Spectrum618 scans:4126,
WH_SS2	1	6	ratMUP1_1_18340Da	ratMUP1_1_18340Da	2151	18502	83	83	14	14	1264	624	1	0	0	513.779	1025.54	2	1025.54	-0.0006	0	44.05	3.9e-05	K	LCVAHGITR	D					Spectrum715 scans:4342,
WH_SS2	1	6	ratMUP1_1_18340Da	ratMUP1_1_18340Da	2151	18502	83	83	14	14	1267	670	1	0	0	342.855	1025.54	3	1025.54	0.0004	0	44.11	3.9e-05	K	LCVAHGITR	D					Spectrum761 scans:4432,
WH_SS2	1	6	ratMUP1_1_18340Da	ratMUP1_1_18340Da	2151	18502	83	83	14	14	1294	554	1	0	0	345.517	1033.53	3	1033.53	0.0006	1	22.96	0.0051	K	DLSSDIKEK	F					Spectrum637 scans:4158,
WH_SS2	1	6	ratMUP1_1_18340Da	ratMUP1_1_18340Da	2151	18502	83	83	14	14	1766	172	1	0	0	596.785	1191.56	2	1191.56	0.0004	1	43.2	4.8e-05	R	EKIEENGSMR	V					Spectrum229 scans:3503,
WH_SS2	1	6	ratMUP1_1_18340Da	ratMUP1_1_18340Da	2151	18502	83	83	14	14	1767	170	1	0	0	398.193	1191.56	3	1191.56	0.0005	1	22.64	0.0054	R	EKIEENGSMR	V					Spectrum227 scans:3499,
WH_SS2	1	6	ratMUP1_1_18340Da	ratMUP1_1_18340Da	2151	18502	83	83	14	14	1824	29	1	0	0	604.783	1207.55	2	1207.55	0.0002	1	39.86	0.0001	R	EKIEENGSMR	V	Oxidation (M)	0.0000000010.0			Spectrum65 scans:3059,
WH_SS2	1	6	ratMUP1_1_18340Da	ratMUP1_1_18340Da	2151	18502	83	83	14	14	1825	30	1	0	0	403.524	1207.55	3	1207.55	0.0007	1	24.65	0.0034	R	EKIEENGSMR	V	Oxidation (M)	0.0000000010.0			Spectrum66 scans:3062,
WH_SS2	1	6	ratMUP1_1_18340Da	ratMUP1_1_18340Da	2151	18502	83	83	14	14	2095	1221	1	0	0	652.346	1302.68	2	1302.68	-0.0008	1	68.47	1.4e-07	R	DNIIDLTKTDR	C					Spectrum1349 scans:5481,
WH_SS2	1	6	ratMUP1_1_18340Da	ratMUP1_1_18340Da	2151	18502	83	83	14	14	2097	1220	1	0	0	435.234	1302.68	3	1302.68	0.001	1	36.53	0.00022	R	DNIIDLTKTDR	C					Spectrum1348 scans:5478,
WH_SS2	1	6	ratMUP1_1_18340Da	ratMUP1_1_18340Da	2151	18502	83	83	14	14	2539	2640	1	0	0	775.896	1549.78	2	1549.78	-0.0002	0	63.21	4.8e-07	K	LNGDWFSIVVASDK	R					Spectrum2978 scans:8013,
WH_SS3	1	6	ratMUP1_1_18340Da	ratMUP1_1_18340Da	747	18502	35	35	10	10	184	164	1	0	0	380.695	759.376	2	759.376	0.0001	0	53.72	4.2e-06	R	GNLDVDK	L					Spectrum203 scans:3499,
WH_SS3	1	6	ratMUP1_1_18340Da	ratMUP1_1_18340Da	747	18502	35	35	10	10	214	493	1	0	0	389.203	776.391	2	776.392	-0.0003	0	36.05	0.00025	K	DLSSDIK	E					Spectrum579 scans:4443,
WH_SS3	1	6	ratMUP1_1_18340Da	ratMUP1_1_18340Da	747	18502	35	35	10	10	496	1260	1	0	0	466.259	930.504	2	930.502	0.0013	0	47.55	1.8e-05	R	DNIIDLTK	T					Spectrum1503 scans:6291,
WH_SS3	1	6	ratMUP1_1_18340Da	ratMUP1_1_18340Da	747	18502	35	35	10	10	513	104	1	0	0	468.216	934.418	2	934.418	0.0001	0	58.59	1.4e-06	K	IEENGSMR	V					Spectrum142 scans:3380,
WH_SS3	1	6	ratMUP1_1_18340Da	ratMUP1_1_18340Da	747	18502	35	35	10	10	561	2	1	0	0	476.214	950.413	2	950.413	0.0005	0	41.78	6.6e-05	K	IEENGSMR	V	Oxidation (M)	0.00000010.0			Spectrum31 scans:2930,
WH_SS3	1	6	ratMUP1_1_18340Da	ratMUP1_1_18340Da	747	18502	35	35	10	10	828	428	1	0	0	513.779	1025.54	2	1025.54	-0.0001	0	15.59	0.028	K	LCVAHGITR	D					Spectrum508 scans:4264,
WH_SS3	1	6	ratMUP1_1_18340Da	ratMUP1_1_18340Da	747	18502	35	35	10	10	830	430	1	0	0	342.856	1025.54	3	1025.54	0.0006	0	18.97	0.013	K	LCVAHGITR	D					Spectrum511 scans:4269,
WH_SS3	1	6	ratMUP1_1_18340Da	ratMUP1_1_18340Da	747	18502	35	35	10	10	1181	149	1	0	0	596.785	1191.56	2	1191.56	0.0003	1	32.23	0.0006	R	EKIEENGSMR	V					Spectrum188 scans:3481,
WH_SS3	1	6	ratMUP1_1_18340Da	ratMUP1_1_18340Da	747	18502	35	35	10	10	1182	136	1	0	0	398.193	1191.56	3	1191.56	0.001	1	27.07	0.002	R	EKIEENGSMR	V					Spectrum175 scans:3465,
WH_SS3	1	6	ratMUP1_1_18340Da	ratMUP1_1_18340Da	747	18502	35	35	10	10	1714	1803	1	0	0	775.896	1549.78	2	1549.78	0.0007	0	52.29	5.9e-06	K	LNGDWFSIVVASDK	R					Spectrum2245 scans:7615,
WH_SS3	1	6	ratMUP1_1_18340Da	ratMUP1_1_18340Da	747	18502	35	35	10	10	1715	1816	1	0	0	517.6	1549.78	3	1549.78	0.0008	0	28.53	0.0014	K	LNGDWFSIVVASDK	R					Spectrum2260 scans:7640,
WH_SS4	1	6	ratMUP1_1_18340Da	ratMUP1_1_18340Da	387	18502	20	20	9	9	195	108	1	0	0	380.695	759.376	2	759.376	-0.0006	0	53.82	4.1e-06	R	GNLDVDK	L					Spectrum152 scans:3499,
WH_SS4	1	6	ratMUP1_1_18340Da	ratMUP1_1_18340Da	387	18502	20	20	9	9	238	350	1	0	0	389.203	776.391	2	776.392	-0.0001	0	27.13	0.0019	K	DLSSDIK	E					Spectrum447 scans:4380,
WH_SS4	1	6	ratMUP1_1_18340Da	ratMUP1_1_18340Da	387	18502	20	20	9	9	531	830	1	0	0	466.259	930.504	2	930.502	0.0014	0	47.99	1.6e-05	R	DNIIDLTK	T					Spectrum1051 scans:5827,
WH_SS4	1	6	ratMUP1_1_18340Da	ratMUP1_1_18340Da	387	18502	20	20	9	9	545	91	1	0	0	468.217	934.42	2	934.418	0.0026	0	56.9	2e-06	K	IEENGSMR	V					Spectrum132 scans:3445,
WH_SS4	1	6	ratMUP1_1_18340Da	ratMUP1_1_18340Da	387	18502	20	20	9	9	577	5	1	0	0	476.214	950.414	2	950.413	0.0011	0	22.15	0.0061	K	IEENGSMR	V	Oxidation (M)	0.00000010.0			Spectrum33 scans:2944,
WH_SS4	1	6	ratMUP1_1_18340Da	ratMUP1_1_18340Da	387	18502	20	20	9	9	792	310	1	0	0	342.855	1025.54	3	1025.54	-0.0003	0	20.53	0.0089	K	LCVAHGITR	D					Spectrum398 scans:4238,
WH_SS4	1	6	ratMUP1_1_18340Da	ratMUP1_1_18340Da	387	18502	20	20	9	9	793	313	1	0	0	513.779	1025.54	2	1025.54	-0.0001	0	24.73	0.0034	K	LCVAHGITR	D					Spectrum401 scans:4243,
WH_SS4	1	6	ratMUP1_1_18340Da	ratMUP1_1_18340Da	387	18502	20	20	9	9	1091	96	1	0	0	398.193	1191.56	3	1191.56	0.0012	1	15.8	0.026	R	EKIEENGSMR	V					Spectrum138 scans:3470,
WH_SS4	1	6	ratMUP1_1_18340Da	ratMUP1_1_18340Da	387	18502	20	20	9	9	1449	1323	1	0	0	775.897	1549.78	2	1549.78	0.0009	0	15.76	0.027	K	LNGDWFSIVVASDK	R					Spectrum1821 scans:7444,
WH_SS5	1	5	ratMUP1_1_18340Da	ratMUP1_1_18340Da	418	18502	17	17	9	9	151	127	1	0	0	380.695	759.376	2	759.376	-0.0003	0	53.55	4.4e-06	R	GNLDVDK	L					Spectrum180 scans:3504,
WH_SS5	1	5	ratMUP1_1_18340Da	ratMUP1_1_18340Da	418	18502	17	17	9	9	185	416	1	0	0	389.203	776.392	2	776.392	0.0002	0	32.51	0.00056	K	DLSSDIK	E					Spectrum520 scans:4399,
WH_SS5	1	5	ratMUP1_1_18340Da	ratMUP1_1_18340Da	418	18502	17	17	9	9	401	900	1	0	0	466.259	930.503	2	930.502	0.0007	0	47.89	1.6e-05	R	DNIIDLTK	T					Spectrum1157 scans:5850,
WH_SS5	1	5	ratMUP1_1_18340Da	ratMUP1_1_18340Da	418	18502	17	17	9	9	421	96	1	0	0	468.217	934.42	2	934.418	0.0024	0	58.49	1.4e-06	K	IEENGSMR	V					Spectrum146 scans:3436,
WH_SS5	1	5	ratMUP1_1_18340Da	ratMUP1_1_18340Da	418	18502	17	17	9	9	453	2	1	0	0	476.214	950.413	2	950.413	0.0001	0	39.04	0.00012	K	IEENGSMR	V	Oxidation (M)	0.00000010.0			Spectrum32 scans:2928,
WH_SS5	1	5	ratMUP1_1_18340Da	ratMUP1_1_18340Da	418	18502	17	17	9	9	665	360	1	0	0	342.856	1025.55	3	1025.54	0.001	0	17.06	0.02	K	LCVAHGITR	D					Spectrum457 scans:4249,
WH_SS5	1	5	ratMUP1_1_18340Da	ratMUP1_1_18340Da	418	18502	17	17	9	9	666	361	1	0	0	513.78	1025.55	2	1025.54	0.0018	0	29.23	0.0012	K	LCVAHGITR	D					Spectrum458 scans:4250,
WH_SS5	1	5	ratMUP1_1_18340Da	ratMUP1_1_18340Da	418	18502	17	17	9	9	974	111	1	0	0	398.193	1191.56	3	1191.56	0.0005	1	24.66	0.0034	R	EKIEENGSMR	V					Spectrum163 scans:3481,
WH_SS5	1	5	ratMUP1_1_18340Da	ratMUP1_1_18340Da	418	18502	17	17	9	9	975	118	1	0	0	596.785	1191.56	2	1191.56	0.0005	1	32.21	0.0006	R	EKIEENGSMR	V					Spectrum170 scans:3489,
WH_SS5	1	5	ratMUP1_1_18340Da	ratMUP1_1_18340Da	418	18502	17	17	9	9	1348	1354	1	0	0	775.897	1549.78	2	1549.78	0.0025	0	52.73	5.3e-06	K	LNGDWFSIVVASDK	R					Spectrum1860 scans:7460,
WH_SS6	1		ratMUP1_1_18340Da	ratMUP1_1_18340Da	50	18502	2	2	2	2	185	402	1	0	0	466.258	930.502	2	930.502	0	0	38.49	0.00014	R	DNIIDLTK	T					Spectrum601 scans:5518,
WH_SS6	1		ratMUP1_1_18340Da	ratMUP1_1_18340Da	50	18502	2	2	2	2	193	27	1	0	0	468.216	934.418	2	934.418	0.0003	0	24.37	0.0037	K	IEENGSMR	V					Spectrum60 scans:3333,
BN_SNS1	1	2	ratMUP1_1_18340Da	ratMUP1_1_18340Da	378	18502	15	15	7	7	106	113	1	0	0	380.695	759.376	2	759.376	-0.0003	0	53.75	4.2e-06	R	GNLDVDK	L					Spectrum164 scans:3503,
BN_SNS1	1	2	ratMUP1_1_18340Da	ratMUP1_1_18340Da	378	18502	15	15	7	7	130	307	1	0	0	389.203	776.391	2	776.392	-0.0009	0	34.97	0.00032	K	DLSSDIK	E					Spectrum411 scans:4369,
BN_SNS1	1	2	ratMUP1_1_18340Da	ratMUP1_1_18340Da	378	18502	15	15	7	7	209	170	1	0	1	434.196	866.377	2	866.377	-0.0001	0	28.15	0.0015	-	EEASFER	G					Spectrum236 scans:3706,
BN_SNS1	1	2	ratMUP1_1_18340Da	ratMUP1_1_18340Da	378	18502	15	15	7	7	288	613	1	0	0	466.258	930.502	2	930.502	-0.0003	0	45	3.2e-05	R	DNIIDLTK	T					Spectrum826 scans:5600,
BN_SNS1	1	2	ratMUP1_1_18340Da	ratMUP1_1_18340Da	378	18502	15	15	7	7	305	43	1	0	0	468.217	934.419	2	934.418	0.0012	0	58.8	1.3e-06	K	IEENGSMR	V					Spectrum85 scans:3332,
BN_SNS1	1	2	ratMUP1_1_18340Da	ratMUP1_1_18340Da	378	18502	15	15	7	7	329	4	1	0	0	476.214	950.412	2	950.413	-0.0003	0	37.27	0.00019	K	IEENGSMR	V	Oxidation (M)	0.00000010.0			Spectrum35 scans:2934,
BN_SNS1	1	2	ratMUP1_1_18340Da	ratMUP1_1_18340Da	378	18502	15	15	7	7	1031	1020	1	0	0	775.895	1549.77	2	1549.78	-0.0029	0	15.4	0.029	K	LNGDWFSIVVASDK	R					Spectrum1470 scans:7297,
BN_SNS1	1	2	ratMUP1_1_18340Da	ratMUP1_1_18340Da	378	18502	15	15	7	7	1152	1054	1	0	1	707.709	2120.11	3	2120.11	0.0005	0	36.46	0.00023	R	VFVQHIDVLENSLGFTFR	I					Spectrum1550 scans:7556,
BN_SNS2	1	5	ratMUP1_1_18340Da	ratMUP1_1_18340Da	626	18502	27	27	8	8	199	136	1	0	0	380.695	759.376	2	759.376	0.0001	0	53.81	4.2e-06	R	GNLDVDK	L					Spectrum176 scans:3508,
BN_SNS2	1	5	ratMUP1_1_18340Da	ratMUP1_1_18340Da	626	18502	27	27	8	8	249	435	1	0	0	389.203	776.391	2	776.392	-0.0003	0	34.95	0.00032	K	DLSSDIK	E					Spectrum526 scans:4412,
BN_SNS2	1	5	ratMUP1_1_18340Da	ratMUP1_1_18340Da	626	18502	27	27	8	8	385	224	1	0	1	434.196	866.377	2	866.377	0.0002	0	46.93	2e-05	-	EEASFER	G					Spectrum278 scans:3729,
BN_SNS2	1	5	ratMUP1_1_18340Da	ratMUP1_1_18340Da	626	18502	27	27	8	8	524	851	1	0	0	466.259	930.503	2	930.502	0.0009	0	47.94	1.6e-05	R	DNIIDLTK	T					Spectrum1023 scans:5498,
BN_SNS2	1	5	ratMUP1_1_18340Da	ratMUP1_1_18340Da	626	18502	27	27	8	8	540	97	1	0	0	468.216	934.418	2	934.418	0.0006	0	54.1	3.9e-06	K	IEENGSMR	V					Spectrum132 scans:3409,
BN_SNS2	1	5	ratMUP1_1_18340Da	ratMUP1_1_18340Da	626	18502	27	27	8	8	580	3	1	0	0	476.213	950.412	2	950.413	-0.0004	0	51.02	7.9e-06	K	IEENGSMR	V	Oxidation (M)	0.00000010.0			Spectrum31 scans:2948,
BN_SNS2	1	5	ratMUP1_1_18340Da	ratMUP1_1_18340Da	626	18502	27	27	8	8	828	405	1	0	0	342.855	1025.54	3	1025.54	-0.0001	0	25.26	0.003	K	LCVAHGITR	D					Spectrum492 scans:4332,
BN_SNS2	1	5	ratMUP1_1_18340Da	ratMUP1_1_18340Da	626	18502	27	27	8	8	830	407	1	0	0	513.78	1025.54	2	1025.54	0.0007	0	40.5	8.9e-05	K	LCVAHGITR	D					Spectrum494 scans:4336,
BN_SNS2	1	5	ratMUP1_1_18340Da	ratMUP1_1_18340Da	626	18502	27	27	8	8	1539	1510	1	0	0	775.896	1549.78	2	1549.78	0.0004	0	60.66	8.6e-07	K	LNGDWFSIVVASDK	R					Spectrum1962 scans:7515,
BN_SNS2	1	5	ratMUP1_1_18340Da	ratMUP1_1_18340Da	626	18502	27	27	8	8	1565	1051	1	0	1	784.865	1567.72	2	1567.72	-0.003	0	30.47	0.0009	K	ENGVCTEFSLVADK	T					Spectrum1269 scans:5989,
BN_SNS3	1	1	ratMUP1_1_18340Da	ratMUP1_1_18340Da	447	18502	17	17	8	8	126	113	1	0	0	380.695	759.376	2	759.376	-0.0003	0	53.79	4.2e-06	R	GNLDVDK	L					Spectrum154 scans:3510,
BN_SNS3	1	1	ratMUP1_1_18340Da	ratMUP1_1_18340Da	447	18502	17	17	8	8	162	353	1	0	0	389.203	776.391	2	776.392	-0.0002	0	36.94	0.0002	K	DLSSDIK	E					Spectrum457 scans:4379,
BN_SNS3	1	1	ratMUP1_1_18340Da	ratMUP1_1_18340Da	447	18502	17	17	8	8	265	175	1	0	1	434.196	866.377	2	866.377	-0.0001	0	47.24	1.9e-05	-	EEASFER	G					Spectrum231 scans:3695,
BN_SNS3	1	1	ratMUP1_1_18340Da	ratMUP1_1_18340Da	447	18502	17	17	8	8	355	804	1	0	0	466.258	930.502	2	930.502	-0.0004	0	48.02	1.6e-05	R	DNIIDLTK	T					Spectrum1034 scans:5811,
BN_SNS3	1	1	ratMUP1_1_18340Da	ratMUP1_1_18340Da	447	18502	17	17	8	8	375	51	1	0	0	468.217	934.419	2	934.418	0.0012	0	41.17	7.6e-05	K	IEENGSMR	V					Spectrum84 scans:3343,
BN_SNS3	1	1	ratMUP1_1_18340Da	ratMUP1_1_18340Da	447	18502	17	17	8	8	409	2	1	0	0	476.214	950.413	2	950.413	-0.0002	0	39.29	0.00012	K	IEENGSMR	V	Oxidation (M)	0.00000010.0			Spectrum31 scans:2958,
BN_SNS3	1	1	ratMUP1_1_18340Da	ratMUP1_1_18340Da	447	18502	17	17	8	8	1217	1206	1	0	0	775.896	1549.78	2	1549.78	-0.0008	0	38.02	0.00016	K	LNGDWFSIVVASDK	R					Spectrum1710 scans:7395,
BN_SNS3	1	1	ratMUP1_1_18340Da	ratMUP1_1_18340Da	447	18502	17	17	8	8	1235	836	1	0	1	784.867	1567.72	2	1567.72	0.0014	0	64.15	3.8e-07	K	ENGVCTEFSLVADK	T					Spectrum1077 scans:5906,
BN_SNS3	1	1	ratMUP1_1_18340Da	ratMUP1_1_18340Da	447	18502	17	17	8	8	1367	1229	1	0	1	1070.49	2138.97	2	2138.97	-0.0018	0	19.88	0.01	K	DGEYFVEYDGENTFTILK	T					Spectrum1746 scans:7488,
BN_SNS4	1	4	ratMUP1_1_18340Da	ratMUP1_1_18340Da	174	18502	11	11	5	5	63	61	1	0	0	380.695	759.376	2	759.376	-0.0005	0	32.61	0.00055	R	GNLDVDK	L					Spectrum103 scans:3488,
BN_SNS4	1	4	ratMUP1_1_18340Da	ratMUP1_1_18340Da	174	18502	11	11	5	5	80	176	1	0	0	389.203	776.392	2	776.392	0	0	36.91	0.0002	K	DLSSDIK	E					Spectrum263 scans:4316,
BN_SNS4	1	4	ratMUP1_1_18340Da	ratMUP1_1_18340Da	174	18502	11	11	5	5	148	88	1	0	1	434.196	866.377	2	866.377	0.0001	0	16.59	0.022	-	EEASFER	G					Spectrum139 scans:3685,
BN_SNS4	1	4	ratMUP1_1_18340Da	ratMUP1_1_18340Da	174	18502	11	11	5	5	200	386	1	0	0	466.258	930.502	2	930.502	-0.0003	0	45.19	3e-05	R	DNIIDLTK	T					Spectrum563 scans:5588,
BN_SNS4	1	4	ratMUP1_1_18340Da	ratMUP1_1_18340Da	174	18502	11	11	5	5	213	29	1	0	0	468.216	934.418	2	934.418	-0.0002	0	18.01	0.016	K	IEENGSMR	V					Spectrum63 scans:3327,
BN_SNS4	1	4	ratMUP1_1_18340Da	ratMUP1_1_18340Da	174	18502	11	11	5	5	242	2	1	0	0	476.214	950.413	2	950.413	0	0	19.5	0.011	K	IEENGSMR	V	Oxidation (M)	0.00000010.0			Spectrum30 scans:2943,
BN_SS1	1	3	ratMUP1_1_18340Da	ratMUP1_1_18340Da	858	18502	39	39	13	13	170	178	1	0	0	380.695	759.376	2	759.376	0.0001	0	53.65	4.3e-06	R	GNLDVDK	L					Spectrum233 scans:3502,
BN_SS1	1	3	ratMUP1_1_18340Da	ratMUP1_1_18340Da	858	18502	39	39	13	13	208	585	1	0	0	389.203	776.391	2	776.392	-0.0003	0	36.73	0.00021	K	DLSSDIK	E					Spectrum714 scans:4467,
BN_SS1	1	3	ratMUP1_1_18340Da	ratMUP1_1_18340Da	858	18502	39	39	13	13	348	286	1	0	1	434.196	866.377	2	866.377	0.0004	0	46.87	2.1e-05	-	EEASFER	G					Spectrum353 scans:3719,
BN_SS1	1	3	ratMUP1_1_18340Da	ratMUP1_1_18340Da	858	18502	39	39	13	13	473	1155	1	0	0	466.258	930.501	2	930.502	-0.0012	0	47.74	1.7e-05	R	DNIIDLTK	T					Spectrum1433 scans:5825,
BN_SS1	1	3	ratMUP1_1_18340Da	ratMUP1_1_18340Da	858	18502	39	39	13	13	509	75	1	0	0	468.217	934.419	2	934.418	0.0011	0	60.03	9.9e-07	K	IEENGSMR	V					Spectrum121 scans:3316,
BN_SS1	1	3	ratMUP1_1_18340Da	ratMUP1_1_18340Da	858	18502	39	39	13	13	553	6	1	0	0	476.213	950.412	2	950.413	-0.0006	0	44.59	3.5e-05	K	IEENGSMR	V	Oxidation (M)	0.00000010.0			Spectrum35 scans:2914,
BN_SS1	1	3	ratMUP1_1_18340Da	ratMUP1_1_18340Da	858	18502	39	39	13	13	744	290	1	0	0	503.774	1005.53	2	1005.53	-0.0001	1	13.78	0.042	R	TKDLSSDIK	E					Spectrum357 scans:3729,
BN_SS1	1	3	ratMUP1_1_18340Da	ratMUP1_1_18340Da	858	18502	39	39	13	13	745	295	1	0	0	336.185	1005.53	3	1005.53	0.0004	1	13.27	0.047	R	TKDLSSDIK	E					Spectrum362 scans:3737,
BN_SS1	1	3	ratMUP1_1_18340Da	ratMUP1_1_18340Da	858	18502	39	39	13	13	824	522	1	0	0	513.779	1025.54	2	1025.54	-0.0007	0	29.46	0.0011	K	LCVAHGITR	D					Spectrum633 scans:4307,
BN_SS1	1	3	ratMUP1_1_18340Da	ratMUP1_1_18340Da	858	18502	39	39	13	13	825	521	1	0	0	342.855	1025.54	3	1025.54	-0.0005	0	21.35	0.0073	K	LCVAHGITR	D					Spectrum631 scans:4305,
BN_SS1	1	3	ratMUP1_1_18340Da	ratMUP1_1_18340Da	858	18502	39	39	13	13	1249	149	1	0	0	596.785	1191.56	2	1191.56	-0.0003	1	43.28	4.7e-05	R	EKIEENGSMR	V					Spectrum203 scans:3455,
BN_SS1	1	3	ratMUP1_1_18340Da	ratMUP1_1_18340Da	858	18502	39	39	13	13	1250	146	1	0	0	398.193	1191.56	3	1191.56	0.0006	1	24.26	0.0037	R	EKIEENGSMR	V					Spectrum200 scans:3450,
BN_SS1	1	3	ratMUP1_1_18340Da	ratMUP1_1_18340Da	858	18502	39	39	13	13	1488	998	1	0	0	435.233	1302.68	3	1302.68	0.0006	1	20.35	0.0092	R	DNIIDLTKTDR	C					Spectrum1201 scans:5374,
BN_SS1	1	3	ratMUP1_1_18340Da	ratMUP1_1_18340Da	858	18502	39	39	13	13	1756	1838	1	0	0	775.896	1549.78	2	1549.78	-0.0001	0	80.96	8e-09	K	LNGDWFSIVVASDK	R					Spectrum2387 scans:7701,
BN_SS1	1	3	ratMUP1_1_18340Da	ratMUP1_1_18340Da	858	18502	39	39	13	13	1780	1316	1	0	1	784.867	1567.72	2	1567.72	0.0001	0	54.74	3.4e-06	K	ENGVCTEFSLVADK	T					Spectrum1627 scans:6186,
BN_SS1	1	3	ratMUP1_1_18340Da	ratMUP1_1_18340Da	858	18502	39	39	13	13	2010	1891	1	0	1	707.71	2120.11	3	2120.11	0.0022	0	56.04	2.5e-06	R	VFVQHIDVLENSLGFTFR	I					Spectrum2480 scans:7930,
BN_SS1	1	3	ratMUP1_1_18340Da	ratMUP1_1_18340Da	858	18502	39	39	13	13	2012	1848	1	0	1	1070.49	2138.97	2	2138.97	-0.002	0	17.36	0.018	K	DGEYFVEYDGENTFTILK	T					Spectrum2407 scans:7750,
BN_SS1	1	3	ratMUP1_1_18340Da	ratMUP1_1_18340Da	858	18502	39	39	13	13	2013	1852	1	0	1	713.997	2138.97	3	2138.97	-0.0003	0	33.06	0.00049	K	DGEYFVEYDGENTFTILK	T					Spectrum2412 scans:7757,
BN_SS2	1	2	ratMUP1_1_18340Da	ratMUP1_1_18340Da	879	18502	40	40	9	9	228	140	1	0	0	380.695	759.376	2	759.376	0	0	53.59	4.4e-06	R	GNLDVDK	L					Spectrum179 scans:3480,
BN_SS2	1	2	ratMUP1_1_18340Da	ratMUP1_1_18340Da	879	18502	40	40	9	9	274	458	1	0	0	389.203	776.391	2	776.392	-0.0005	0	45.46	2.8e-05	K	DLSSDIK	E					Spectrum547 scans:4389,
BN_SS2	1	2	ratMUP1_1_18340Da	ratMUP1_1_18340Da	879	18502	40	40	9	9	447	222	1	0	1	434.197	866.38	2	866.377	0.0026	0	34.17	0.00038	-	EEASFER	G					Spectrum275 scans:3682,
BN_SS2	1	2	ratMUP1_1_18340Da	ratMUP1_1_18340Da	879	18502	40	40	9	9	598	902	1	0	0	466.259	930.503	2	930.502	0.0013	0	49.84	1e-05	R	DNIIDLTK	T					Spectrum1076 scans:5486,
BN_SS2	1	2	ratMUP1_1_18340Da	ratMUP1_1_18340Da	879	18502	40	40	9	9	615	46	1	0	0	468.217	934.419	2	934.418	0.0012	0	60.07	9.8e-07	K	IEENGSMR	V					Spectrum81 scans:3303,
BN_SS2	1	2	ratMUP1_1_18340Da	ratMUP1_1_18340Da	879	18502	40	40	9	9	670	2	1	0	0	476.213	950.412	2	950.413	-0.0009	0	39.03	0.00013	K	IEENGSMR	V	Oxidation (M)	0.00000010.0			Spectrum30 scans:2921,
BN_SS2	1	2	ratMUP1_1_18340Da	ratMUP1_1_18340Da	879	18502	40	40	9	9	933	429	1	0	0	342.855	1025.54	3	1025.54	-0.0001	0	27.21	0.0019	K	LCVAHGITR	D					Spectrum514 scans:4304,
BN_SS2	1	2	ratMUP1_1_18340Da	ratMUP1_1_18340Da	879	18502	40	40	9	9	938	430	1	0	0	513.78	1025.55	2	1025.54	0.0014	0	44.25	3.8e-05	K	LCVAHGITR	D					Spectrum515 scans:4307,
BN_SS2	1	2	ratMUP1_1_18340Da	ratMUP1_1_18340Da	879	18502	40	40	9	9	1344	8	1	0	0	403.524	1207.55	3	1207.55	0.0003	1	17.64	0.017	R	EKIEENGSMR	V	Oxidation (M)	0.0000000010.0			Spectrum37 scans:3029,
BN_SS2	1	2	ratMUP1_1_18340Da	ratMUP1_1_18340Da	879	18502	40	40	9	9	1734	1654	1	0	0	775.897	1549.78	2	1549.78	0.0014	0	56.75	2.1e-06	K	LNGDWFSIVVASDK	R					Spectrum2109 scans:7538,
BN_SS2	1	2	ratMUP1_1_18340Da	ratMUP1_1_18340Da	879	18502	40	40	9	9	1761	1150	1	0	1	784.866	1567.72	2	1567.72	-0.0016	0	66.64	2.2e-07	K	ENGVCTEFSLVADK	T					Spectrum1380 scans:6065,
WH_SS1	1		ratMUP_X_18772Da	ratMUP_X_18772Da	1138	18934	54	54	8	8	546	403	1	0	1	434.195	866.376	2	866.377	-0.0008	0	46.91	2e-05	-	EEASFER	G					Spectrum468 scans:3807,
WH_SS2	1		ratMUP_X_18772Da	ratMUP_X_18772Da	1525	18934	63	63	7	7	2536	2564	1	0	1	775.406	1548.8	2	1548.79	0.0031	0	49.03	1.3e-05	K	LNGDWFSIVVASNK	R					Spectrum2894 scans:7871,
WH_SS3	1		ratMUP_X_18772Da	ratMUP_X_18772Da	517	18934	26	26	6	6	1712	1754	1	0	1	775.405	1548.79	2	1548.79	0.0012	0	46.59	2.2e-05	K	LNGDWFSIVVASNK	R					Spectrum2189 scans:7492,
WH_SS4	1		ratMUP_X_18772Da	ratMUP_X_18772Da	333	18934	17	17	6	6	1448	1285	1	0	1	775.403	1548.79	2	1548.79	-0.0022	0	51.62	6.9e-06	K	LNGDWFSIVVASNK	R					Spectrum1765 scans:7314,
WH_SS5	1		ratMUP_X_18772Da	ratMUP_X_18772Da	325	18934	15	15	7	7	291	192	1	0	1	434.196	866.378	2	866.377	0.001	0	47.16	1.9e-05	-	EEASFER	G					Spectrum255 scans:3714,
WH_SS5	1		ratMUP_X_18772Da	ratMUP_X_18772Da	325	18934	15	15	7	7	1346	1321	1	0	1	775.405	1548.8	2	1548.79	0.0015	0	19.72	0.011	K	LNGDWFSIVVASNK	R					Spectrum1813 scans:7335,
WH_SS1	1		ratMUP_X_18772Da	ratMUP_X_18772Da	1138	18934	54	54	8	8	282	246	1	0	0	380.695	759.376	2	759.376	-0.0006	0	53.79	4.2e-06	R	GNLDVDK	L					Spectrum304 scans:3557,
WH_SS1	1		ratMUP_X_18772Da	ratMUP_X_18772Da	1138	18934	54	54	8	8	741	2176	1	0	0	466.258	930.501	2	930.502	-0.0014	0	49.88	1e-05	R	DNIIDLTK	T					Spectrum2335 scans:6724,
WH_SS1	1		ratMUP_X_18772Da	ratMUP_X_18772Da	1138	18934	54	54	8	8	801	167	1	0	0	468.217	934.419	2	934.418	0.0008	0	56.83	2.1e-06	K	IEENGSMR	V					Spectrum222 scans:3428,
WH_SS1	1		ratMUP_X_18772Da	ratMUP_X_18772Da	1138	18934	54	54	8	8	872	20	1	0	0	476.214	950.413	2	950.413	0.0001	0	50.82	8.3e-06	K	IEENGSMR	V	Oxidation (M)	0.00000010.0			Spectrum52 scans:2958,
WH_SS1	1		ratMUP_X_18772Da	ratMUP_X_18772Da	1138	18934	54	54	8	8	1305	727	1	0	0	513.779	1025.54	2	1025.54	0.0004	0	44.11	3.9e-05	K	LCVAHGITR	D					Spectrum807 scans:4392,
WH_SS1	1		ratMUP_X_18772Da	ratMUP_X_18772Da	1138	18934	54	54	8	8	1306	789	1	0	0	342.855	1025.54	3	1025.54	0.0005	0	26.7	0.0021	K	LCVAHGITR	D					Spectrum870 scans:4490,
WH_SS1	1		ratMUP_X_18772Da	ratMUP_X_18772Da	1138	18934	54	54	8	8	1856	202	1	0	0	398.192	1191.56	3	1191.56	0.0004	1	18.59	0.014	R	EKIEENGSMR	V					Spectrum260 scans:3496,
WH_SS1	1		ratMUP_X_18772Da	ratMUP_X_18772Da	1138	18934	54	54	8	8	1857	203	1	0	0	596.785	1191.56	2	1191.56	0.0007	1	43.18	4.8e-05	R	EKIEENGSMR	V					Spectrum261 scans:3497,
WH_SS1	1		ratMUP_X_18772Da	ratMUP_X_18772Da	1138	18934	54	54	8	8	1924	35	1	0	0	604.781	1207.55	2	1207.55	-0.0028	1	22.17	0.0061	R	EKIEENGSMR	V	Oxidation (M)	0.0000000010.0			Spectrum71 scans:3056,
WH_SS1	1		ratMUP_X_18772Da	ratMUP_X_18772Da	1138	18934	54	54	8	8	1925	36	1	0	0	403.524	1207.55	3	1207.55	0	1	23.65	0.0043	R	EKIEENGSMR	V	Oxidation (M)	0.0000000010.0			Spectrum72 scans:3060,
WH_SS1	1		ratMUP_X_18772Da	ratMUP_X_18772Da	1138	18934	54	54	8	8	2210	1434	1	0	0	435.233	1302.68	3	1302.68	-0.0009	1	31.09	0.00078	R	DNIIDLTKTDR	C					Spectrum1541 scans:5566,
WH_SS1	1		ratMUP_X_18772Da	ratMUP_X_18772Da	1138	18934	54	54	8	8	2211	1440	1	0	0	652.346	1302.68	2	1302.68	-0.0008	1	43.91	4.1e-05	R	DNIIDLTKTDR	C					Spectrum1549 scans:5576,
WH_SS1	1		ratMUP_X_18772Da	ratMUP_X_18772Da	1138	18934	54	54	8	8	2765	3103	1	0	0	517.271	1548.79	3	1548.79	-0.0025	0	45.62	2.7e-05	K	LNGDWFSIVVASNK	R					Spectrum3370 scans:8127,
WH_SS1	1		ratMUP_X_18772Da	ratMUP_X_18772Da	1138	18934	54	54	8	8	2767	3092	1	0	0	775.404	1548.79	2	1548.79	0.0009	0	65.71	2.7e-07	K	LNGDWFSIVVASNK	R					Spectrum3358 scans:8112,
WH_SS2	1		ratMUP_X_18772Da	ratMUP_X_18772Da	1525	18934	63	63	7	7	282	208	1	0	0	380.695	759.375	2	759.376	-0.0012	0	53.8	4.2e-06	R	GNLDVDK	L					Spectrum265 scans:3557,
WH_SS2	1		ratMUP_X_18772Da	ratMUP_X_18772Da	1525	18934	63	63	7	7	729	1849	1	0	0	466.259	930.503	2	930.502	0.0003	0	49.58	1.1e-05	R	DNIIDLTK	T					Spectrum2044 scans:6593,
WH_SS2	1		ratMUP_X_18772Da	ratMUP_X_18772Da	1525	18934	63	63	7	7	778	147	1	0	0	468.216	934.418	2	934.418	0.0004	0	63.1	4.9e-07	K	IEENGSMR	V					Spectrum196 scans:3436,
WH_SS2	1		ratMUP_X_18772Da	ratMUP_X_18772Da	1525	18934	63	63	7	7	856	16	1	0	0	476.214	950.413	2	950.413	0.0007	0	50.86	8.2e-06	K	IEENGSMR	V	Oxidation (M)	0.00000010.0			Spectrum48 scans:2972,
WH_SS2	1		ratMUP_X_18772Da	ratMUP_X_18772Da	1525	18934	63	63	7	7	1264	624	1	0	0	513.779	1025.54	2	1025.54	-0.0006	0	44.05	3.9e-05	K	LCVAHGITR	D					Spectrum715 scans:4342,
WH_SS2	1		ratMUP_X_18772Da	ratMUP_X_18772Da	1525	18934	63	63	7	7	1267	670	1	0	0	342.855	1025.54	3	1025.54	0.0004	0	44.11	3.9e-05	K	LCVAHGITR	D					Spectrum761 scans:4432,
WH_SS2	1		ratMUP_X_18772Da	ratMUP_X_18772Da	1525	18934	63	63	7	7	1766	172	1	0	0	596.785	1191.56	2	1191.56	0.0004	1	43.2	4.8e-05	R	EKIEENGSMR	V					Spectrum229 scans:3503,
WH_SS2	1		ratMUP_X_18772Da	ratMUP_X_18772Da	1525	18934	63	63	7	7	1767	170	1	0	0	398.193	1191.56	3	1191.56	0.0005	1	22.64	0.0054	R	EKIEENGSMR	V					Spectrum227 scans:3499,
WH_SS2	1		ratMUP_X_18772Da	ratMUP_X_18772Da	1525	18934	63	63	7	7	1824	29	1	0	0	604.783	1207.55	2	1207.55	0.0002	1	39.86	0.0001	R	EKIEENGSMR	V	Oxidation (M)	0.0000000010.0			Spectrum65 scans:3059,
WH_SS2	1		ratMUP_X_18772Da	ratMUP_X_18772Da	1525	18934	63	63	7	7	1825	30	1	0	0	403.524	1207.55	3	1207.55	0.0007	1	24.65	0.0034	R	EKIEENGSMR	V	Oxidation (M)	0.0000000010.0			Spectrum66 scans:3062,
WH_SS2	1		ratMUP_X_18772Da	ratMUP_X_18772Da	1525	18934	63	63	7	7	2095	1221	1	0	0	652.346	1302.68	2	1302.68	-0.0008	1	68.47	1.4e-07	R	DNIIDLTKTDR	C					Spectrum1349 scans:5481,
WH_SS2	1		ratMUP_X_18772Da	ratMUP_X_18772Da	1525	18934	63	63	7	7	2097	1220	1	0	0	435.234	1302.68	3	1302.68	0.001	1	36.53	0.00022	R	DNIIDLTKTDR	C					Spectrum1348 scans:5478,
WH_SS3	1		ratMUP_X_18772Da	ratMUP_X_18772Da	517	18934	26	26	6	6	184	164	1	0	0	380.695	759.376	2	759.376	0.0001	0	53.72	4.2e-06	R	GNLDVDK	L					Spectrum203 scans:3499,
WH_SS3	1		ratMUP_X_18772Da	ratMUP_X_18772Da	517	18934	26	26	6	6	496	1260	1	0	0	466.259	930.504	2	930.502	0.0013	0	47.55	1.8e-05	R	DNIIDLTK	T					Spectrum1503 scans:6291,
WH_SS3	1		ratMUP_X_18772Da	ratMUP_X_18772Da	517	18934	26	26	6	6	513	104	1	0	0	468.216	934.418	2	934.418	0.0001	0	58.59	1.4e-06	K	IEENGSMR	V					Spectrum142 scans:3380,
WH_SS3	1		ratMUP_X_18772Da	ratMUP_X_18772Da	517	18934	26	26	6	6	561	2	1	0	0	476.214	950.413	2	950.413	0.0005	0	41.78	6.6e-05	K	IEENGSMR	V	Oxidation (M)	0.00000010.0			Spectrum31 scans:2930,
WH_SS3	1		ratMUP_X_18772Da	ratMUP_X_18772Da	517	18934	26	26	6	6	828	428	1	0	0	513.779	1025.54	2	1025.54	-0.0001	0	15.59	0.028	K	LCVAHGITR	D					Spectrum508 scans:4264,
WH_SS3	1		ratMUP_X_18772Da	ratMUP_X_18772Da	517	18934	26	26	6	6	830	430	1	0	0	342.856	1025.54	3	1025.54	0.0006	0	18.97	0.013	K	LCVAHGITR	D					Spectrum511 scans:4269,
WH_SS3	1		ratMUP_X_18772Da	ratMUP_X_18772Da	517	18934	26	26	6	6	1181	149	1	0	0	596.785	1191.56	2	1191.56	0.0003	1	32.23	0.0006	R	EKIEENGSMR	V					Spectrum188 scans:3481,
WH_SS3	1		ratMUP_X_18772Da	ratMUP_X_18772Da	517	18934	26	26	6	6	1182	136	1	0	0	398.193	1191.56	3	1191.56	0.001	1	27.07	0.002	R	EKIEENGSMR	V					Spectrum175 scans:3465,
WH_SS4	1		ratMUP_X_18772Da	ratMUP_X_18772Da	333	18934	17	17	6	6	195	108	1	0	0	380.695	759.376	2	759.376	-0.0006	0	53.82	4.1e-06	R	GNLDVDK	L					Spectrum152 scans:3499,
WH_SS4	1		ratMUP_X_18772Da	ratMUP_X_18772Da	333	18934	17	17	6	6	531	830	1	0	0	466.259	930.504	2	930.502	0.0014	0	47.99	1.6e-05	R	DNIIDLTK	T					Spectrum1051 scans:5827,
WH_SS4	1		ratMUP_X_18772Da	ratMUP_X_18772Da	333	18934	17	17	6	6	545	91	1	0	0	468.217	934.42	2	934.418	0.0026	0	56.9	2e-06	K	IEENGSMR	V					Spectrum132 scans:3445,
WH_SS4	1		ratMUP_X_18772Da	ratMUP_X_18772Da	333	18934	17	17	6	6	577	5	1	0	0	476.214	950.414	2	950.413	0.0011	0	22.15	0.0061	K	IEENGSMR	V	Oxidation (M)	0.00000010.0			Spectrum33 scans:2944,
WH_SS4	1		ratMUP_X_18772Da	ratMUP_X_18772Da	333	18934	17	17	6	6	792	310	1	0	0	342.855	1025.54	3	1025.54	-0.0003	0	20.53	0.0089	K	LCVAHGITR	D					Spectrum398 scans:4238,
WH_SS4	1		ratMUP_X_18772Da	ratMUP_X_18772Da	333	18934	17	17	6	6	793	313	1	0	0	513.779	1025.54	2	1025.54	-0.0001	0	24.73	0.0034	K	LCVAHGITR	D					Spectrum401 scans:4243,
WH_SS4	1		ratMUP_X_18772Da	ratMUP_X_18772Da	333	18934	17	17	6	6	1091	96	1	0	0	398.193	1191.56	3	1191.56	0.0012	1	15.8	0.026	R	EKIEENGSMR	V					Spectrum138 scans:3470,
WH_SS5	1		ratMUP_X_18772Da	ratMUP_X_18772Da	325	18934	15	15	7	7	151	127	1	0	0	380.695	759.376	2	759.376	-0.0003	0	53.55	4.4e-06	R	GNLDVDK	L					Spectrum180 scans:3504,
WH_SS5	1		ratMUP_X_18772Da	ratMUP_X_18772Da	325	18934	15	15	7	7	401	900	1	0	0	466.259	930.503	2	930.502	0.0007	0	47.89	1.6e-05	R	DNIIDLTK	T					Spectrum1157 scans:5850,
WH_SS5	1		ratMUP_X_18772Da	ratMUP_X_18772Da	325	18934	15	15	7	7	421	96	1	0	0	468.217	934.42	2	934.418	0.0024	0	58.49	1.4e-06	K	IEENGSMR	V					Spectrum146 scans:3436,
WH_SS5	1		ratMUP_X_18772Da	ratMUP_X_18772Da	325	18934	15	15	7	7	453	2	1	0	0	476.214	950.413	2	950.413	0.0001	0	39.04	0.00012	K	IEENGSMR	V	Oxidation (M)	0.00000010.0			Spectrum32 scans:2928,
WH_SS5	1		ratMUP_X_18772Da	ratMUP_X_18772Da	325	18934	15	15	7	7	665	360	1	0	0	342.856	1025.55	3	1025.54	0.001	0	17.06	0.02	K	LCVAHGITR	D					Spectrum457 scans:4249,
WH_SS5	1		ratMUP_X_18772Da	ratMUP_X_18772Da	325	18934	15	15	7	7	666	361	1	0	0	513.78	1025.55	2	1025.54	0.0018	0	29.23	0.0012	K	LCVAHGITR	D					Spectrum458 scans:4250,
WH_SS5	1		ratMUP_X_18772Da	ratMUP_X_18772Da	325	18934	15	15	7	7	974	111	1	0	0	398.193	1191.56	3	1191.56	0.0005	1	24.66	0.0034	R	EKIEENGSMR	V					Spectrum163 scans:3481,
WH_SS5	1		ratMUP_X_18772Da	ratMUP_X_18772Da	325	18934	15	15	7	7	975	118	1	0	0	596.785	1191.56	2	1191.56	0.0005	1	32.21	0.0006	R	EKIEENGSMR	V					Spectrum170 scans:3489,
BN_SNS1	1		ratMUP_X_18772Da	ratMUP_X_18772Da	330	18934	12	12	4	4	106	113	1	0	0	380.695	759.376	2	759.376	-0.0003	0	53.75	4.2e-06	R	GNLDVDK	L					Spectrum164 scans:3503,
BN_SNS1	1		ratMUP_X_18772Da	ratMUP_X_18772Da	330	18934	12	12	4	4	209	170	1	0	1	434.196	866.377	2	866.377	-0.0001	0	28.15	0.0015	-	EEASFER	G					Spectrum236 scans:3706,
BN_SNS1	1		ratMUP_X_18772Da	ratMUP_X_18772Da	330	18934	12	12	4	4	288	613	1	0	0	466.258	930.502	2	930.502	-0.0003	0	45	3.2e-05	R	DNIIDLTK	T					Spectrum826 scans:5600,
BN_SNS1	1		ratMUP_X_18772Da	ratMUP_X_18772Da	330	18934	12	12	4	4	305	43	1	0	0	468.217	934.419	2	934.418	0.0012	0	58.8	1.3e-06	K	IEENGSMR	V					Spectrum85 scans:3332,
BN_SNS1	1		ratMUP_X_18772Da	ratMUP_X_18772Da	330	18934	12	12	4	4	329	4	1	0	0	476.214	950.412	2	950.413	-0.0003	0	37.27	0.00019	K	IEENGSMR	V	Oxidation (M)	0.00000010.0			Spectrum35 scans:2934,
BN_SNS2	1		ratMUP_X_18772Da	ratMUP_X_18772Da	539	18934	24	24	5	5	199	136	1	0	0	380.695	759.376	2	759.376	0.0001	0	53.81	4.2e-06	R	GNLDVDK	L					Spectrum176 scans:3508,
BN_SNS2	1		ratMUP_X_18772Da	ratMUP_X_18772Da	539	18934	24	24	5	5	385	224	1	0	1	434.196	866.377	2	866.377	0.0002	0	46.93	2e-05	-	EEASFER	G					Spectrum278 scans:3729,
BN_SNS2	1		ratMUP_X_18772Da	ratMUP_X_18772Da	539	18934	24	24	5	5	524	851	1	0	0	466.259	930.503	2	930.502	0.0009	0	47.94	1.6e-05	R	DNIIDLTK	T					Spectrum1023 scans:5498,
BN_SNS2	1		ratMUP_X_18772Da	ratMUP_X_18772Da	539	18934	24	24	5	5	540	97	1	0	0	468.216	934.418	2	934.418	0.0006	0	54.1	3.9e-06	K	IEENGSMR	V					Spectrum132 scans:3409,
BN_SNS2	1		ratMUP_X_18772Da	ratMUP_X_18772Da	539	18934	24	24	5	5	580	3	1	0	0	476.213	950.412	2	950.413	-0.0004	0	51.02	7.9e-06	K	IEENGSMR	V	Oxidation (M)	0.00000010.0			Spectrum31 scans:2948,
BN_SNS2	1		ratMUP_X_18772Da	ratMUP_X_18772Da	539	18934	24	24	5	5	828	405	1	0	0	342.855	1025.54	3	1025.54	-0.0001	0	25.26	0.003	K	LCVAHGITR	D					Spectrum492 scans:4332,
BN_SNS2	1		ratMUP_X_18772Da	ratMUP_X_18772Da	539	18934	24	24	5	5	830	407	1	0	0	513.78	1025.54	2	1025.54	0.0007	0	40.5	8.9e-05	K	LCVAHGITR	D					Spectrum494 scans:4336,
BN_SNS3	1		ratMUP_X_18772Da	ratMUP_X_18772Da	351	18934	14	14	5	5	126	113	1	0	0	380.695	759.376	2	759.376	-0.0003	0	53.79	4.2e-06	R	GNLDVDK	L					Spectrum154 scans:3510,
BN_SNS3	1		ratMUP_X_18772Da	ratMUP_X_18772Da	351	18934	14	14	5	5	265	175	1	0	1	434.196	866.377	2	866.377	-0.0001	0	47.24	1.9e-05	-	EEASFER	G					Spectrum231 scans:3695,
BN_SNS3	1		ratMUP_X_18772Da	ratMUP_X_18772Da	351	18934	14	14	5	5	355	804	1	0	0	466.258	930.502	2	930.502	-0.0004	0	48.02	1.6e-05	R	DNIIDLTK	T					Spectrum1034 scans:5811,
BN_SNS3	1		ratMUP_X_18772Da	ratMUP_X_18772Da	351	18934	14	14	5	5	375	51	1	0	0	468.217	934.419	2	934.418	0.0012	0	41.17	7.6e-05	K	IEENGSMR	V					Spectrum84 scans:3343,
BN_SNS3	1		ratMUP_X_18772Da	ratMUP_X_18772Da	351	18934	14	14	5	5	409	2	1	0	0	476.214	950.413	2	950.413	-0.0002	0	39.29	0.00012	K	IEENGSMR	V	Oxidation (M)	0.00000010.0			Spectrum31 scans:2958,
BN_SNS3	1		ratMUP_X_18772Da	ratMUP_X_18772Da	351	18934	14	14	5	5	1216	1178	1	0	1	775.405	1548.79	2	1548.79	0.0012	0	23.92	0.0041	K	LNGDWFSIVVASNK	R					Spectrum1667 scans:7278,
BN_SNS4	1		ratMUP_X_18772Da	ratMUP_X_18772Da	151	18934	10	10	4	4	63	61	1	0	0	380.695	759.376	2	759.376	-0.0005	0	32.61	0.00055	R	GNLDVDK	L					Spectrum103 scans:3488,
BN_SNS4	1		ratMUP_X_18772Da	ratMUP_X_18772Da	151	18934	10	10	4	4	148	88	1	0	1	434.196	866.377	2	866.377	0.0001	0	16.59	0.022	-	EEASFER	G					Spectrum139 scans:3685,
BN_SNS4	1		ratMUP_X_18772Da	ratMUP_X_18772Da	151	18934	10	10	4	4	200	386	1	0	0	466.258	930.502	2	930.502	-0.0003	0	45.19	3e-05	R	DNIIDLTK	T					Spectrum563 scans:5588,
BN_SNS4	1		ratMUP_X_18772Da	ratMUP_X_18772Da	151	18934	10	10	4	4	213	29	1	0	0	468.216	934.418	2	934.418	-0.0002	0	18.01	0.016	K	IEENGSMR	V					Spectrum63 scans:3327,
BN_SNS4	1		ratMUP_X_18772Da	ratMUP_X_18772Da	151	18934	10	10	4	4	242	2	1	0	0	476.214	950.413	2	950.413	0	0	19.5	0.011	K	IEENGSMR	V	Oxidation (M)	0.00000010.0			Spectrum30 scans:2943,
BN_SS1	1		ratMUP_X_18772Da	ratMUP_X_18772Da	621	18934	28	28	8	8	170	178	1	0	0	380.695	759.376	2	759.376	0.0001	0	53.65	4.3e-06	R	GNLDVDK	L					Spectrum233 scans:3502,
BN_SS1	1		ratMUP_X_18772Da	ratMUP_X_18772Da	621	18934	28	28	8	8	348	286	1	0	1	434.196	866.377	2	866.377	0.0004	0	46.87	2.1e-05	-	EEASFER	G					Spectrum353 scans:3719,
BN_SS1	1		ratMUP_X_18772Da	ratMUP_X_18772Da	621	18934	28	28	8	8	473	1155	1	0	0	466.258	930.501	2	930.502	-0.0012	0	47.74	1.7e-05	R	DNIIDLTK	T					Spectrum1433 scans:5825,
BN_SS1	1		ratMUP_X_18772Da	ratMUP_X_18772Da	621	18934	28	28	8	8	509	75	1	0	0	468.217	934.419	2	934.418	0.0011	0	60.03	9.9e-07	K	IEENGSMR	V					Spectrum121 scans:3316,
BN_SS1	1		ratMUP_X_18772Da	ratMUP_X_18772Da	621	18934	28	28	8	8	553	6	1	0	0	476.213	950.412	2	950.413	-0.0006	0	44.59	3.5e-05	K	IEENGSMR	V	Oxidation (M)	0.00000010.0			Spectrum35 scans:2914,
BN_SS1	1		ratMUP_X_18772Da	ratMUP_X_18772Da	621	18934	28	28	8	8	824	522	1	0	0	513.779	1025.54	2	1025.54	-0.0007	0	29.46	0.0011	K	LCVAHGITR	D					Spectrum633 scans:4307,
BN_SS1	1		ratMUP_X_18772Da	ratMUP_X_18772Da	621	18934	28	28	8	8	825	521	1	0	0	342.855	1025.54	3	1025.54	-0.0005	0	21.35	0.0073	K	LCVAHGITR	D					Spectrum631 scans:4305,
BN_SS1	1		ratMUP_X_18772Da	ratMUP_X_18772Da	621	18934	28	28	8	8	1249	149	1	0	0	596.785	1191.56	2	1191.56	-0.0003	1	43.28	4.7e-05	R	EKIEENGSMR	V					Spectrum203 scans:3455,
BN_SS1	1		ratMUP_X_18772Da	ratMUP_X_18772Da	621	18934	28	28	8	8	1250	146	1	0	0	398.193	1191.56	3	1191.56	0.0006	1	24.26	0.0037	R	EKIEENGSMR	V					Spectrum200 scans:3450,
BN_SS1	1		ratMUP_X_18772Da	ratMUP_X_18772Da	621	18934	28	28	8	8	1488	998	1	0	0	435.233	1302.68	3	1302.68	0.0006	1	20.35	0.0092	R	DNIIDLTKTDR	C					Spectrum1201 scans:5374,
BN_SS1	1		ratMUP_X_18772Da	ratMUP_X_18772Da	621	18934	28	28	8	8	1752	1783	1	0	0	775.405	1548.79	2	1548.79	0.0011	0	52.24	6e-06	K	LNGDWFSIVVASNK	R					Spectrum2305 scans:7527,
BN_SS2	1		ratMUP_X_18772Da	ratMUP_X_18772Da	608	18934	32	32	6	6	228	140	1	0	0	380.695	759.376	2	759.376	0	0	53.59	4.4e-06	R	GNLDVDK	L					Spectrum179 scans:3480,
BN_SS2	1		ratMUP_X_18772Da	ratMUP_X_18772Da	608	18934	32	32	6	6	447	222	1	0	1	434.197	866.38	2	866.377	0.0026	0	34.17	0.00038	-	EEASFER	G					Spectrum275 scans:3682,
BN_SS2	1		ratMUP_X_18772Da	ratMUP_X_18772Da	608	18934	32	32	6	6	598	902	1	0	0	466.259	930.503	2	930.502	0.0013	0	49.84	1e-05	R	DNIIDLTK	T					Spectrum1076 scans:5486,
BN_SS2	1		ratMUP_X_18772Da	ratMUP_X_18772Da	608	18934	32	32	6	6	615	46	1	0	0	468.217	934.419	2	934.418	0.0012	0	60.07	9.8e-07	K	IEENGSMR	V					Spectrum81 scans:3303,
BN_SS2	1		ratMUP_X_18772Da	ratMUP_X_18772Da	608	18934	32	32	6	6	670	2	1	0	0	476.213	950.412	2	950.413	-0.0009	0	39.03	0.00013	K	IEENGSMR	V	Oxidation (M)	0.00000010.0			Spectrum30 scans:2921,
BN_SS2	1		ratMUP_X_18772Da	ratMUP_X_18772Da	608	18934	32	32	6	6	933	429	1	0	0	342.855	1025.54	3	1025.54	-0.0001	0	27.21	0.0019	K	LCVAHGITR	D					Spectrum514 scans:4304,
BN_SS2	1		ratMUP_X_18772Da	ratMUP_X_18772Da	608	18934	32	32	6	6	938	430	1	0	0	513.78	1025.55	2	1025.54	0.0014	0	44.25	3.8e-05	K	LCVAHGITR	D					Spectrum515 scans:4307,
BN_SS2	1		ratMUP_X_18772Da	ratMUP_X_18772Da	608	18934	32	32	6	6	1344	8	1	0	0	403.524	1207.55	3	1207.55	0.0003	1	17.64	0.017	R	EKIEENGSMR	V	Oxidation (M)	0.0000000010.0			Spectrum37 scans:3029,
WH_SS1	1		M26838_18712Da	M26838_18712Da	2146	18873	98	98	14	14	2669	1769	1	0	1	751.357	1500.7	2	1500.7	-0.0032	0	67.98	1.6e-07	K	NGETFQAMVLYGR	T	Oxidation (M)	0.0000000100000.0			Spectrum1904 scans:6094,
WH_SS2	1		M26838_18712Da	M26838_18712Da	2220	18873	95	95	14	14	2457	1479	1	0	1	751.357	1500.7	2	1500.7	-0.0035	0	72.96	5.1e-08	K	NGETFQAMVLYGR	T	Oxidation (M)	0.0000000100000.0			Spectrum1643 scans:5966,
WH_SS1	1		M26838_18712Da	M26838_18712Da	2146	18873	98	98	14	14	282	246	1	0	0	380.695	759.376	2	759.376	-0.0006	0	53.79	4.2e-06	R	GNLDVDK	L					Spectrum304 scans:3557,
WH_SS1	1		M26838_18712Da	M26838_18712Da	2146	18873	98	98	14	14	334	861	1	0	0	389.203	776.392	2	776.392	0.0001	0	36.92	0.0002	K	DLSSDIK	E					Spectrum942 scans:4607,
WH_SS1	1		M26838_18712Da	M26838_18712Da	2146	18873	98	98	14	14	741	2176	1	0	0	466.258	930.501	2	930.502	-0.0014	0	49.88	1e-05	R	DNIIDLTK	T					Spectrum2335 scans:6724,
WH_SS1	1		M26838_18712Da	M26838_18712Da	2146	18873	98	98	14	14	801	167	1	0	0	468.217	934.419	2	934.418	0.0008	0	56.83	2.1e-06	K	IEENGSMR	V					Spectrum222 scans:3428,
WH_SS1	1		M26838_18712Da	M26838_18712Da	2146	18873	98	98	14	14	872	20	1	0	0	476.214	950.413	2	950.413	0.0001	0	50.82	8.3e-06	K	IEENGSMR	V	Oxidation (M)	0.00000010.0			Spectrum52 scans:2958,
WH_SS1	1		M26838_18712Da	M26838_18712Da	2146	18873	98	98	14	14	1149	2210	1	0	0	499.782	997.55	2	997.548	0.0017	0	42.09	6.2e-05	R	ELYLVAYK	T					Spectrum2374 scans:6771,
WH_SS1	1		M26838_18712Da	M26838_18712Da	2146	18873	98	98	14	14	1187	401	1	0	0	336.185	1005.53	3	1005.53	-0.0006	1	28.91	0.0013	R	TKDLSSDIK	E					Spectrum465 scans:3802,
WH_SS1	1		M26838_18712Da	M26838_18712Da	2146	18873	98	98	14	14	1190	400	1	0	0	503.775	1005.53	2	1005.53	0.0005	1	36.81	0.00021	R	TKDLSSDIK	E					Spectrum464 scans:3801,
WH_SS1	1		M26838_18712Da	M26838_18712Da	2146	18873	98	98	14	14	1333	621	1	0	0	345.517	1033.53	3	1033.53	0.0006	1	26.86	0.0021	K	DLSSDIKEK	F					Spectrum695 scans:4176,
WH_SS1	1		M26838_18712Da	M26838_18712Da	2146	18873	98	98	14	14	1419	379	1	0	0	352.847	1055.52	3	1055.52	-0.0003	0	32.33	0.00058	K	LCEAHGITR	D					Spectrum442 scans:3769,
WH_SS1	1		M26838_18712Da	M26838_18712Da	2146	18873	98	98	14	14	1420	459	1	0	0	528.766	1055.52	2	1055.52	0.0003	0	47.02	2e-05	K	LCEAHGITR	D					Spectrum524 scans:3908,
WH_SS1	1		M26838_18712Da	M26838_18712Da	2146	18873	98	98	14	14	1856	202	1	0	0	398.192	1191.56	3	1191.56	0.0004	1	18.59	0.014	R	EKIEENGSMR	V					Spectrum260 scans:3496,
WH_SS1	1		M26838_18712Da	M26838_18712Da	2146	18873	98	98	14	14	1857	203	1	0	0	596.785	1191.56	2	1191.56	0.0007	1	43.18	4.8e-05	R	EKIEENGSMR	V					Spectrum261 scans:3497,
WH_SS1	1		M26838_18712Da	M26838_18712Da	2146	18873	98	98	14	14	1924	35	1	0	0	604.781	1207.55	2	1207.55	-0.0028	1	22.17	0.0061	R	EKIEENGSMR	V	Oxidation (M)	0.0000000010.0			Spectrum71 scans:3056,
WH_SS1	1		M26838_18712Da	M26838_18712Da	2146	18873	98	98	14	14	1925	36	1	0	0	403.524	1207.55	3	1207.55	0	1	23.65	0.0043	R	EKIEENGSMR	V	Oxidation (M)	0.0000000010.0			Spectrum72 scans:3060,
WH_SS1	1		M26838_18712Da	M26838_18712Da	2146	18873	98	98	14	14	2237	3035	1	0	0	437.902	1310.68	3	1310.68	-0.0009	0	17.4	0.018	R	YVMFHLINFK	N					Spectrum3290 scans:8009,
WH_SS1	1		M26838_18712Da	M26838_18712Da	2146	18873	98	98	14	14	2304	2507	1	0	0	443.234	1326.68	3	1326.68	0.0007	0	29.72	0.0011	R	YVMFHLINFK	N	Oxidation (M)	0.0010000000.0			Spectrum2690 scans:7176,
WH_SS1	1		M26838_18712Da	M26838_18712Da	2146	18873	98	98	14	14	2772	3870	1	0	0	775.895	1549.78	2	1549.78	-0.0014	0	60.51	8.9e-07	K	LNGDWFSIVVASDK	R					Spectrum4428 scans:10149,
WH_SS1	1		M26838_18712Da	M26838_18712Da	2146	18873	98	98	14	14	3415	3166	1	0	0	938.983	1875.95	2	1875.96	-0.0032	0	80.26	9.4e-09	R	VFMQHIDVLENSLGFK	F					Spectrum3437 scans:8225,
WH_SS1	1		M26838_18712Da	M26838_18712Da	2146	18873	98	98	14	14	3416	3221	1	0	0	626.326	1875.95	3	1875.96	-0.0006	0	89.42	1.1e-09	R	VFMQHIDVLENSLGFK	F					Spectrum3495 scans:8313,
WH_SS1	1		M26838_18712Da	M26838_18712Da	2146	18873	98	98	14	14	3431	2896	1	0	0	631.657	1891.95	3	1891.95	-0.0004	0	49.41	1.1e-05	R	VFMQHIDVLENSLGFK	F	Oxidation (M)	0.0010000000000000.0			Spectrum3134 scans:7786,
WH_SS1	1		M26838_18712Da	M26838_18712Da	2146	18873	98	98	14	14	3432	2904	1	0	0	946.982	1891.95	2	1891.95	0.0001	0	52.04	6.3e-06	R	VFMQHIDVLENSLGFK	F	Oxidation (M)	0.0010000000000000.0			Spectrum3142 scans:7797,
WH_SS1	1		M26838_18712Da	M26838_18712Da	2146	18873	98	98	14	14	3733	3043	1	0	0	799.037	2394.09	3	2394.09	0.0001	0	67.95	1.6e-07	K	TPEDGEYFVEYDGGNTFTILK	T					Spectrum3298 scans:8018,
WH_SS1	1		M26838_18712Da	M26838_18712Da	2146	18873	98	98	14	14	3734	3041	1	0	0	1198.05	2394.09	2	2394.09	0.0001	0	65.77	2.6e-07	K	TPEDGEYFVEYDGGNTFTILK	T					Spectrum3296 scans:8016,
WH_SS2	1		M26838_18712Da	M26838_18712Da	2220	18873	95	95	14	14	282	208	1	0	0	380.695	759.375	2	759.376	-0.0012	0	53.8	4.2e-06	R	GNLDVDK	L					Spectrum265 scans:3557,
WH_SS2	1		M26838_18712Da	M26838_18712Da	2220	18873	95	95	14	14	336	746	1	0	0	389.203	776.392	2	776.392	0.0003	0	36.83	0.00021	K	DLSSDIK	E					Spectrum839 scans:4567,
WH_SS2	1		M26838_18712Da	M26838_18712Da	2220	18873	95	95	14	14	729	1849	1	0	0	466.259	930.503	2	930.502	0.0003	0	49.58	1.1e-05	R	DNIIDLTK	T					Spectrum2044 scans:6593,
WH_SS2	1		M26838_18712Da	M26838_18712Da	2220	18873	95	95	14	14	778	147	1	0	0	468.216	934.418	2	934.418	0.0004	0	63.1	4.9e-07	K	IEENGSMR	V					Spectrum196 scans:3436,
WH_SS2	1		M26838_18712Da	M26838_18712Da	2220	18873	95	95	14	14	856	16	1	0	0	476.214	950.413	2	950.413	0.0007	0	50.86	8.2e-06	K	IEENGSMR	V	Oxidation (M)	0.00000010.0			Spectrum48 scans:2972,
WH_SS2	1		M26838_18712Da	M26838_18712Da	2220	18873	95	95	14	14	1119	1980	1	0	0	499.783	997.551	2	997.548	0.0023	0	45.38	2.9e-05	R	ELYLVAYK	T					Spectrum2189 scans:6807,
WH_SS2	1		M26838_18712Da	M26838_18712Da	2220	18873	95	95	14	14	1137	8	1	0	0	335.831	1004.47	3	1004.47	0.0001	1	13.51	0.045	R	IKENGECR	E					Spectrum39 scans:2935,
WH_SS2	1		M26838_18712Da	M26838_18712Da	2220	18873	95	95	14	14	1147	363	1	0	0	503.774	1005.53	2	1005.53	-0.0001	1	41.75	6.7e-05	R	TKDLSSDIK	E					Spectrum428 scans:3794,
WH_SS2	1		M26838_18712Da	M26838_18712Da	2220	18873	95	95	14	14	1149	536	1	0	0	336.185	1005.53	3	1005.53	0.0003	1	34.18	0.00038	R	TKDLSSDIK	E					Spectrum618 scans:4126,
WH_SS2	1		M26838_18712Da	M26838_18712Da	2220	18873	95	95	14	14	1294	554	1	0	0	345.517	1033.53	3	1033.53	0.0006	1	22.96	0.0051	K	DLSSDIKEK	F					Spectrum637 scans:4158,
WH_SS2	1		M26838_18712Da	M26838_18712Da	2220	18873	95	95	14	14	1373	345	1	0	0	352.847	1055.52	3	1055.52	0.0005	0	30.95	0.0008	K	LCEAHGITR	D					Spectrum410 scans:3768,
WH_SS2	1		M26838_18712Da	M26838_18712Da	2220	18873	95	95	14	14	1374	346	1	0	0	528.767	1055.52	2	1055.52	0.0009	0	47.07	2e-05	K	LCEAHGITR	D					Spectrum411 scans:3769,
WH_SS2	1		M26838_18712Da	M26838_18712Da	2220	18873	95	95	14	14	1766	172	1	0	0	596.785	1191.56	2	1191.56	0.0004	1	43.2	4.8e-05	R	EKIEENGSMR	V					Spectrum229 scans:3503,
WH_SS2	1		M26838_18712Da	M26838_18712Da	2220	18873	95	95	14	14	1767	170	1	0	0	398.193	1191.56	3	1191.56	0.0005	1	22.64	0.0054	R	EKIEENGSMR	V					Spectrum227 scans:3499,
WH_SS2	1		M26838_18712Da	M26838_18712Da	2220	18873	95	95	14	14	1824	29	1	0	0	604.783	1207.55	2	1207.55	0.0002	1	39.86	0.0001	R	EKIEENGSMR	V	Oxidation (M)	0.0000000010.0			Spectrum65 scans:3059,
WH_SS2	1		M26838_18712Da	M26838_18712Da	2220	18873	95	95	14	14	1825	30	1	0	0	403.524	1207.55	3	1207.55	0.0007	1	24.65	0.0034	R	EKIEENGSMR	V	Oxidation (M)	0.0000000010.0			Spectrum66 scans:3062,
WH_SS2	1		M26838_18712Da	M26838_18712Da	2220	18873	95	95	14	14	2539	2640	1	0	0	775.896	1549.78	2	1549.78	-0.0002	0	63.21	4.8e-07	K	LNGDWFSIVVASDK	R					Spectrum2978 scans:8013,
WH_SS2	1		M26838_18712Da	M26838_18712Da	2220	18873	95	95	14	14	3024	2691	1	0	0	626.326	1875.95	3	1875.96	-0.0005	0	21.89	0.0065	R	VFMQHIDVLENSLGFK	F					Spectrum3034 scans:8098,
WH_SS2	1		M26838_18712Da	M26838_18712Da	2220	18873	95	95	14	14	3233	2523	1	0	0	1198.05	2394.09	2	2394.09	-0.0002	0	41.49	7.1e-05	K	TPEDGEYFVEYDGGNTFTILK	T					Spectrum2839 scans:7774,
WH_SS2	1		M26838_18712Da	M26838_18712Da	2220	18873	95	95	14	14	3234	2524	1	0	0	799.038	2394.09	3	2394.09	0.0003	0	70.87	8.2e-08	K	TPEDGEYFVEYDGGNTFTILK	T					Spectrum2840 scans:7777,
WH_SS3	1		M26838_18712Da	M26838_18712Da	822	18873	38	38	10	10	184	164	1	0	0	380.695	759.376	2	759.376	0.0001	0	53.72	4.2e-06	R	GNLDVDK	L					Spectrum203 scans:3499,
WH_SS3	1		M26838_18712Da	M26838_18712Da	822	18873	38	38	10	10	214	493	1	0	0	389.203	776.391	2	776.392	-0.0003	0	36.05	0.00025	K	DLSSDIK	E					Spectrum579 scans:4443,
WH_SS3	1		M26838_18712Da	M26838_18712Da	822	18873	38	38	10	10	496	1260	1	0	0	466.259	930.504	2	930.502	0.0013	0	47.55	1.8e-05	R	DNIIDLTK	T					Spectrum1503 scans:6291,
WH_SS3	1		M26838_18712Da	M26838_18712Da	822	18873	38	38	10	10	513	104	1	0	0	468.216	934.418	2	934.418	0.0001	0	58.59	1.4e-06	K	IEENGSMR	V					Spectrum142 scans:3380,
WH_SS3	1		M26838_18712Da	M26838_18712Da	822	18873	38	38	10	10	561	2	1	0	0	476.214	950.413	2	950.413	0.0005	0	41.78	6.6e-05	K	IEENGSMR	V	Oxidation (M)	0.00000010.0			Spectrum31 scans:2930,
WH_SS3	1		M26838_18712Da	M26838_18712Da	822	18873	38	38	10	10	731	1192	1	0	0	499.782	997.549	2	997.548	0.001	0	39.91	0.0001	R	ELYLVAYK	T					Spectrum1412 scans:6132,
WH_SS3	1		M26838_18712Da	M26838_18712Da	822	18873	38	38	10	10	909	256	1	0	0	352.847	1055.52	3	1055.52	0.0007	0	39.9	0.0001	K	LCEAHGITR	D					Spectrum299 scans:3723,
WH_SS3	1		M26838_18712Da	M26838_18712Da	822	18873	38	38	10	10	910	253	1	0	0	528.767	1055.52	2	1055.52	0.0008	0	44.52	3.5e-05	K	LCEAHGITR	D					Spectrum296 scans:3713,
WH_SS3	1		M26838_18712Da	M26838_18712Da	822	18873	38	38	10	10	1181	149	1	0	0	596.785	1191.56	2	1191.56	0.0003	1	32.23	0.0006	R	EKIEENGSMR	V					Spectrum188 scans:3481,
WH_SS3	1		M26838_18712Da	M26838_18712Da	822	18873	38	38	10	10	1182	136	1	0	0	398.193	1191.56	3	1191.56	0.001	1	27.07	0.002	R	EKIEENGSMR	V					Spectrum175 scans:3465,
WH_SS3	1		M26838_18712Da	M26838_18712Da	822	18873	38	38	10	10	1714	1803	1	0	0	775.896	1549.78	2	1549.78	0.0007	0	52.29	5.9e-06	K	LNGDWFSIVVASDK	R					Spectrum2245 scans:7615,
WH_SS3	1		M26838_18712Da	M26838_18712Da	822	18873	38	38	10	10	1715	1816	1	0	0	517.6	1549.78	3	1549.78	0.0008	0	28.53	0.0014	K	LNGDWFSIVVASDK	R					Spectrum2260 scans:7640,
WH_SS3	1		M26838_18712Da	M26838_18712Da	822	18873	38	38	10	10	2002	1833	1	0	0	626.326	1875.96	3	1875.96	0.0021	0	22.85	0.0052	R	VFMQHIDVLENSLGFK	F					Spectrum2284 scans:7691,
WH_SS3	1		M26838_18712Da	M26838_18712Da	822	18873	38	38	10	10	2006	1651	1	0	0	631.658	1891.95	3	1891.95	0.0011	0	54.76	3.3e-06	R	VFMQHIDVLENSLGFK	F	Oxidation (M)	0.0010000000000000.0			Spectrum2038 scans:7223,
WH_SS3	1		M26838_18712Da	M26838_18712Da	822	18873	38	38	10	10	2124	1729	1	0	0	799.038	2394.09	3	2394.09	0.0013	0	20.7	0.0085	K	TPEDGEYFVEYDGGNTFTILK	T					Spectrum2145 scans:7403,
WH_SS4	1		M26838_18712Da	M26838_18712Da	409	18873	21	21	8	8	195	108	1	0	0	380.695	759.376	2	759.376	-0.0006	0	53.82	4.1e-06	R	GNLDVDK	L					Spectrum152 scans:3499,
WH_SS4	1		M26838_18712Da	M26838_18712Da	409	18873	21	21	8	8	238	350	1	0	0	389.203	776.391	2	776.392	-0.0001	0	27.13	0.0019	K	DLSSDIK	E					Spectrum447 scans:4380,
WH_SS4	1		M26838_18712Da	M26838_18712Da	409	18873	21	21	8	8	531	830	1	0	0	466.259	930.504	2	930.502	0.0014	0	47.99	1.6e-05	R	DNIIDLTK	T					Spectrum1051 scans:5827,
WH_SS4	1		M26838_18712Da	M26838_18712Da	409	18873	21	21	8	8	545	91	1	0	0	468.217	934.42	2	934.418	0.0026	0	56.9	2e-06	K	IEENGSMR	V					Spectrum132 scans:3445,
WH_SS4	1		M26838_18712Da	M26838_18712Da	409	18873	21	21	8	8	577	5	1	0	0	476.214	950.414	2	950.413	0.0011	0	22.15	0.0061	K	IEENGSMR	V	Oxidation (M)	0.00000010.0			Spectrum33 scans:2944,
WH_SS4	1		M26838_18712Da	M26838_18712Da	409	18873	21	21	8	8	716	882	1	0	0	499.782	997.55	2	997.548	0.0014	0	45.46	2.8e-05	R	ELYLVAYK	T					Spectrum1112 scans:5958,
WH_SS4	1		M26838_18712Da	M26838_18712Da	409	18873	21	21	8	8	860	172	1	0	0	352.847	1055.52	3	1055.52	-0.0001	0	35.05	0.00031	K	LCEAHGITR	D					Spectrum226 scans:3718,
WH_SS4	1		M26838_18712Da	M26838_18712Da	409	18873	21	21	8	8	1091	96	1	0	0	398.193	1191.56	3	1191.56	0.0012	1	15.8	0.026	R	EKIEENGSMR	V					Spectrum138 scans:3470,
WH_SS4	1		M26838_18712Da	M26838_18712Da	409	18873	21	21	8	8	1449	1323	1	0	0	775.897	1549.78	2	1549.78	0.0009	0	15.76	0.027	K	LNGDWFSIVVASDK	R					Spectrum1821 scans:7444,
WH_SS5	1		M26838_18712Da	M26838_18712Da	451	18873	18	18	8	8	151	127	1	0	0	380.695	759.376	2	759.376	-0.0003	0	53.55	4.4e-06	R	GNLDVDK	L					Spectrum180 scans:3504,
WH_SS5	1		M26838_18712Da	M26838_18712Da	451	18873	18	18	8	8	185	416	1	0	0	389.203	776.392	2	776.392	0.0002	0	32.51	0.00056	K	DLSSDIK	E					Spectrum520 scans:4399,
WH_SS5	1		M26838_18712Da	M26838_18712Da	451	18873	18	18	8	8	401	900	1	0	0	466.259	930.503	2	930.502	0.0007	0	47.89	1.6e-05	R	DNIIDLTK	T					Spectrum1157 scans:5850,
WH_SS5	1		M26838_18712Da	M26838_18712Da	451	18873	18	18	8	8	421	96	1	0	0	468.217	934.42	2	934.418	0.0024	0	58.49	1.4e-06	K	IEENGSMR	V					Spectrum146 scans:3436,
WH_SS5	1		M26838_18712Da	M26838_18712Da	451	18873	18	18	8	8	453	2	1	0	0	476.214	950.413	2	950.413	0.0001	0	39.04	0.00012	K	IEENGSMR	V	Oxidation (M)	0.00000010.0			Spectrum32 scans:2928,
WH_SS5	1		M26838_18712Da	M26838_18712Da	451	18873	18	18	8	8	587	917	1	0	0	499.781	997.548	2	997.548	-0.0003	0	39.9	0.0001	R	ELYLVAYK	T					Spectrum1184 scans:5904,
WH_SS5	1		M26838_18712Da	M26838_18712Da	451	18873	18	18	8	8	730	195	1	0	0	528.767	1055.52	2	1055.52	0.0006	0	55.58	2.8e-06	K	LCEAHGITR	D					Spectrum258 scans:3719,
WH_SS5	1		M26838_18712Da	M26838_18712Da	451	18873	18	18	8	8	974	111	1	0	0	398.193	1191.56	3	1191.56	0.0005	1	24.66	0.0034	R	EKIEENGSMR	V					Spectrum163 scans:3481,
WH_SS5	1		M26838_18712Da	M26838_18712Da	451	18873	18	18	8	8	975	118	1	0	0	596.785	1191.56	2	1191.56	0.0005	1	32.21	0.0006	R	EKIEENGSMR	V					Spectrum170 scans:3489,
WH_SS5	1		M26838_18712Da	M26838_18712Da	451	18873	18	18	8	8	1348	1354	1	0	0	775.897	1549.78	2	1549.78	0.0025	0	52.73	5.3e-06	K	LNGDWFSIVVASDK	R					Spectrum1860 scans:7460,
WH_SS6	1		M26838_18712Da	M26838_18712Da	76	18873	3	3	3	3	185	402	1	0	0	466.258	930.502	2	930.502	0	0	38.49	0.00014	R	DNIIDLTK	T					Spectrum601 scans:5518,
WH_SS6	1		M26838_18712Da	M26838_18712Da	76	18873	3	3	3	3	193	27	1	0	0	468.216	934.418	2	934.418	0.0003	0	24.37	0.0037	K	IEENGSMR	V					Spectrum60 scans:3333,
WH_SS6	1		M26838_18712Da	M26838_18712Da	76	18873	3	3	3	3	250	428	1	0	0	499.782	997.549	2	997.548	0.0009	0	39.58	0.00011	R	ELYLVAYK	T					Spectrum637 scans:5631,
BN_SNS1	1		M26838_18712Da	M26838_18712Da	404	18873	17	17	7	7	106	113	1	0	0	380.695	759.376	2	759.376	-0.0003	0	53.75	4.2e-06	R	GNLDVDK	L					Spectrum164 scans:3503,
BN_SNS1	1		M26838_18712Da	M26838_18712Da	404	18873	17	17	7	7	130	307	1	0	0	389.203	776.391	2	776.392	-0.0009	0	34.97	0.00032	K	DLSSDIK	E					Spectrum411 scans:4369,
BN_SNS1	1		M26838_18712Da	M26838_18712Da	404	18873	17	17	7	7	288	613	1	0	0	466.258	930.502	2	930.502	-0.0003	0	45	3.2e-05	R	DNIIDLTK	T					Spectrum826 scans:5600,
BN_SNS1	1		M26838_18712Da	M26838_18712Da	404	18873	17	17	7	7	305	43	1	0	0	468.217	934.419	2	934.418	0.0012	0	58.8	1.3e-06	K	IEENGSMR	V					Spectrum85 scans:3332,
BN_SNS1	1		M26838_18712Da	M26838_18712Da	404	18873	17	17	7	7	329	4	1	0	0	476.214	950.412	2	950.413	-0.0003	0	37.27	0.00019	K	IEENGSMR	V	Oxidation (M)	0.00000010.0			Spectrum35 scans:2934,
BN_SNS1	1		M26838_18712Da	M26838_18712Da	404	18873	17	17	7	7	454	646	1	0	0	499.782	997.549	2	997.548	0.0003	0	39.79	0.0001	R	ELYLVAYK	T					Spectrum869 scans:5703,
BN_SNS1	1		M26838_18712Da	M26838_18712Da	404	18873	17	17	7	7	1031	1020	1	0	0	775.895	1549.77	2	1549.78	-0.0029	0	15.4	0.029	K	LNGDWFSIVVASDK	R					Spectrum1470 scans:7297,
BN_SNS1	1		M26838_18712Da	M26838_18712Da	404	18873	17	17	7	7	1130	1029	1	0	0	626.326	1875.96	3	1875.96	-0.0001	0	19.07	0.012	R	VFMQHIDVLENSLGFK	F					Spectrum1489 scans:7364,
BN_SNS2	1	1	M26838_18712Da	M26838_18712Da	796	18873	34	34	9	9	199	136	1	0	0	380.695	759.376	2	759.376	0.0001	0	53.81	4.2e-06	R	GNLDVDK	L					Spectrum176 scans:3508,
BN_SNS2	1	1	M26838_18712Da	M26838_18712Da	796	18873	34	34	9	9	249	435	1	0	0	389.203	776.391	2	776.392	-0.0003	0	34.95	0.00032	K	DLSSDIK	E					Spectrum526 scans:4412,
BN_SNS2	1	1	M26838_18712Da	M26838_18712Da	796	18873	34	34	9	9	524	851	1	0	0	466.259	930.503	2	930.502	0.0009	0	47.94	1.6e-05	R	DNIIDLTK	T					Spectrum1023 scans:5498,
BN_SNS2	1	1	M26838_18712Da	M26838_18712Da	796	18873	34	34	9	9	540	97	1	0	0	468.216	934.418	2	934.418	0.0006	0	54.1	3.9e-06	K	IEENGSMR	V					Spectrum132 scans:3409,
BN_SNS2	1	1	M26838_18712Da	M26838_18712Da	796	18873	34	34	9	9	580	3	1	0	0	476.213	950.412	2	950.413	-0.0004	0	51.02	7.9e-06	K	IEENGSMR	V	Oxidation (M)	0.00000010.0			Spectrum31 scans:2948,
BN_SNS2	1	1	M26838_18712Da	M26838_18712Da	796	18873	34	34	9	9	731	1105	1	0	0	499.781	997.548	2	997.548	-0.0008	0	42.37	5.8e-05	R	ELYLVAYK	T					Spectrum1331 scans:6110,
BN_SNS2	1	1	M26838_18712Da	M26838_18712Da	796	18873	34	34	9	9	895	217	1	0	0	352.847	1055.52	3	1055.52	0.0002	0	32.96	0.00051	K	LCEAHGITR	D					Spectrum268 scans:3711,
BN_SNS2	1	1	M26838_18712Da	M26838_18712Da	796	18873	34	34	9	9	897	216	1	0	0	528.766	1055.52	2	1055.52	0.0002	0	46.38	2.3e-05	K	LCEAHGITR	D					Spectrum267 scans:3708,
BN_SNS2	1	1	M26838_18712Da	M26838_18712Da	796	18873	34	34	9	9	1511	945	1	0	1	751.358	1500.7	2	1500.7	-0.0009	0	28.6	0.0014	K	NGETFQAMVLYGR	T	Oxidation (M)	0.0000000100000.0			Spectrum1144 scans:5733,
BN_SNS2	1	1	M26838_18712Da	M26838_18712Da	796	18873	34	34	9	9	1539	1510	1	0	0	775.896	1549.78	2	1549.78	0.0004	0	60.66	8.6e-07	K	LNGDWFSIVVASDK	R					Spectrum1962 scans:7515,
BN_SNS2	1	1	M26838_18712Da	M26838_18712Da	796	18873	34	34	9	9	1746	1466	1	0	0	799.039	2394.1	3	2394.09	0.0054	0	13.13	0.049	K	TPEDGEYFVEYDGGNTFTILK	T					Spectrum1897 scans:7317,
BN_SNS3	1		M26838_18712Da	M26838_18712Da	418	18873	17	17	6	6	126	113	1	0	0	380.695	759.376	2	759.376	-0.0003	0	53.79	4.2e-06	R	GNLDVDK	L					Spectrum154 scans:3510,
BN_SNS3	1		M26838_18712Da	M26838_18712Da	418	18873	17	17	6	6	162	353	1	0	0	389.203	776.391	2	776.392	-0.0002	0	36.94	0.0002	K	DLSSDIK	E					Spectrum457 scans:4379,
BN_SNS3	1		M26838_18712Da	M26838_18712Da	418	18873	17	17	6	6	355	804	1	0	0	466.258	930.502	2	930.502	-0.0004	0	48.02	1.6e-05	R	DNIIDLTK	T					Spectrum1034 scans:5811,
BN_SNS3	1		M26838_18712Da	M26838_18712Da	418	18873	17	17	6	6	375	51	1	0	0	468.217	934.419	2	934.418	0.0012	0	41.17	7.6e-05	K	IEENGSMR	V					Spectrum84 scans:3343,
BN_SNS3	1		M26838_18712Da	M26838_18712Da	418	18873	17	17	6	6	409	2	1	0	0	476.214	950.413	2	950.413	-0.0002	0	39.29	0.00012	K	IEENGSMR	V	Oxidation (M)	0.00000010.0			Spectrum31 scans:2958,
BN_SNS3	1		M26838_18712Da	M26838_18712Da	418	18873	17	17	6	6	525	789	1	0	0	499.782	997.549	2	997.548	0.0006	0	39.74	0.00011	R	ELYLVAYK	T					Spectrum1017 scans:5776,
BN_SNS3	1		M26838_18712Da	M26838_18712Da	418	18873	17	17	6	6	1217	1206	1	0	0	775.896	1549.78	2	1549.78	-0.0008	0	38.02	0.00016	K	LNGDWFSIVVASDK	R					Spectrum1710 scans:7395,
BN_SNS4	1		M26838_18712Da	M26838_18712Da	224	18873	13	13	5	5	63	61	1	0	0	380.695	759.376	2	759.376	-0.0005	0	32.61	0.00055	R	GNLDVDK	L					Spectrum103 scans:3488,
BN_SNS4	1		M26838_18712Da	M26838_18712Da	224	18873	13	13	5	5	80	176	1	0	0	389.203	776.392	2	776.392	0	0	36.91	0.0002	K	DLSSDIK	E					Spectrum263 scans:4316,
BN_SNS4	1		M26838_18712Da	M26838_18712Da	224	18873	13	13	5	5	200	386	1	0	0	466.258	930.502	2	930.502	-0.0003	0	45.19	3e-05	R	DNIIDLTK	T					Spectrum563 scans:5588,
BN_SNS4	1		M26838_18712Da	M26838_18712Da	224	18873	13	13	5	5	213	29	1	0	0	468.216	934.418	2	934.418	-0.0002	0	18.01	0.016	K	IEENGSMR	V					Spectrum63 scans:3327,
BN_SNS4	1		M26838_18712Da	M26838_18712Da	224	18873	13	13	5	5	242	2	1	0	0	476.214	950.413	2	950.413	0	0	19.5	0.011	K	IEENGSMR	V	Oxidation (M)	0.00000010.0			Spectrum30 scans:2943,
BN_SNS4	1		M26838_18712Da	M26838_18712Da	224	18873	13	13	5	5	313	395	1	0	0	499.781	997.548	2	997.548	0	0	39.85	0.0001	R	ELYLVAYK	T					Spectrum574 scans:5642,
BN_SS1	1		M26838_18712Da	M26838_18712Da	883	18873	40	40	13	13	170	178	1	0	0	380.695	759.376	2	759.376	0.0001	0	53.65	4.3e-06	R	GNLDVDK	L					Spectrum233 scans:3502,
BN_SS1	1		M26838_18712Da	M26838_18712Da	883	18873	40	40	13	13	208	585	1	0	0	389.203	776.391	2	776.392	-0.0003	0	36.73	0.00021	K	DLSSDIK	E					Spectrum714 scans:4467,
BN_SS1	1		M26838_18712Da	M26838_18712Da	883	18873	40	40	13	13	473	1155	1	0	0	466.258	930.501	2	930.502	-0.0012	0	47.74	1.7e-05	R	DNIIDLTK	T					Spectrum1433 scans:5825,
BN_SS1	1		M26838_18712Da	M26838_18712Da	883	18873	40	40	13	13	509	75	1	0	0	468.217	934.419	2	934.418	0.0011	0	60.03	9.9e-07	K	IEENGSMR	V					Spectrum121 scans:3316,
BN_SS1	1		M26838_18712Da	M26838_18712Da	883	18873	40	40	13	13	553	6	1	0	0	476.213	950.412	2	950.413	-0.0006	0	44.59	3.5e-05	K	IEENGSMR	V	Oxidation (M)	0.00000010.0			Spectrum35 scans:2914,
BN_SS1	1		M26838_18712Da	M26838_18712Da	883	18873	40	40	13	13	729	1207	1	0	0	499.782	997.55	2	997.548	0.0015	0	39.9	0.0001	R	ELYLVAYK	T					Spectrum1495 scans:5950,
BN_SS1	1		M26838_18712Da	M26838_18712Da	883	18873	40	40	13	13	738	4	1	0	0	335.831	1004.47	3	1004.47	-0.0004	1	16.81	0.021	R	IKENGECR	E					Spectrum32 scans:2896,
BN_SS1	1		M26838_18712Da	M26838_18712Da	883	18873	40	40	13	13	744	290	1	0	0	503.774	1005.53	2	1005.53	-0.0001	1	13.78	0.042	R	TKDLSSDIK	E					Spectrum357 scans:3729,
BN_SS1	1		M26838_18712Da	M26838_18712Da	883	18873	40	40	13	13	745	295	1	0	0	336.185	1005.53	3	1005.53	0.0004	1	13.27	0.047	R	TKDLSSDIK	E					Spectrum362 scans:3737,
BN_SS1	1		M26838_18712Da	M26838_18712Da	883	18873	40	40	13	13	914	288	1	0	0	528.766	1055.52	2	1055.52	-0.0011	0	32.91	0.00051	K	LCEAHGITR	D					Spectrum355 scans:3724,
BN_SS1	1		M26838_18712Da	M26838_18712Da	883	18873	40	40	13	13	1249	149	1	0	0	596.785	1191.56	2	1191.56	-0.0003	1	43.28	4.7e-05	R	EKIEENGSMR	V					Spectrum203 scans:3455,
BN_SS1	1		M26838_18712Da	M26838_18712Da	883	18873	40	40	13	13	1250	146	1	0	0	398.193	1191.56	3	1191.56	0.0006	1	24.26	0.0037	R	EKIEENGSMR	V					Spectrum200 scans:3450,
BN_SS1	1		M26838_18712Da	M26838_18712Da	883	18873	40	40	13	13	1506	1737	1	0	0	437.901	1310.68	3	1310.68	-0.002	0	15.13	0.031	R	YVMFHLINFK	N					Spectrum2225 scans:7352,
BN_SS1	1		M26838_18712Da	M26838_18712Da	883	18873	40	40	13	13	1717	1160	1	0	1	751.359	1500.7	2	1500.7	0.0002	0	32.28	0.00059	K	NGETFQAMVLYGR	T	Oxidation (M)	0.0000000100000.0			Spectrum1440 scans:5836,
BN_SS1	1		M26838_18712Da	M26838_18712Da	883	18873	40	40	13	13	1756	1838	1	0	0	775.896	1549.78	2	1549.78	-0.0001	0	80.96	8e-09	K	LNGDWFSIVVASDK	R					Spectrum2387 scans:7701,
BN_SS1	1		M26838_18712Da	M26838_18712Da	883	18873	40	40	13	13	1961	1839	1	0	0	626.324	1875.95	3	1875.96	-0.0038	0	54.17	3.8e-06	R	VFMQHIDVLENSLGFK	F					Spectrum2393 scans:7713,
BN_SS1	1		M26838_18712Da	M26838_18712Da	883	18873	40	40	13	13	1965	1700	1	0	0	631.658	1891.95	3	1891.95	0.0005	0	76.88	2.1e-08	R	VFMQHIDVLENSLGFK	F	Oxidation (M)	0.0010000000000000.0			Spectrum2171 scans:7253,
BN_SS2	1		M26838_18712Da	M26838_18712Da	826	18873	38	38	10	10	228	140	1	0	0	380.695	759.376	2	759.376	0	0	53.59	4.4e-06	R	GNLDVDK	L					Spectrum179 scans:3480,
BN_SS2	1		M26838_18712Da	M26838_18712Da	826	18873	38	38	10	10	274	458	1	0	0	389.203	776.391	2	776.392	-0.0005	0	45.46	2.8e-05	K	DLSSDIK	E					Spectrum547 scans:4389,
BN_SS2	1		M26838_18712Da	M26838_18712Da	826	18873	38	38	10	10	598	902	1	0	0	466.259	930.503	2	930.502	0.0013	0	49.84	1e-05	R	DNIIDLTK	T					Spectrum1076 scans:5486,
BN_SS2	1		M26838_18712Da	M26838_18712Da	826	18873	38	38	10	10	615	46	1	0	0	468.217	934.419	2	934.418	0.0012	0	60.07	9.8e-07	K	IEENGSMR	V					Spectrum81 scans:3303,
BN_SS2	1		M26838_18712Da	M26838_18712Da	826	18873	38	38	10	10	670	2	1	0	0	476.213	950.412	2	950.413	-0.0009	0	39.03	0.00013	K	IEENGSMR	V	Oxidation (M)	0.00000010.0			Spectrum30 scans:2921,
BN_SS2	1		M26838_18712Da	M26838_18712Da	826	18873	38	38	10	10	835	1223	1	0	0	499.781	997.548	2	997.548	0	0	44.67	3.4e-05	R	ELYLVAYK	T					Spectrum1464 scans:6206,
BN_SS2	1		M26838_18712Da	M26838_18712Da	826	18873	38	38	10	10	1021	229	1	0	0	352.847	1055.52	3	1055.52	0.0002	0	29.77	0.0011	K	LCEAHGITR	D					Spectrum282 scans:3698,
BN_SS2	1		M26838_18712Da	M26838_18712Da	826	18873	38	38	10	10	1022	227	1	0	0	528.767	1055.52	2	1055.52	0.0011	0	45.81	2.6e-05	K	LCEAHGITR	D					Spectrum280 scans:3693,
BN_SS2	1		M26838_18712Da	M26838_18712Da	826	18873	38	38	10	10	1344	8	1	0	0	403.524	1207.55	3	1207.55	0.0003	1	17.64	0.017	R	EKIEENGSMR	V	Oxidation (M)	0.0000000010.0			Spectrum37 scans:3029,
BN_SS2	1		M26838_18712Da	M26838_18712Da	826	18873	38	38	10	10	1691	981	1	0	1	751.359	1500.7	2	1500.7	-0.0006	0	22.23	0.006	K	NGETFQAMVLYGR	T	Oxidation (M)	0.0000000100000.0			Spectrum1188 scans:5711,
BN_SS2	1		M26838_18712Da	M26838_18712Da	826	18873	38	38	10	10	1734	1654	1	0	0	775.897	1549.78	2	1549.78	0.0014	0	56.75	2.1e-06	K	LNGDWFSIVVASDK	R					Spectrum2109 scans:7538,
BN_SS2	1		M26838_18712Da	M26838_18712Da	826	18873	38	38	10	10	1972	1595	1	0	0	799.036	2394.09	3	2394.09	-0.003	0	16.03	0.025	K	TPEDGEYFVEYDGGNTFTILK	T					Spectrum2022 scans:7339,
WH_SS1	1		M26836_18726Da	M26836_18726Da	1877	18887	84	84	12	12	2669	1769	1	0	1	751.357	1500.7	2	1500.7	-0.0032	0	67.98	1.6e-07	K	NGETFQAMVLYGR	T	Oxidation (M)	0.0000000100000.0			Spectrum1904 scans:6094,
WH_SS2	1	8	M26836_18726Da	M26836_18726Da	1652	18887	74	74	13	13	840	468	1	0	1	475.224	948.434	2	948.433	0.0009	0	15.2	0.03	K	IEENASMR	V					Spectrum539 scans:4002,
WH_SS2	1	8	M26836_18726Da	M26836_18726Da	1652	18887	74	74	13	13	2457	1479	1	0	1	751.357	1500.7	2	1500.7	-0.0035	0	72.96	5.1e-08	K	NGETFQAMVLYGR	T	Oxidation (M)	0.0000000100000.0			Spectrum1643 scans:5966,
WH_SS3	1	7	M26836_18726Da	M26836_18726Da	619	18887	29	29	9	9	551	322	1	0	1	475.224	948.433	2	948.433	-0.0002	0	15.83	0.026	K	IEENASMR	V					Spectrum370 scans:3894,
WH_SS4	1	7	M26836_18726Da	M26836_18726Da	321	18887	17	17	7	7	571	221	1	0	1	475.224	948.433	2	948.433	-0.0001	0	14.29	0.037	K	IEENASMR	V					Spectrum285 scans:3886,
WH_SS5	1	7	M26836_18726Da	M26836_18726Da	352	18887	15	15	7	7	446	256	1	0	1	475.224	948.433	2	948.433	-0.0003	0	15.53	0.028	K	IEENASMR	V					Spectrum324 scans:3888,
WH_SS1	1		M26836_18726Da	M26836_18726Da	1877	18887	84	84	12	12	282	246	1	0	0	380.695	759.376	2	759.376	-0.0006	0	53.79	4.2e-06	R	GNLDVDK	L					Spectrum304 scans:3557,
WH_SS1	1		M26836_18726Da	M26836_18726Da	1877	18887	84	84	12	12	334	861	1	0	0	389.203	776.392	2	776.392	0.0001	0	36.92	0.0002	K	DLSSDIK	E					Spectrum942 scans:4607,
WH_SS1	1		M26836_18726Da	M26836_18726Da	1877	18887	84	84	12	12	741	2176	1	0	0	466.258	930.501	2	930.502	-0.0014	0	49.88	1e-05	R	DNIIDLTK	T					Spectrum2335 scans:6724,
WH_SS1	1		M26836_18726Da	M26836_18726Da	1877	18887	84	84	12	12	1149	2210	1	0	0	499.782	997.55	2	997.548	0.0017	0	42.09	6.2e-05	R	ELYLVAYK	T					Spectrum2374 scans:6771,
WH_SS1	1		M26836_18726Da	M26836_18726Da	1877	18887	84	84	12	12	1187	401	1	0	0	336.185	1005.53	3	1005.53	-0.0006	1	28.91	0.0013	R	TKDLSSDIK	E					Spectrum465 scans:3802,
WH_SS1	1		M26836_18726Da	M26836_18726Da	1877	18887	84	84	12	12	1190	400	1	0	0	503.775	1005.53	2	1005.53	0.0005	1	36.81	0.00021	R	TKDLSSDIK	E					Spectrum464 scans:3801,
WH_SS1	1		M26836_18726Da	M26836_18726Da	1877	18887	84	84	12	12	1333	621	1	0	0	345.517	1033.53	3	1033.53	0.0006	1	26.86	0.0021	K	DLSSDIKEK	F					Spectrum695 scans:4176,
WH_SS1	1		M26836_18726Da	M26836_18726Da	1877	18887	84	84	12	12	1419	379	1	0	0	352.847	1055.52	3	1055.52	-0.0003	0	32.33	0.00058	K	LCEAHGITR	D					Spectrum442 scans:3769,
WH_SS1	1		M26836_18726Da	M26836_18726Da	1877	18887	84	84	12	12	1420	459	1	0	0	528.766	1055.52	2	1055.52	0.0003	0	47.02	2e-05	K	LCEAHGITR	D					Spectrum524 scans:3908,
WH_SS1	1		M26836_18726Da	M26836_18726Da	1877	18887	84	84	12	12	2237	3035	1	0	0	437.902	1310.68	3	1310.68	-0.0009	0	17.4	0.018	R	YVMFHLINFK	N					Spectrum3290 scans:8009,
WH_SS1	1		M26836_18726Da	M26836_18726Da	1877	18887	84	84	12	12	2304	2507	1	0	0	443.234	1326.68	3	1326.68	0.0007	0	29.72	0.0011	R	YVMFHLINFK	N	Oxidation (M)	0.0010000000.0			Spectrum2690 scans:7176,
WH_SS1	1		M26836_18726Da	M26836_18726Da	1877	18887	84	84	12	12	2772	3870	1	0	0	775.895	1549.78	2	1549.78	-0.0014	0	60.51	8.9e-07	K	LNGDWFSIVVASDK	R					Spectrum4428 scans:10149,
WH_SS1	1		M26836_18726Da	M26836_18726Da	1877	18887	84	84	12	12	3415	3166	1	0	0	938.983	1875.95	2	1875.96	-0.0032	0	80.26	9.4e-09	R	VFMQHIDVLENSLGFK	F					Spectrum3437 scans:8225,
WH_SS1	1		M26836_18726Da	M26836_18726Da	1877	18887	84	84	12	12	3416	3221	1	0	0	626.326	1875.95	3	1875.96	-0.0006	0	89.42	1.1e-09	R	VFMQHIDVLENSLGFK	F					Spectrum3495 scans:8313,
WH_SS1	1		M26836_18726Da	M26836_18726Da	1877	18887	84	84	12	12	3431	2896	1	0	0	631.657	1891.95	3	1891.95	-0.0004	0	49.41	1.1e-05	R	VFMQHIDVLENSLGFK	F	Oxidation (M)	0.0010000000000000.0			Spectrum3134 scans:7786,
WH_SS1	1		M26836_18726Da	M26836_18726Da	1877	18887	84	84	12	12	3432	2904	1	0	0	946.982	1891.95	2	1891.95	0.0001	0	52.04	6.3e-06	R	VFMQHIDVLENSLGFK	F	Oxidation (M)	0.0010000000000000.0			Spectrum3142 scans:7797,
WH_SS1	1		M26836_18726Da	M26836_18726Da	1877	18887	84	84	12	12	3733	3043	1	0	0	799.037	2394.09	3	2394.09	0.0001	0	67.95	1.6e-07	K	TPEDGEYFVEYDGGNTFTILK	T					Spectrum3298 scans:8018,
WH_SS1	1		M26836_18726Da	M26836_18726Da	1877	18887	84	84	12	12	3734	3041	1	0	0	1198.05	2394.09	2	2394.09	0.0001	0	65.77	2.6e-07	K	TPEDGEYFVEYDGGNTFTILK	T					Spectrum3296 scans:8016,
WH_SS2	1	8	M26836_18726Da	M26836_18726Da	1652	18887	74	74	13	13	282	208	1	0	0	380.695	759.375	2	759.376	-0.0012	0	53.8	4.2e-06	R	GNLDVDK	L					Spectrum265 scans:3557,
WH_SS2	1	8	M26836_18726Da	M26836_18726Da	1652	18887	74	74	13	13	336	746	1	0	0	389.203	776.392	2	776.392	0.0003	0	36.83	0.00021	K	DLSSDIK	E					Spectrum839 scans:4567,
WH_SS2	1	8	M26836_18726Da	M26836_18726Da	1652	18887	74	74	13	13	729	1849	1	0	0	466.259	930.503	2	930.502	0.0003	0	49.58	1.1e-05	R	DNIIDLTK	T					Spectrum2044 scans:6593,
WH_SS2	1	8	M26836_18726Da	M26836_18726Da	1652	18887	74	74	13	13	1119	1980	1	0	0	499.783	997.551	2	997.548	0.0023	0	45.38	2.9e-05	R	ELYLVAYK	T					Spectrum2189 scans:6807,
WH_SS2	1	8	M26836_18726Da	M26836_18726Da	1652	18887	74	74	13	13	1137	8	1	0	0	335.831	1004.47	3	1004.47	0.0001	1	13.51	0.045	R	IKENGECR	E					Spectrum39 scans:2935,
WH_SS2	1	8	M26836_18726Da	M26836_18726Da	1652	18887	74	74	13	13	1147	363	1	0	0	503.774	1005.53	2	1005.53	-0.0001	1	41.75	6.7e-05	R	TKDLSSDIK	E					Spectrum428 scans:3794,
WH_SS2	1	8	M26836_18726Da	M26836_18726Da	1652	18887	74	74	13	13	1149	536	1	0	0	336.185	1005.53	3	1005.53	0.0003	1	34.18	0.00038	R	TKDLSSDIK	E					Spectrum618 scans:4126,
WH_SS2	1	8	M26836_18726Da	M26836_18726Da	1652	18887	74	74	13	13	1294	554	1	0	0	345.517	1033.53	3	1033.53	0.0006	1	22.96	0.0051	K	DLSSDIKEK	F					Spectrum637 scans:4158,
WH_SS2	1	8	M26836_18726Da	M26836_18726Da	1652	18887	74	74	13	13	1373	345	1	0	0	352.847	1055.52	3	1055.52	0.0005	0	30.95	0.0008	K	LCEAHGITR	D					Spectrum410 scans:3768,
WH_SS2	1	8	M26836_18726Da	M26836_18726Da	1652	18887	74	74	13	13	1374	346	1	0	0	528.767	1055.52	2	1055.52	0.0009	0	47.07	2e-05	K	LCEAHGITR	D					Spectrum411 scans:3769,
WH_SS2	1	8	M26836_18726Da	M26836_18726Da	1652	18887	74	74	13	13	2539	2640	1	0	0	775.896	1549.78	2	1549.78	-0.0002	0	63.21	4.8e-07	K	LNGDWFSIVVASDK	R					Spectrum2978 scans:8013,
WH_SS2	1	8	M26836_18726Da	M26836_18726Da	1652	18887	74	74	13	13	3024	2691	1	0	0	626.326	1875.95	3	1875.96	-0.0005	0	21.89	0.0065	R	VFMQHIDVLENSLGFK	F					Spectrum3034 scans:8098,
WH_SS2	1	8	M26836_18726Da	M26836_18726Da	1652	18887	74	74	13	13	3233	2523	1	0	0	1198.05	2394.09	2	2394.09	-0.0002	0	41.49	7.1e-05	K	TPEDGEYFVEYDGGNTFTILK	T					Spectrum2839 scans:7774,
WH_SS2	1	8	M26836_18726Da	M26836_18726Da	1652	18887	74	74	13	13	3234	2524	1	0	0	799.038	2394.09	3	2394.09	0.0003	0	70.87	8.2e-08	K	TPEDGEYFVEYDGGNTFTILK	T					Spectrum2840 scans:7777,
WH_SS3	1	7	M26836_18726Da	M26836_18726Da	619	18887	29	29	9	9	184	164	1	0	0	380.695	759.376	2	759.376	0.0001	0	53.72	4.2e-06	R	GNLDVDK	L					Spectrum203 scans:3499,
WH_SS3	1	7	M26836_18726Da	M26836_18726Da	619	18887	29	29	9	9	214	493	1	0	0	389.203	776.391	2	776.392	-0.0003	0	36.05	0.00025	K	DLSSDIK	E					Spectrum579 scans:4443,
WH_SS3	1	7	M26836_18726Da	M26836_18726Da	619	18887	29	29	9	9	496	1260	1	0	0	466.259	930.504	2	930.502	0.0013	0	47.55	1.8e-05	R	DNIIDLTK	T					Spectrum1503 scans:6291,
WH_SS3	1	7	M26836_18726Da	M26836_18726Da	619	18887	29	29	9	9	731	1192	1	0	0	499.782	997.549	2	997.548	0.001	0	39.91	0.0001	R	ELYLVAYK	T					Spectrum1412 scans:6132,
WH_SS3	1	7	M26836_18726Da	M26836_18726Da	619	18887	29	29	9	9	909	256	1	0	0	352.847	1055.52	3	1055.52	0.0007	0	39.9	0.0001	K	LCEAHGITR	D					Spectrum299 scans:3723,
WH_SS3	1	7	M26836_18726Da	M26836_18726Da	619	18887	29	29	9	9	910	253	1	0	0	528.767	1055.52	2	1055.52	0.0008	0	44.52	3.5e-05	K	LCEAHGITR	D					Spectrum296 scans:3713,
WH_SS3	1	7	M26836_18726Da	M26836_18726Da	619	18887	29	29	9	9	1714	1803	1	0	0	775.896	1549.78	2	1549.78	0.0007	0	52.29	5.9e-06	K	LNGDWFSIVVASDK	R					Spectrum2245 scans:7615,
WH_SS3	1	7	M26836_18726Da	M26836_18726Da	619	18887	29	29	9	9	1715	1816	1	0	0	517.6	1549.78	3	1549.78	0.0008	0	28.53	0.0014	K	LNGDWFSIVVASDK	R					Spectrum2260 scans:7640,
WH_SS3	1	7	M26836_18726Da	M26836_18726Da	619	18887	29	29	9	9	2002	1833	1	0	0	626.326	1875.96	3	1875.96	0.0021	0	22.85	0.0052	R	VFMQHIDVLENSLGFK	F					Spectrum2284 scans:7691,
WH_SS3	1	7	M26836_18726Da	M26836_18726Da	619	18887	29	29	9	9	2006	1651	1	0	0	631.658	1891.95	3	1891.95	0.0011	0	54.76	3.3e-06	R	VFMQHIDVLENSLGFK	F	Oxidation (M)	0.0010000000000000.0			Spectrum2038 scans:7223,
WH_SS3	1	7	M26836_18726Da	M26836_18726Da	619	18887	29	29	9	9	2124	1729	1	0	0	799.038	2394.09	3	2394.09	0.0013	0	20.7	0.0085	K	TPEDGEYFVEYDGGNTFTILK	T					Spectrum2145 scans:7403,
WH_SS4	1	7	M26836_18726Da	M26836_18726Da	321	18887	17	17	7	7	195	108	1	0	0	380.695	759.376	2	759.376	-0.0006	0	53.82	4.1e-06	R	GNLDVDK	L					Spectrum152 scans:3499,
WH_SS4	1	7	M26836_18726Da	M26836_18726Da	321	18887	17	17	7	7	238	350	1	0	0	389.203	776.391	2	776.392	-0.0001	0	27.13	0.0019	K	DLSSDIK	E					Spectrum447 scans:4380,
WH_SS4	1	7	M26836_18726Da	M26836_18726Da	321	18887	17	17	7	7	531	830	1	0	0	466.259	930.504	2	930.502	0.0014	0	47.99	1.6e-05	R	DNIIDLTK	T					Spectrum1051 scans:5827,
WH_SS4	1	7	M26836_18726Da	M26836_18726Da	321	18887	17	17	7	7	716	882	1	0	0	499.782	997.55	2	997.548	0.0014	0	45.46	2.8e-05	R	ELYLVAYK	T					Spectrum1112 scans:5958,
WH_SS4	1	7	M26836_18726Da	M26836_18726Da	321	18887	17	17	7	7	860	172	1	0	0	352.847	1055.52	3	1055.52	-0.0001	0	35.05	0.00031	K	LCEAHGITR	D					Spectrum226 scans:3718,
WH_SS4	1	7	M26836_18726Da	M26836_18726Da	321	18887	17	17	7	7	1449	1323	1	0	0	775.897	1549.78	2	1549.78	0.0009	0	15.76	0.027	K	LNGDWFSIVVASDK	R					Spectrum1821 scans:7444,
WH_SS5	1	7	M26836_18726Da	M26836_18726Da	352	18887	15	15	7	7	151	127	1	0	0	380.695	759.376	2	759.376	-0.0003	0	53.55	4.4e-06	R	GNLDVDK	L					Spectrum180 scans:3504,
WH_SS5	1	7	M26836_18726Da	M26836_18726Da	352	18887	15	15	7	7	185	416	1	0	0	389.203	776.392	2	776.392	0.0002	0	32.51	0.00056	K	DLSSDIK	E					Spectrum520 scans:4399,
WH_SS5	1	7	M26836_18726Da	M26836_18726Da	352	18887	15	15	7	7	401	900	1	0	0	466.259	930.503	2	930.502	0.0007	0	47.89	1.6e-05	R	DNIIDLTK	T					Spectrum1157 scans:5850,
WH_SS5	1	7	M26836_18726Da	M26836_18726Da	352	18887	15	15	7	7	587	917	1	0	0	499.781	997.548	2	997.548	-0.0003	0	39.9	0.0001	R	ELYLVAYK	T					Spectrum1184 scans:5904,
WH_SS5	1	7	M26836_18726Da	M26836_18726Da	352	18887	15	15	7	7	730	195	1	0	0	528.767	1055.52	2	1055.52	0.0006	0	55.58	2.8e-06	K	LCEAHGITR	D					Spectrum258 scans:3719,
WH_SS5	1	7	M26836_18726Da	M26836_18726Da	352	18887	15	15	7	7	1348	1354	1	0	0	775.897	1549.78	2	1549.78	0.0025	0	52.73	5.3e-06	K	LNGDWFSIVVASDK	R					Spectrum1860 scans:7460,
WH_SS6	1		M26836_18726Da	M26836_18726Da	65	18887	2	2	2	2	185	402	1	0	0	466.258	930.502	2	930.502	0	0	38.49	0.00014	R	DNIIDLTK	T					Spectrum601 scans:5518,
WH_SS6	1		M26836_18726Da	M26836_18726Da	65	18887	2	2	2	2	250	428	1	0	0	499.782	997.549	2	997.548	0.0009	0	39.58	0.00011	R	ELYLVAYK	T					Spectrum637 scans:5631,
BN_SNS1	1		M26836_18726Da	M26836_18726Da	286	18887	13	13	6	6	106	113	1	0	0	380.695	759.376	2	759.376	-0.0003	0	53.75	4.2e-06	R	GNLDVDK	L					Spectrum164 scans:3503,
BN_SNS1	1		M26836_18726Da	M26836_18726Da	286	18887	13	13	6	6	130	307	1	0	0	389.203	776.391	2	776.392	-0.0009	0	34.97	0.00032	K	DLSSDIK	E					Spectrum411 scans:4369,
BN_SNS1	1		M26836_18726Da	M26836_18726Da	286	18887	13	13	6	6	288	613	1	0	0	466.258	930.502	2	930.502	-0.0003	0	45	3.2e-05	R	DNIIDLTK	T					Spectrum826 scans:5600,
BN_SNS1	1		M26836_18726Da	M26836_18726Da	286	18887	13	13	6	6	454	646	1	0	0	499.782	997.549	2	997.548	0.0003	0	39.79	0.0001	R	ELYLVAYK	T					Spectrum869 scans:5703,
BN_SNS1	1		M26836_18726Da	M26836_18726Da	286	18887	13	13	6	6	1031	1020	1	0	0	775.895	1549.77	2	1549.78	-0.0029	0	15.4	0.029	K	LNGDWFSIVVASDK	R					Spectrum1470 scans:7297,
BN_SNS1	1		M26836_18726Da	M26836_18726Da	286	18887	13	13	6	6	1130	1029	1	0	0	626.326	1875.96	3	1875.96	-0.0001	0	19.07	0.012	R	VFMQHIDVLENSLGFK	F					Spectrum1489 scans:7364,
BN_SNS2	1		M26836_18726Da	M26836_18726Da	671	18887	28	28	8	8	199	136	1	0	0	380.695	759.376	2	759.376	0.0001	0	53.81	4.2e-06	R	GNLDVDK	L					Spectrum176 scans:3508,
BN_SNS2	1		M26836_18726Da	M26836_18726Da	671	18887	28	28	8	8	249	435	1	0	0	389.203	776.391	2	776.392	-0.0003	0	34.95	0.00032	K	DLSSDIK	E					Spectrum526 scans:4412,
BN_SNS2	1		M26836_18726Da	M26836_18726Da	671	18887	28	28	8	8	524	851	1	0	0	466.259	930.503	2	930.502	0.0009	0	47.94	1.6e-05	R	DNIIDLTK	T					Spectrum1023 scans:5498,
BN_SNS2	1		M26836_18726Da	M26836_18726Da	671	18887	28	28	8	8	731	1105	1	0	0	499.781	997.548	2	997.548	-0.0008	0	42.37	5.8e-05	R	ELYLVAYK	T					Spectrum1331 scans:6110,
BN_SNS2	1		M26836_18726Da	M26836_18726Da	671	18887	28	28	8	8	895	217	1	0	0	352.847	1055.52	3	1055.52	0.0002	0	32.96	0.00051	K	LCEAHGITR	D					Spectrum268 scans:3711,
BN_SNS2	1		M26836_18726Da	M26836_18726Da	671	18887	28	28	8	8	897	216	1	0	0	528.766	1055.52	2	1055.52	0.0002	0	46.38	2.3e-05	K	LCEAHGITR	D					Spectrum267 scans:3708,
BN_SNS2	1		M26836_18726Da	M26836_18726Da	671	18887	28	28	8	8	1511	945	1	0	1	751.358	1500.7	2	1500.7	-0.0009	0	28.6	0.0014	K	NGETFQAMVLYGR	T	Oxidation (M)	0.0000000100000.0			Spectrum1144 scans:5733,
BN_SNS2	1		M26836_18726Da	M26836_18726Da	671	18887	28	28	8	8	1539	1510	1	0	0	775.896	1549.78	2	1549.78	0.0004	0	60.66	8.6e-07	K	LNGDWFSIVVASDK	R					Spectrum1962 scans:7515,
BN_SNS2	1		M26836_18726Da	M26836_18726Da	671	18887	28	28	8	8	1746	1466	1	0	0	799.039	2394.1	3	2394.09	0.0054	0	13.13	0.049	K	TPEDGEYFVEYDGGNTFTILK	T					Spectrum1897 scans:7317,
BN_SNS3	1		M26836_18726Da	M26836_18726Da	311	18887	13	13	5	5	126	113	1	0	0	380.695	759.376	2	759.376	-0.0003	0	53.79	4.2e-06	R	GNLDVDK	L					Spectrum154 scans:3510,
BN_SNS3	1		M26836_18726Da	M26836_18726Da	311	18887	13	13	5	5	162	353	1	0	0	389.203	776.391	2	776.392	-0.0002	0	36.94	0.0002	K	DLSSDIK	E					Spectrum457 scans:4379,
BN_SNS3	1		M26836_18726Da	M26836_18726Da	311	18887	13	13	5	5	355	804	1	0	0	466.258	930.502	2	930.502	-0.0004	0	48.02	1.6e-05	R	DNIIDLTK	T					Spectrum1034 scans:5811,
BN_SNS3	1		M26836_18726Da	M26836_18726Da	311	18887	13	13	5	5	525	789	1	0	0	499.782	997.549	2	997.548	0.0006	0	39.74	0.00011	R	ELYLVAYK	T					Spectrum1017 scans:5776,
BN_SNS3	1		M26836_18726Da	M26836_18726Da	311	18887	13	13	5	5	1217	1206	1	0	0	775.896	1549.78	2	1549.78	-0.0008	0	38.02	0.00016	K	LNGDWFSIVVASDK	R					Spectrum1710 scans:7395,
BN_SNS4	1		M26836_18726Da	M26836_18726Da	209	18887	10	10	4	4	63	61	1	0	0	380.695	759.376	2	759.376	-0.0005	0	32.61	0.00055	R	GNLDVDK	L					Spectrum103 scans:3488,
BN_SNS4	1		M26836_18726Da	M26836_18726Da	209	18887	10	10	4	4	80	176	1	0	0	389.203	776.392	2	776.392	0	0	36.91	0.0002	K	DLSSDIK	E					Spectrum263 scans:4316,
BN_SNS4	1		M26836_18726Da	M26836_18726Da	209	18887	10	10	4	4	200	386	1	0	0	466.258	930.502	2	930.502	-0.0003	0	45.19	3e-05	R	DNIIDLTK	T					Spectrum563 scans:5588,
BN_SNS4	1		M26836_18726Da	M26836_18726Da	209	18887	10	10	4	4	313	395	1	0	0	499.781	997.548	2	997.548	0	0	39.85	0.0001	R	ELYLVAYK	T					Spectrum574 scans:5642,
BN_SS1	1		M26836_18726Da	M26836_18726Da	708	18887	33	33	11	11	170	178	1	0	0	380.695	759.376	2	759.376	0.0001	0	53.65	4.3e-06	R	GNLDVDK	L					Spectrum233 scans:3502,
BN_SS1	1		M26836_18726Da	M26836_18726Da	708	18887	33	33	11	11	208	585	1	0	0	389.203	776.391	2	776.392	-0.0003	0	36.73	0.00021	K	DLSSDIK	E					Spectrum714 scans:4467,
BN_SS1	1		M26836_18726Da	M26836_18726Da	708	18887	33	33	11	11	473	1155	1	0	0	466.258	930.501	2	930.502	-0.0012	0	47.74	1.7e-05	R	DNIIDLTK	T					Spectrum1433 scans:5825,
BN_SS1	1		M26836_18726Da	M26836_18726Da	708	18887	33	33	11	11	729	1207	1	0	0	499.782	997.55	2	997.548	0.0015	0	39.9	0.0001	R	ELYLVAYK	T					Spectrum1495 scans:5950,
BN_SS1	1		M26836_18726Da	M26836_18726Da	708	18887	33	33	11	11	738	4	1	0	0	335.831	1004.47	3	1004.47	-0.0004	1	16.81	0.021	R	IKENGECR	E					Spectrum32 scans:2896,
BN_SS1	1		M26836_18726Da	M26836_18726Da	708	18887	33	33	11	11	744	290	1	0	0	503.774	1005.53	2	1005.53	-0.0001	1	13.78	0.042	R	TKDLSSDIK	E					Spectrum357 scans:3729,
BN_SS1	1		M26836_18726Da	M26836_18726Da	708	18887	33	33	11	11	745	295	1	0	0	336.185	1005.53	3	1005.53	0.0004	1	13.27	0.047	R	TKDLSSDIK	E					Spectrum362 scans:3737,
BN_SS1	1		M26836_18726Da	M26836_18726Da	708	18887	33	33	11	11	914	288	1	0	0	528.766	1055.52	2	1055.52	-0.0011	0	32.91	0.00051	K	LCEAHGITR	D					Spectrum355 scans:3724,
BN_SS1	1		M26836_18726Da	M26836_18726Da	708	18887	33	33	11	11	1506	1737	1	0	0	437.901	1310.68	3	1310.68	-0.002	0	15.13	0.031	R	YVMFHLINFK	N					Spectrum2225 scans:7352,
BN_SS1	1		M26836_18726Da	M26836_18726Da	708	18887	33	33	11	11	1717	1160	1	0	1	751.359	1500.7	2	1500.7	0.0002	0	32.28	0.00059	K	NGETFQAMVLYGR	T	Oxidation (M)	0.0000000100000.0			Spectrum1440 scans:5836,
BN_SS1	1		M26836_18726Da	M26836_18726Da	708	18887	33	33	11	11	1756	1838	1	0	0	775.896	1549.78	2	1549.78	-0.0001	0	80.96	8e-09	K	LNGDWFSIVVASDK	R					Spectrum2387 scans:7701,
BN_SS1	1		M26836_18726Da	M26836_18726Da	708	18887	33	33	11	11	1961	1839	1	0	0	626.324	1875.95	3	1875.96	-0.0038	0	54.17	3.8e-06	R	VFMQHIDVLENSLGFK	F					Spectrum2393 scans:7713,
BN_SS1	1		M26836_18726Da	M26836_18726Da	708	18887	33	33	11	11	1965	1700	1	0	0	631.658	1891.95	3	1891.95	0.0005	0	76.88	2.1e-08	R	VFMQHIDVLENSLGFK	F	Oxidation (M)	0.0010000000000000.0			Spectrum2171 scans:7253,
BN_SS2	1	6	M26836_18726Da	M26836_18726Da	695	18887	32	32	9	9	228	140	1	0	0	380.695	759.376	2	759.376	0	0	53.59	4.4e-06	R	GNLDVDK	L					Spectrum179 scans:3480,
BN_SS2	1	6	M26836_18726Da	M26836_18726Da	695	18887	32	32	9	9	274	458	1	0	0	389.203	776.391	2	776.392	-0.0005	0	45.46	2.8e-05	K	DLSSDIK	E					Spectrum547 scans:4389,
BN_SS2	1	6	M26836_18726Da	M26836_18726Da	695	18887	32	32	9	9	598	902	1	0	0	466.259	930.503	2	930.502	0.0013	0	49.84	1e-05	R	DNIIDLTK	T					Spectrum1076 scans:5486,
BN_SS2	1	6	M26836_18726Da	M26836_18726Da	695	18887	32	32	9	9	663	298	1	0	1	475.224	948.434	2	948.433	0.0008	0	16.15	0.024	K	IEENASMR	V					Spectrum358 scans:3883,
BN_SS2	1	6	M26836_18726Da	M26836_18726Da	695	18887	32	32	9	9	835	1223	1	0	0	499.781	997.548	2	997.548	0	0	44.67	3.4e-05	R	ELYLVAYK	T					Spectrum1464 scans:6206,
BN_SS2	1	6	M26836_18726Da	M26836_18726Da	695	18887	32	32	9	9	1021	229	1	0	0	352.847	1055.52	3	1055.52	0.0002	0	29.77	0.0011	K	LCEAHGITR	D					Spectrum282 scans:3698,
BN_SS2	1	6	M26836_18726Da	M26836_18726Da	695	18887	32	32	9	9	1022	227	1	0	0	528.767	1055.52	2	1055.52	0.0011	0	45.81	2.6e-05	K	LCEAHGITR	D					Spectrum280 scans:3693,
BN_SS2	1	6	M26836_18726Da	M26836_18726Da	695	18887	32	32	9	9	1691	981	1	0	1	751.359	1500.7	2	1500.7	-0.0006	0	22.23	0.006	K	NGETFQAMVLYGR	T	Oxidation (M)	0.0000000100000.0			Spectrum1188 scans:5711,
BN_SS2	1	6	M26836_18726Da	M26836_18726Da	695	18887	32	32	9	9	1734	1654	1	0	0	775.897	1549.78	2	1549.78	0.0014	0	56.75	2.1e-06	K	LNGDWFSIVVASDK	R					Spectrum2109 scans:7538,
BN_SS2	1	6	M26836_18726Da	M26836_18726Da	695	18887	32	32	9	9	1972	1595	1	0	0	799.036	2394.09	3	2394.09	-0.003	0	16.03	0.025	K	TPEDGEYFVEYDGGNTFTILK	T					Spectrum2022 scans:7339,
WH_SS1	1	2	AB039828_18822Da	AB039828_18822Da	2198	19040	92	92	15	15	693	232	1	0	1	458.746	915.477	2	915.477	-0.0001	1	46.15	2.4e-05	K	RGNLDVDK	L					Spectrum290 scans:3536,
WH_SS1	1	2	AB039828_18822Da	AB039828_18822Da	2198	19040	92	92	15	15	2812	3355	1	0	1	779.864	1557.71	2	1557.71	0.0004	0	75.81	2.6e-08	K	DGETFQLMELYGR	T					Spectrum3644 scans:8526,
WH_SS1	1	2	AB039828_18822Da	AB039828_18822Da	2198	19040	92	92	15	15	2868	2549	1	0	1	787.862	1573.71	2	1573.71	0.0019	0	82.56	5.5e-09	K	DGETFQLMELYGR	T	Oxidation (M)	0.0000000100000.0			Spectrum2735 scans:7235,
WH_SS1	1	2	AB039828_18822Da	AB039828_18822Da	2198	19040	92	92	15	15	3635	3023	1	0	1	1047.99	2093.96	2	2093.96	0.0024	0	14.61	0.035	K	EGEYFVEYDGGNTFNILK	T					Spectrum3277 scans:7992,
WH_SS2	1	2	AB039828_18822Da	AB039828_18822Da	2336	19040	93	93	15	15	679	198	1	0	1	458.746	915.477	2	915.477	0.0001	1	51.41	7.2e-06	K	RGNLDVDK	L					Spectrum255 scans:3540,
WH_SS2	1	2	AB039828_18822Da	AB039828_18822Da	2336	19040	93	93	15	15	2565	2784	1	0	1	779.865	1557.71	2	1557.71	0.0012	0	75.61	2.7e-08	K	DGETFQLMELYGR	T					Spectrum3135 scans:8255,
WH_SS2	1	2	AB039828_18822Da	AB039828_18822Da	2336	19040	93	93	15	15	2601	2305	1	0	1	787.862	1573.71	2	1573.71	0.0018	0	82.84	5.2e-09	K	DGETFQLMELYGR	T	Oxidation (M)	0.0000000100000.0			Spectrum2560 scans:7374,
WH_SS3	1	1	AB039828_18822Da	AB039828_18822Da	979	19040	39	39	12	12	448	173	1	1	1	458.746	915.477	2	915.477	-0.0007	1	28.73	0.0013	K	RGNLDVDK	L					Spectrum212 scans:3511,
WH_SS3	1	1	AB039828_18822Da	AB039828_18822Da	979	19040	39	39	12	12	1732	1858	1	1	1	779.864	1557.71	2	1557.71	-0.0003	0	75.41	2.9e-08	K	DGETFQLMELYGR	T					Spectrum2318 scans:7753,
WH_SS3	1	1	AB039828_18822Da	AB039828_18822Da	979	19040	39	39	12	12	1757	1589	1	1	1	787.862	1573.71	2	1573.71	0.0013	0	65.81	2.6e-07	K	DGETFQLMELYGR	T	Oxidation (M)	0.0000000100000.0			Spectrum1934 scans:7043,
WH_SS4	1	2	AB039828_18822Da	AB039828_18822Da	493	19040	20	20	8	8	1459	1373	1	0	1	779.865	1557.71	2	1557.71	0.0011	0	63.75	4.2e-07	K	DGETFQLMELYGR	T					Spectrum1887 scans:7576,
WH_SS4	1	2	AB039828_18822Da	AB039828_18822Da	493	19040	20	20	8	8	1477	1186	1	0	1	787.865	1573.72	2	1573.71	0.0082	0	62.08	6.2e-07	K	DGETFQLMELYGR	T	Oxidation (M)	0.0000000100000.0			Spectrum1584 scans:6900,
WH_SS5	1	3	AB039828_18822Da	AB039828_18822Da	498	19040	21	21	10	10	376	135	1	0	1	458.747	915.479	2	915.477	0.0013	1	22.64	0.0054	K	RGNLDVDK	L					Spectrum191 scans:3524,
WH_SS5	1	3	AB039828_18822Da	AB039828_18822Da	498	19040	21	21	10	10	1359	1398	1	0	1	779.865	1557.71	2	1557.71	0.0014	0	59.11	1.2e-06	K	DGETFQLMELYGR	T					Spectrum1922 scans:7591,
WH_SS6	1	2	AB039828_18822Da	AB039828_18822Da	82	19040	3	3	3	3	184	287	1	0	1	466.258	930.502	2	930.502	-0.0002	0	43.79	4.2e-05	R	ENIIDVTK	T					Spectrum385 scans:4764,
WH_SS1	1	2	AB039828_18822Da	AB039828_18822Da	2198	19040	92	92	15	15	282	246	1	0	0	380.695	759.376	2	759.376	-0.0006	0	53.79	4.2e-06	R	GNLDVDK	L					Spectrum304 scans:3557,
WH_SS1	1	2	AB039828_18822Da	AB039828_18822Da	2198	19040	92	92	15	15	334	861	1	0	0	389.203	776.392	2	776.392	0.0001	0	36.92	0.0002	K	DLSSDIK	E					Spectrum942 scans:4607,
WH_SS1	1	2	AB039828_18822Da	AB039828_18822Da	2198	19040	92	92	15	15	749	1193	1	0	0	466.258	930.502	2	930.502	-0.0002	0	64.38	3.6e-07	R	ENIIDVTK	T					Spectrum1287 scans:5190,
WH_SS1	1	2	AB039828_18822Da	AB039828_18822Da	2198	19040	92	92	15	15	801	167	1	0	0	468.217	934.419	2	934.418	0.0008	0	56.83	2.1e-06	K	IEENGSMR	V					Spectrum222 scans:3428,
WH_SS1	1	2	AB039828_18822Da	AB039828_18822Da	2198	19040	92	92	15	15	872	20	1	0	0	476.214	950.413	2	950.413	0.0001	0	50.82	8.3e-06	K	IEENGSMR	V	Oxidation (M)	0.00000010.0			Spectrum52 scans:2958,
WH_SS1	1	2	AB039828_18822Da	AB039828_18822Da	2198	19040	92	92	15	15	1149	2210	1	0	0	499.782	997.55	2	997.548	0.0017	0	42.09	6.2e-05	R	ELYLVAYK	T					Spectrum2374 scans:6771,
WH_SS1	1	2	AB039828_18822Da	AB039828_18822Da	2198	19040	92	92	15	15	1187	401	1	0	0	336.185	1005.53	3	1005.53	-0.0006	1	28.91	0.0013	R	TKDLSSDIK	E					Spectrum465 scans:3802,
WH_SS1	1	2	AB039828_18822Da	AB039828_18822Da	2198	19040	92	92	15	15	1190	400	1	0	0	503.775	1005.53	2	1005.53	0.0005	1	36.81	0.00021	R	TKDLSSDIK	E					Spectrum464 scans:3801,
WH_SS1	1	2	AB039828_18822Da	AB039828_18822Da	2198	19040	92	92	15	15	1305	727	1	0	0	513.779	1025.54	2	1025.54	0.0004	0	44.11	3.9e-05	K	LCVAHGITR	E					Spectrum807 scans:4392,
WH_SS1	1	2	AB039828_18822Da	AB039828_18822Da	2198	19040	92	92	15	15	1306	789	1	0	0	342.855	1025.54	3	1025.54	0.0005	0	26.7	0.0021	K	LCVAHGITR	E					Spectrum870 scans:4490,
WH_SS1	1	2	AB039828_18822Da	AB039828_18822Da	2198	19040	92	92	15	15	1333	621	1	0	0	345.517	1033.53	3	1033.53	0.0006	1	26.86	0.0021	K	DLSSDIKEK	F					Spectrum695 scans:4176,
WH_SS1	1	2	AB039828_18822Da	AB039828_18822Da	2198	19040	92	92	15	15	1856	202	1	0	0	398.192	1191.56	3	1191.56	0.0004	1	18.59	0.014	R	EKIEENGSMR	V					Spectrum260 scans:3496,
WH_SS1	1	2	AB039828_18822Da	AB039828_18822Da	2198	19040	92	92	15	15	1857	203	1	0	0	596.785	1191.56	2	1191.56	0.0007	1	43.18	4.8e-05	R	EKIEENGSMR	V					Spectrum261 scans:3497,
WH_SS1	1	2	AB039828_18822Da	AB039828_18822Da	2198	19040	92	92	15	15	1924	35	1	0	0	604.781	1207.55	2	1207.55	-0.0028	1	22.17	0.0061	R	EKIEENGSMR	V	Oxidation (M)	0.0000000010.0			Spectrum71 scans:3056,
WH_SS1	1	2	AB039828_18822Da	AB039828_18822Da	2198	19040	92	92	15	15	1925	36	1	0	0	403.524	1207.55	3	1207.55	0	1	23.65	0.0043	R	EKIEENGSMR	V	Oxidation (M)	0.0000000010.0			Spectrum72 scans:3060,
WH_SS1	1	2	AB039828_18822Da	AB039828_18822Da	2198	19040	92	92	15	15	2191	2762	1	0	0	433.23	1296.67	3	1296.67	0.0002	0	17.69	0.017	R	YVMFHLVNFK	D					Spectrum2976 scans:7576,
WH_SS1	1	2	AB039828_18822Da	AB039828_18822Da	2198	19040	92	92	15	15	2192	2769	1	0	0	649.342	1296.67	2	1296.67	0.0003	0	30.65	0.00086	R	YVMFHLVNFK	D					Spectrum2986 scans:7587,
WH_SS1	1	2	AB039828_18822Da	AB039828_18822Da	2198	19040	92	92	15	15	2260	2269	1	0	0	438.562	1312.66	3	1312.66	-0.0012	0	19.37	0.012	R	YVMFHLVNFK	D	Oxidation (M)	0.0010000000.0			Spectrum2440 scans:6857,
WH_SS1	1	2	AB039828_18822Da	AB039828_18822Da	2198	19040	92	92	15	15	2888	3365	1	0	0	528.256	1581.75	3	1581.75	-0.0023	0	38.71	0.00013	K	LNGDWFSIVMASDK	R					Spectrum3656 scans:8542,
WH_SS1	1	2	AB039828_18822Da	AB039828_18822Da	2198	19040	92	92	15	15	2891	3348	1	0	0	791.883	1581.75	2	1581.75	0.0022	0	69.6	1.1e-07	K	LNGDWFSIVMASDK	R					Spectrum3637 scans:8517,
WH_SS1	1	2	AB039828_18822Da	AB039828_18822Da	2198	19040	92	92	15	15	2955	2944	1	0	0	799.879	1597.74	2	1597.74	-0.0018	0	73.25	4.7e-08	K	LNGDWFSIVMASDK	R	Oxidation (M)	0.00000000010000.0			Spectrum3186 scans:7861,
WH_SS1	1	2	AB039828_18822Da	AB039828_18822Da	2198	19040	92	92	15	15	2957	2950	1	0	0	533.59	1597.75	3	1597.74	0.002	0	18.76	0.013	K	LNGDWFSIVMASDK	R	Oxidation (M)	0.00000000010000.0			Spectrum3192 scans:7870,
WH_SS1	1	2	AB039828_18822Da	AB039828_18822Da	2198	19040	92	92	15	15	3415	3166	1	0	0	938.983	1875.95	2	1875.96	-0.0032	0	80.26	9.4e-09	R	VFMQHIDVLENSLGFK	F					Spectrum3437 scans:8225,
WH_SS1	1	2	AB039828_18822Da	AB039828_18822Da	2198	19040	92	92	15	15	3416	3221	1	0	0	626.326	1875.95	3	1875.96	-0.0006	0	89.42	1.1e-09	R	VFMQHIDVLENSLGFK	F					Spectrum3495 scans:8313,
WH_SS1	1	2	AB039828_18822Da	AB039828_18822Da	2198	19040	92	92	15	15	3431	2896	1	0	0	631.657	1891.95	3	1891.95	-0.0004	0	49.41	1.1e-05	R	VFMQHIDVLENSLGFK	F	Oxidation (M)	0.0010000000000000.0			Spectrum3134 scans:7786,
WH_SS1	1	2	AB039828_18822Da	AB039828_18822Da	2198	19040	92	92	15	15	3432	2904	1	0	0	946.982	1891.95	2	1891.95	0.0001	0	52.04	6.3e-06	R	VFMQHIDVLENSLGFK	F	Oxidation (M)	0.0010000000000000.0			Spectrum3142 scans:7797,
WH_SS2	1	2	AB039828_18822Da	AB039828_18822Da	2336	19040	93	93	15	15	282	208	1	0	0	380.695	759.375	2	759.376	-0.0012	0	53.8	4.2e-06	R	GNLDVDK	L					Spectrum265 scans:3557,
WH_SS2	1	2	AB039828_18822Da	AB039828_18822Da	2336	19040	93	93	15	15	336	746	1	0	0	389.203	776.392	2	776.392	0.0003	0	36.83	0.00021	K	DLSSDIK	E					Spectrum839 scans:4567,
WH_SS2	1	2	AB039828_18822Da	AB039828_18822Da	2336	19040	93	93	15	15	735	1032	1	0	0	466.259	930.503	2	930.502	0.0005	0	64.29	3.7e-07	R	ENIIDVTK	T					Spectrum1133 scans:5117,
WH_SS2	1	2	AB039828_18822Da	AB039828_18822Da	2336	19040	93	93	15	15	778	147	1	0	0	468.216	934.418	2	934.418	0.0004	0	63.1	4.9e-07	K	IEENGSMR	V					Spectrum196 scans:3436,
WH_SS2	1	2	AB039828_18822Da	AB039828_18822Da	2336	19040	93	93	15	15	856	16	1	0	0	476.214	950.413	2	950.413	0.0007	0	50.86	8.2e-06	K	IEENGSMR	V	Oxidation (M)	0.00000010.0			Spectrum48 scans:2972,
WH_SS2	1	2	AB039828_18822Da	AB039828_18822Da	2336	19040	93	93	15	15	1119	1980	1	0	0	499.783	997.551	2	997.548	0.0023	0	45.38	2.9e-05	R	ELYLVAYK	T					Spectrum2189 scans:6807,
WH_SS2	1	2	AB039828_18822Da	AB039828_18822Da	2336	19040	93	93	15	15	1147	363	1	0	0	503.774	1005.53	2	1005.53	-0.0001	1	41.75	6.7e-05	R	TKDLSSDIK	E					Spectrum428 scans:3794,
WH_SS2	1	2	AB039828_18822Da	AB039828_18822Da	2336	19040	93	93	15	15	1149	536	1	0	0	336.185	1005.53	3	1005.53	0.0003	1	34.18	0.00038	R	TKDLSSDIK	E					Spectrum618 scans:4126,
WH_SS2	1	2	AB039828_18822Da	AB039828_18822Da	2336	19040	93	93	15	15	1264	624	1	0	0	513.779	1025.54	2	1025.54	-0.0006	0	44.05	3.9e-05	K	LCVAHGITR	E					Spectrum715 scans:4342,
WH_SS2	1	2	AB039828_18822Da	AB039828_18822Da	2336	19040	93	93	15	15	1267	670	1	0	0	342.855	1025.54	3	1025.54	0.0004	0	44.11	3.9e-05	K	LCVAHGITR	E					Spectrum761 scans:4432,
WH_SS2	1	2	AB039828_18822Da	AB039828_18822Da	2336	19040	93	93	15	15	1294	554	1	0	0	345.517	1033.53	3	1033.53	0.0006	1	22.96	0.0051	K	DLSSDIKEK	F					Spectrum637 scans:4158,
WH_SS2	1	2	AB039828_18822Da	AB039828_18822Da	2336	19040	93	93	15	15	1766	172	1	0	0	596.785	1191.56	2	1191.56	0.0004	1	43.2	4.8e-05	R	EKIEENGSMR	V					Spectrum229 scans:3503,
WH_SS2	1	2	AB039828_18822Da	AB039828_18822Da	2336	19040	93	93	15	15	1767	170	1	0	0	398.193	1191.56	3	1191.56	0.0005	1	22.64	0.0054	R	EKIEENGSMR	V					Spectrum227 scans:3499,
WH_SS2	1	2	AB039828_18822Da	AB039828_18822Da	2336	19040	93	93	15	15	1824	29	1	0	0	604.783	1207.55	2	1207.55	0.0002	1	39.86	0.0001	R	EKIEENGSMR	V	Oxidation (M)	0.0000000010.0			Spectrum65 scans:3059,
WH_SS2	1	2	AB039828_18822Da	AB039828_18822Da	2336	19040	93	93	15	15	1825	30	1	0	0	403.524	1207.55	3	1207.55	0.0007	1	24.65	0.0034	R	EKIEENGSMR	V	Oxidation (M)	0.0000000010.0			Spectrum66 scans:3062,
WH_SS2	1	2	AB039828_18822Da	AB039828_18822Da	2336	19040	93	93	15	15	2073	2246	1	0	0	433.23	1296.67	3	1296.67	-0.0002	0	14.93	0.032	R	YVMFHLVNFK	D					Spectrum2497 scans:7271,
WH_SS2	1	2	AB039828_18822Da	AB039828_18822Da	2336	19040	93	93	15	15	2096	885	1	0	0	435.233	1302.68	3	1302.68	-0.0004	1	47.46	1.8e-05	R	ENIIDVTKTDR	C					Spectrum980 scans:4841,
WH_SS2	1	2	AB039828_18822Da	AB039828_18822Da	2336	19040	93	93	15	15	2625	2780	1	0	0	791.881	1581.75	2	1581.75	-0.0015	0	49.98	1e-05	K	LNGDWFSIVMASDK	R					Spectrum3131 scans:8250,
WH_SS2	1	2	AB039828_18822Da	AB039828_18822Da	2336	19040	93	93	15	15	2626	2793	1	0	0	528.257	1581.75	3	1581.75	0	0	33.38	0.00046	K	LNGDWFSIVMASDK	R					Spectrum3146 scans:8272,
WH_SS2	1	2	AB039828_18822Da	AB039828_18822Da	2336	19040	93	93	15	15	2678	2439	1	0	0	799.88	1597.74	2	1597.74	0.0002	0	58.05	1.6e-06	K	LNGDWFSIVMASDK	R	Oxidation (M)	0.00000000010000.0			Spectrum2730 scans:7614,
WH_SS2	1	2	AB039828_18822Da	AB039828_18822Da	2336	19040	93	93	15	15	2679	2447	1	0	0	533.589	1597.75	3	1597.74	0.0012	0	40.35	9.2e-05	K	LNGDWFSIVMASDK	R	Oxidation (M)	0.00000000010000.0			Spectrum2740 scans:7631,
WH_SS2	1	2	AB039828_18822Da	AB039828_18822Da	2336	19040	93	93	15	15	3024	2691	1	0	0	626.326	1875.95	3	1875.96	-0.0005	0	21.89	0.0065	R	VFMQHIDVLENSLGFK	F					Spectrum3034 scans:8098,
WH_SS3	1	1	AB039828_18822Da	AB039828_18822Da	979	19040	39	39	12	12	184	164	1	1	0	380.695	759.376	2	759.376	0.0001	0	53.72	4.2e-06	R	GNLDVDK	L					Spectrum203 scans:3499,
WH_SS3	1	1	AB039828_18822Da	AB039828_18822Da	979	19040	39	39	12	12	214	493	1	1	0	389.203	776.391	2	776.392	-0.0003	0	36.05	0.00025	K	DLSSDIK	E					Spectrum579 scans:4443,
WH_SS3	1	1	AB039828_18822Da	AB039828_18822Da	979	19040	39	39	12	12	486	661	1	1	0	466.259	930.503	2	930.502	0.0008	0	63.9	4.1e-07	R	ENIIDVTK	T					Spectrum763 scans:4883,
WH_SS3	1	1	AB039828_18822Da	AB039828_18822Da	979	19040	39	39	12	12	513	104	1	1	0	468.216	934.418	2	934.418	0.0001	0	58.59	1.4e-06	K	IEENGSMR	V					Spectrum142 scans:3380,
WH_SS3	1	1	AB039828_18822Da	AB039828_18822Da	979	19040	39	39	12	12	561	2	1	1	0	476.214	950.413	2	950.413	0.0005	0	41.78	6.6e-05	K	IEENGSMR	V	Oxidation (M)	0.00000010.0			Spectrum31 scans:2930,
WH_SS3	1	1	AB039828_18822Da	AB039828_18822Da	979	19040	39	39	12	12	731	1192	1	1	0	499.782	997.549	2	997.548	0.001	0	39.91	0.0001	R	ELYLVAYK	T					Spectrum1412 scans:6132,
WH_SS3	1	1	AB039828_18822Da	AB039828_18822Da	979	19040	39	39	12	12	828	428	1	1	0	513.779	1025.54	2	1025.54	-0.0001	0	15.59	0.028	K	LCVAHGITR	E					Spectrum508 scans:4264,
WH_SS3	1	1	AB039828_18822Da	AB039828_18822Da	979	19040	39	39	12	12	830	430	1	1	0	342.856	1025.54	3	1025.54	0.0006	0	18.97	0.013	K	LCVAHGITR	E					Spectrum511 scans:4269,
WH_SS3	1	1	AB039828_18822Da	AB039828_18822Da	979	19040	39	39	12	12	1181	149	1	1	0	596.785	1191.56	2	1191.56	0.0003	1	32.23	0.0006	R	EKIEENGSMR	V					Spectrum188 scans:3481,
WH_SS3	1	1	AB039828_18822Da	AB039828_18822Da	979	19040	39	39	12	12	1182	136	1	1	0	398.193	1191.56	3	1191.56	0.001	1	27.07	0.002	R	EKIEENGSMR	V					Spectrum175 scans:3465,
WH_SS3	1	1	AB039828_18822Da	AB039828_18822Da	979	19040	39	39	12	12	1436	1271	1	1	0	438.562	1312.66	3	1312.66	0.0012	0	22.27	0.0059	R	YVMFHLVNFK	D	Oxidation (M)	0.0010000000.0			Spectrum1517 scans:6316,
WH_SS3	1	1	AB039828_18822Da	AB039828_18822Da	979	19040	39	39	12	12	1767	1902	1	1	0	791.882	1581.75	2	1581.75	0.0004	0	62.96	5.1e-07	K	LNGDWFSIVMASDK	R					Spectrum2376 scans:7850,
WH_SS3	1	1	AB039828_18822Da	AB039828_18822Da	979	19040	39	39	12	12	1794	1673	1	1	0	799.879	1597.74	2	1597.74	-0.002	0	45.58	2.8e-05	K	LNGDWFSIVMASDK	R	Oxidation (M)	0.00000000010000.0			Spectrum2062 scans:7258,
WH_SS3	1	1	AB039828_18822Da	AB039828_18822Da	979	19040	39	39	12	12	2002	1833	1	1	0	626.326	1875.96	3	1875.96	0.0021	0	22.85	0.0052	R	VFMQHIDVLENSLGFK	F					Spectrum2284 scans:7691,
WH_SS3	1	1	AB039828_18822Da	AB039828_18822Da	979	19040	39	39	12	12	2006	1651	1	1	0	631.658	1891.95	3	1891.95	0.0011	0	54.76	3.3e-06	R	VFMQHIDVLENSLGFK	F	Oxidation (M)	0.0010000000000000.0			Spectrum2038 scans:7223,
WH_SS4	1	2	AB039828_18822Da	AB039828_18822Da	493	19040	20	20	8	8	195	108	1	0	0	380.695	759.376	2	759.376	-0.0006	0	53.82	4.1e-06	R	GNLDVDK	L					Spectrum152 scans:3499,
WH_SS4	1	2	AB039828_18822Da	AB039828_18822Da	493	19040	20	20	8	8	238	350	1	0	0	389.203	776.391	2	776.392	-0.0001	0	27.13	0.0019	K	DLSSDIK	E					Spectrum447 scans:4380,
WH_SS4	1	2	AB039828_18822Da	AB039828_18822Da	493	19040	20	20	8	8	521	503	1	0	0	466.258	930.502	2	930.502	-0.0002	0	63.83	4.1e-07	R	ENIIDVTK	T					Spectrum615 scans:4845,
WH_SS4	1	2	AB039828_18822Da	AB039828_18822Da	493	19040	20	20	8	8	545	91	1	0	0	468.217	934.42	2	934.418	0.0026	0	56.9	2e-06	K	IEENGSMR	V					Spectrum132 scans:3445,
WH_SS4	1	2	AB039828_18822Da	AB039828_18822Da	493	19040	20	20	8	8	577	5	1	0	0	476.214	950.414	2	950.413	0.0011	0	22.15	0.0061	K	IEENGSMR	V	Oxidation (M)	0.00000010.0			Spectrum33 scans:2944,
WH_SS4	1	2	AB039828_18822Da	AB039828_18822Da	493	19040	20	20	8	8	716	882	1	0	0	499.782	997.55	2	997.548	0.0014	0	45.46	2.8e-05	R	ELYLVAYK	T					Spectrum1112 scans:5958,
WH_SS4	1	2	AB039828_18822Da	AB039828_18822Da	493	19040	20	20	8	8	792	310	1	0	0	342.855	1025.54	3	1025.54	-0.0003	0	20.53	0.0089	K	LCVAHGITR	E					Spectrum398 scans:4238,
WH_SS4	1	2	AB039828_18822Da	AB039828_18822Da	493	19040	20	20	8	8	793	313	1	0	0	513.779	1025.54	2	1025.54	-0.0001	0	24.73	0.0034	K	LCVAHGITR	E					Spectrum401 scans:4243,
WH_SS4	1	2	AB039828_18822Da	AB039828_18822Da	493	19040	20	20	8	8	1091	96	1	0	0	398.193	1191.56	3	1191.56	0.0012	1	15.8	0.026	R	EKIEENGSMR	V					Spectrum138 scans:3470,
WH_SS5	1	3	AB039828_18822Da	AB039828_18822Da	498	19040	21	21	10	10	151	127	1	0	0	380.695	759.376	2	759.376	-0.0003	0	53.55	4.4e-06	R	GNLDVDK	L					Spectrum180 scans:3504,
WH_SS5	1	3	AB039828_18822Da	AB039828_18822Da	498	19040	21	21	10	10	185	416	1	0	0	389.203	776.392	2	776.392	0.0002	0	32.51	0.00056	K	DLSSDIK	E					Spectrum520 scans:4399,
WH_SS5	1	3	AB039828_18822Da	AB039828_18822Da	498	19040	21	21	10	10	398	585	1	0	0	466.258	930.502	2	930.502	-0.0004	0	78.7	1.3e-08	R	ENIIDVTK	T					Spectrum717 scans:4877,
WH_SS5	1	3	AB039828_18822Da	AB039828_18822Da	498	19040	21	21	10	10	421	96	1	0	0	468.217	934.42	2	934.418	0.0024	0	58.49	1.4e-06	K	IEENGSMR	V					Spectrum146 scans:3436,
WH_SS5	1	3	AB039828_18822Da	AB039828_18822Da	498	19040	21	21	10	10	453	2	1	0	0	476.214	950.413	2	950.413	0.0001	0	39.04	0.00012	K	IEENGSMR	V	Oxidation (M)	0.00000010.0			Spectrum32 scans:2928,
WH_SS5	1	3	AB039828_18822Da	AB039828_18822Da	498	19040	21	21	10	10	587	917	1	0	0	499.781	997.548	2	997.548	-0.0003	0	39.9	0.0001	R	ELYLVAYK	T					Spectrum1184 scans:5904,
WH_SS5	1	3	AB039828_18822Da	AB039828_18822Da	498	19040	21	21	10	10	665	360	1	0	0	342.856	1025.55	3	1025.54	0.001	0	17.06	0.02	K	LCVAHGITR	E					Spectrum457 scans:4249,
WH_SS5	1	3	AB039828_18822Da	AB039828_18822Da	498	19040	21	21	10	10	666	361	1	0	0	513.78	1025.55	2	1025.54	0.0018	0	29.23	0.0012	K	LCVAHGITR	E					Spectrum458 scans:4250,
WH_SS5	1	3	AB039828_18822Da	AB039828_18822Da	498	19040	21	21	10	10	974	111	1	0	0	398.193	1191.56	3	1191.56	0.0005	1	24.66	0.0034	R	EKIEENGSMR	V					Spectrum163 scans:3481,
WH_SS5	1	3	AB039828_18822Da	AB039828_18822Da	498	19040	21	21	10	10	975	118	1	0	0	596.785	1191.56	2	1191.56	0.0005	1	32.21	0.0006	R	EKIEENGSMR	V					Spectrum170 scans:3489,
WH_SS5	1	3	AB039828_18822Da	AB039828_18822Da	498	19040	21	21	10	10	1397	1280	1	0	0	799.878	1597.74	2	1597.74	-0.0026	0	14.17	0.038	K	LNGDWFSIVMASDK	R	Oxidation (M)	0.00000000010000.0			Spectrum1739 scans:7117,
WH_SS6	1	2	AB039828_18822Da	AB039828_18822Da	82	19040	3	3	3	3	193	27	1	0	0	468.216	934.418	2	934.418	0.0003	0	24.37	0.0037	K	IEENGSMR	V					Spectrum60 scans:3333,
WH_SS6	1	2	AB039828_18822Da	AB039828_18822Da	82	19040	3	3	3	3	250	428	1	0	0	499.782	997.549	2	997.548	0.0009	0	39.58	0.00011	R	ELYLVAYK	T					Spectrum637 scans:5631,
BN_SNS1	1		AB039828_18822Da	AB039828_18822Da	339	19040	12	12	6	6	106	113	1	0	0	380.695	759.376	2	759.376	-0.0003	0	53.75	4.2e-06	R	GNLDVDK	L					Spectrum164 scans:3503,
BN_SNS1	1		AB039828_18822Da	AB039828_18822Da	339	19040	12	12	6	6	130	307	1	0	0	389.203	776.391	2	776.392	-0.0009	0	34.97	0.00032	K	DLSSDIK	E					Spectrum411 scans:4369,
BN_SNS1	1		AB039828_18822Da	AB039828_18822Da	339	19040	12	12	6	6	290	439	1	0	1	466.258	930.502	2	930.502	0.0002	0	63.98	4e-07	R	ENIIDVTK	T					Spectrum564 scans:4829,
BN_SNS1	1		AB039828_18822Da	AB039828_18822Da	339	19040	12	12	6	6	305	43	1	0	0	468.217	934.419	2	934.418	0.0012	0	58.8	1.3e-06	K	IEENGSMR	V					Spectrum85 scans:3332,
BN_SNS1	1		AB039828_18822Da	AB039828_18822Da	339	19040	12	12	6	6	329	4	1	0	0	476.214	950.412	2	950.413	-0.0003	0	37.27	0.00019	K	IEENGSMR	V	Oxidation (M)	0.00000010.0			Spectrum35 scans:2934,
BN_SNS1	1		AB039828_18822Da	AB039828_18822Da	339	19040	12	12	6	6	454	646	1	0	0	499.782	997.549	2	997.548	0.0003	0	39.79	0.0001	R	ELYLVAYK	T					Spectrum869 scans:5703,
BN_SNS1	1		AB039828_18822Da	AB039828_18822Da	339	19040	12	12	6	6	1130	1029	1	0	0	626.326	1875.96	3	1875.96	-0.0001	0	19.07	0.012	R	VFMQHIDVLENSLGFK	F					Spectrum1489 scans:7364,
BN_SNS2	1	3	AB039828_18822Da	AB039828_18822Da	730	19040	30	30	7	7	199	136	1	0	0	380.695	759.376	2	759.376	0.0001	0	53.81	4.2e-06	R	GNLDVDK	L					Spectrum176 scans:3508,
BN_SNS2	1	3	AB039828_18822Da	AB039828_18822Da	730	19040	30	30	7	7	249	435	1	0	0	389.203	776.391	2	776.392	-0.0003	0	34.95	0.00032	K	DLSSDIK	E					Spectrum526 scans:4412,
BN_SNS2	1	3	AB039828_18822Da	AB039828_18822Da	730	19040	30	30	7	7	513	617	1	0	0	466.258	930.502	2	930.502	0	0	64.01	4e-07	R	ENIIDVTK	T					Spectrum733 scans:4892,
BN_SNS2	1	3	AB039828_18822Da	AB039828_18822Da	730	19040	30	30	7	7	540	97	1	0	0	468.216	934.418	2	934.418	0.0006	0	54.1	3.9e-06	K	IEENGSMR	V					Spectrum132 scans:3409,
BN_SNS2	1	3	AB039828_18822Da	AB039828_18822Da	730	19040	30	30	7	7	580	3	1	0	0	476.213	950.412	2	950.413	-0.0004	0	51.02	7.9e-06	K	IEENGSMR	V	Oxidation (M)	0.00000010.0			Spectrum31 scans:2948,
BN_SNS2	1	3	AB039828_18822Da	AB039828_18822Da	730	19040	30	30	7	7	731	1105	1	0	0	499.781	997.548	2	997.548	-0.0008	0	42.37	5.8e-05	R	ELYLVAYK	T					Spectrum1331 scans:6110,
BN_SNS2	1	3	AB039828_18822Da	AB039828_18822Da	730	19040	30	30	7	7	828	405	1	0	0	342.855	1025.54	3	1025.54	-0.0001	0	25.26	0.003	K	LCVAHGITR	E					Spectrum492 scans:4332,
BN_SNS2	1	3	AB039828_18822Da	AB039828_18822Da	730	19040	30	30	7	7	830	407	1	0	0	513.78	1025.54	2	1025.54	0.0007	0	40.5	8.9e-05	K	LCVAHGITR	E					Spectrum494 scans:4336,
BN_SNS2	1	3	AB039828_18822Da	AB039828_18822Da	730	19040	30	30	7	7	1557	1550	1	0	1	779.862	1557.71	2	1557.71	-0.0045	0	75.56	2.8e-08	K	DGETFQLMELYGR	T					Spectrum2013 scans:7636,
BN_SNS2	1	3	AB039828_18822Da	AB039828_18822Da	730	19040	30	30	7	7	1573	1394	1	0	1	787.863	1573.71	2	1573.71	0.0023	0	66.16	2.4e-07	K	DGETFQLMELYGR	T	Oxidation (M)	0.0000000100000.0			Spectrum1754 scans:6989,
BN_SNS3	1	2	AB039828_18822Da	AB039828_18822Da	419	19040	14	14	6	6	126	113	1	0	0	380.695	759.376	2	759.376	-0.0003	0	53.79	4.2e-06	R	GNLDVDK	L					Spectrum154 scans:3510,
BN_SNS3	1	2	AB039828_18822Da	AB039828_18822Da	419	19040	14	14	6	6	162	353	1	0	0	389.203	776.391	2	776.392	-0.0002	0	36.94	0.0002	K	DLSSDIK	E					Spectrum457 scans:4379,
BN_SNS3	1	2	AB039828_18822Da	AB039828_18822Da	419	19040	14	14	6	6	359	507	1	0	1	466.258	930.502	2	930.502	-0.0001	0	63.97	4e-07	R	ENIIDVTK	T					Spectrum636 scans:4852,
BN_SNS3	1	2	AB039828_18822Da	AB039828_18822Da	419	19040	14	14	6	6	375	51	1	0	0	468.217	934.419	2	934.418	0.0012	0	41.17	7.6e-05	K	IEENGSMR	V					Spectrum84 scans:3343,
BN_SNS3	1	2	AB039828_18822Da	AB039828_18822Da	419	19040	14	14	6	6	409	2	1	0	0	476.214	950.413	2	950.413	-0.0002	0	39.29	0.00012	K	IEENGSMR	V	Oxidation (M)	0.00000010.0			Spectrum31 scans:2958,
BN_SNS3	1	2	AB039828_18822Da	AB039828_18822Da	419	19040	14	14	6	6	525	789	1	0	0	499.782	997.549	2	997.548	0.0006	0	39.74	0.00011	R	ELYLVAYK	T					Spectrum1017 scans:5776,
BN_SNS3	1	2	AB039828_18822Da	AB039828_18822Da	419	19040	14	14	6	6	1230	1235	1	0	1	779.865	1557.71	2	1557.71	0.0012	0	71.49	7.1e-08	K	DGETFQLMELYGR	T					Spectrum1763 scans:7522,
BN_SNS3	1	2	AB039828_18822Da	AB039828_18822Da	419	19040	14	14	6	6	1242	1110	1	0	1	787.862	1573.71	2	1573.71	0.0022	0	46.65	2.2e-05	K	DGETFQLMELYGR	T	Oxidation (M)	0.0000000100000.0			Spectrum1507 scans:6872,
BN_SNS4	1	2	AB039828_18822Da	AB039828_18822Da	223	19040	11	11	5	5	63	61	1	0	0	380.695	759.376	2	759.376	-0.0005	0	32.61	0.00055	R	GNLDVDK	L					Spectrum103 scans:3488,
BN_SNS4	1	2	AB039828_18822Da	AB039828_18822Da	223	19040	11	11	5	5	80	176	1	0	0	389.203	776.392	2	776.392	0	0	36.91	0.0002	K	DLSSDIK	E					Spectrum263 scans:4316,
BN_SNS4	1	2	AB039828_18822Da	AB039828_18822Da	223	19040	11	11	5	5	203	272	1	0	1	466.259	930.503	2	930.502	0.0004	0	63.81	4.2e-07	R	ENIIDVTK	T					Spectrum374 scans:4762,
BN_SNS4	1	2	AB039828_18822Da	AB039828_18822Da	223	19040	11	11	5	5	213	29	1	0	0	468.216	934.418	2	934.418	-0.0002	0	18.01	0.016	K	IEENGSMR	V					Spectrum63 scans:3327,
BN_SNS4	1	2	AB039828_18822Da	AB039828_18822Da	223	19040	11	11	5	5	242	2	1	0	0	476.214	950.413	2	950.413	0	0	19.5	0.011	K	IEENGSMR	V	Oxidation (M)	0.00000010.0			Spectrum30 scans:2943,
BN_SNS4	1	2	AB039828_18822Da	AB039828_18822Da	223	19040	11	11	5	5	313	395	1	0	0	499.781	997.548	2	997.548	0	0	39.85	0.0001	R	ELYLVAYK	T					Spectrum574 scans:5642,
BN_SS1	1	5	AB039828_18822Da	AB039828_18822Da	743	19040	32	32	12	12	170	178	1	0	0	380.695	759.376	2	759.376	0.0001	0	53.65	4.3e-06	R	GNLDVDK	L					Spectrum233 scans:3502,
BN_SS1	1	5	AB039828_18822Da	AB039828_18822Da	743	19040	32	32	12	12	208	585	1	0	0	389.203	776.391	2	776.392	-0.0003	0	36.73	0.00021	K	DLSSDIK	E					Spectrum714 scans:4467,
BN_SS1	1	5	AB039828_18822Da	AB039828_18822Da	743	19040	32	32	12	12	475	827	1	0	0	466.258	930.502	2	930.502	-0.0004	0	43.85	4.1e-05	R	ENIIDVTK	T					Spectrum993 scans:4979,
BN_SS1	1	5	AB039828_18822Da	AB039828_18822Da	743	19040	32	32	12	12	509	75	1	0	0	468.217	934.419	2	934.418	0.0011	0	60.03	9.9e-07	K	IEENGSMR	V					Spectrum121 scans:3316,
BN_SS1	1	5	AB039828_18822Da	AB039828_18822Da	743	19040	32	32	12	12	553	6	1	0	0	476.213	950.412	2	950.413	-0.0006	0	44.59	3.5e-05	K	IEENGSMR	V	Oxidation (M)	0.00000010.0			Spectrum35 scans:2914,
BN_SS1	1	5	AB039828_18822Da	AB039828_18822Da	743	19040	32	32	12	12	729	1207	1	0	0	499.782	997.55	2	997.548	0.0015	0	39.9	0.0001	R	ELYLVAYK	T					Spectrum1495 scans:5950,
BN_SS1	1	5	AB039828_18822Da	AB039828_18822Da	743	19040	32	32	12	12	744	290	1	0	0	503.774	1005.53	2	1005.53	-0.0001	1	13.78	0.042	R	TKDLSSDIK	E					Spectrum357 scans:3729,
BN_SS1	1	5	AB039828_18822Da	AB039828_18822Da	743	19040	32	32	12	12	745	295	1	0	0	336.185	1005.53	3	1005.53	0.0004	1	13.27	0.047	R	TKDLSSDIK	E					Spectrum362 scans:3737,
BN_SS1	1	5	AB039828_18822Da	AB039828_18822Da	743	19040	32	32	12	12	824	522	1	0	0	513.779	1025.54	2	1025.54	-0.0007	0	29.46	0.0011	K	LCVAHGITR	E					Spectrum633 scans:4307,
BN_SS1	1	5	AB039828_18822Da	AB039828_18822Da	743	19040	32	32	12	12	825	521	1	0	0	342.855	1025.54	3	1025.54	-0.0005	0	21.35	0.0073	K	LCVAHGITR	E					Spectrum631 scans:4305,
BN_SS1	1	5	AB039828_18822Da	AB039828_18822Da	743	19040	32	32	12	12	1249	149	1	0	0	596.785	1191.56	2	1191.56	-0.0003	1	43.28	4.7e-05	R	EKIEENGSMR	V					Spectrum203 scans:3455,
BN_SS1	1	5	AB039828_18822Da	AB039828_18822Da	743	19040	32	32	12	12	1250	146	1	0	0	398.193	1191.56	3	1191.56	0.0006	1	24.26	0.0037	R	EKIEENGSMR	V					Spectrum200 scans:3450,
BN_SS1	1	5	AB039828_18822Da	AB039828_18822Da	743	19040	32	32	12	12	1488	998	2	0	0	435.233	1302.68	3	1302.68	0.0006	1	17.01	0.02	R	ENIIDVTKTDR	C					Spectrum1201 scans:5374,
BN_SS1	1	5	AB039828_18822Da	AB039828_18822Da	743	19040	32	32	12	12	1770	1864	1	0	1	779.864	1557.71	2	1557.71	0.0004	0	67.17	1.9e-07	K	DGETFQLMELYGR	T					Spectrum2434 scans:7800,
BN_SS1	1	5	AB039828_18822Da	AB039828_18822Da	743	19040	32	32	12	12	1785	1652	1	0	1	787.863	1573.71	2	1573.71	0.0025	0	14.7	0.034	K	DGETFQLMELYGR	T	Oxidation (M)	0.0000000100000.0			Spectrum2090 scans:7108,
BN_SS1	1	5	AB039828_18822Da	AB039828_18822Da	743	19040	32	32	12	12	1793	1883	1	0	0	791.882	1581.75	2	1581.75	-0.0002	0	39.39	0.00012	K	LNGDWFSIVMASDK	R					Spectrum2468 scans:7876,
BN_SS1	1	5	AB039828_18822Da	AB039828_18822Da	743	19040	32	32	12	12	1817	1725	1	0	0	799.88	1597.75	2	1597.74	0.0008	0	46.52	2.2e-05	K	LNGDWFSIVMASDK	R	Oxidation (M)	0.00000000010000.0			Spectrum2208 scans:7321,
BN_SS1	1	5	AB039828_18822Da	AB039828_18822Da	743	19040	32	32	12	12	1961	1839	1	0	0	626.324	1875.95	3	1875.96	-0.0038	0	54.17	3.8e-06	R	VFMQHIDVLENSLGFK	F					Spectrum2393 scans:7713,
BN_SS1	1	5	AB039828_18822Da	AB039828_18822Da	743	19040	32	32	12	12	1965	1700	1	0	0	631.658	1891.95	3	1891.95	0.0005	0	76.88	2.1e-08	R	VFMQHIDVLENSLGFK	F	Oxidation (M)	0.0010000000000000.0			Spectrum2171 scans:7253,
BN_SS2	1	3	AB039828_18822Da	AB039828_18822Da	834	19040	34	34	8	8	228	140	1	0	0	380.695	759.376	2	759.376	0	0	53.59	4.4e-06	R	GNLDVDK	L					Spectrum179 scans:3480,
BN_SS2	1	3	AB039828_18822Da	AB039828_18822Da	834	19040	34	34	8	8	274	458	1	0	0	389.203	776.391	2	776.392	-0.0005	0	45.46	2.8e-05	K	DLSSDIK	E					Spectrum547 scans:4389,
BN_SS2	1	3	AB039828_18822Da	AB039828_18822Da	834	19040	34	34	8	8	601	670	1	0	0	466.259	930.504	2	930.502	0.0016	0	64.07	3.9e-07	R	ENIIDVTK	T					Spectrum782 scans:4889,
BN_SS2	1	3	AB039828_18822Da	AB039828_18822Da	834	19040	34	34	8	8	615	46	1	0	0	468.217	934.419	2	934.418	0.0012	0	60.07	9.8e-07	K	IEENGSMR	V					Spectrum81 scans:3303,
BN_SS2	1	3	AB039828_18822Da	AB039828_18822Da	834	19040	34	34	8	8	670	2	1	0	0	476.213	950.412	2	950.413	-0.0009	0	39.03	0.00013	K	IEENGSMR	V	Oxidation (M)	0.00000010.0			Spectrum30 scans:2921,
BN_SS2	1	3	AB039828_18822Da	AB039828_18822Da	834	19040	34	34	8	8	835	1223	1	0	0	499.781	997.548	2	997.548	0	0	44.67	3.4e-05	R	ELYLVAYK	T					Spectrum1464 scans:6206,
BN_SS2	1	3	AB039828_18822Da	AB039828_18822Da	834	19040	34	34	8	8	933	429	1	0	0	342.855	1025.54	3	1025.54	-0.0001	0	27.21	0.0019	K	LCVAHGITR	E					Spectrum514 scans:4304,
BN_SS2	1	3	AB039828_18822Da	AB039828_18822Da	834	19040	34	34	8	8	938	430	1	0	0	513.78	1025.55	2	1025.54	0.0014	0	44.25	3.8e-05	K	LCVAHGITR	E					Spectrum515 scans:4307,
BN_SS2	1	3	AB039828_18822Da	AB039828_18822Da	834	19040	34	34	8	8	1344	8	1	0	0	403.524	1207.55	3	1207.55	0.0003	1	17.64	0.017	R	EKIEENGSMR	V	Oxidation (M)	0.0000000010.0			Spectrum37 scans:3029,
BN_SS2	1	3	AB039828_18822Da	AB039828_18822Da	834	19040	34	34	8	8	1747	1596	1	0	1	779.863	1557.71	2	1557.71	-0.0012	0	59.95	1e-06	K	DGETFQLMELYGR	T					Spectrum2024 scans:7343,
BN_SS2	1	3	AB039828_18822Da	AB039828_18822Da	834	19040	34	34	8	8	1773	1488	1	0	1	787.861	1573.71	2	1573.71	-0.0003	0	70.81	8.3e-08	K	DGETFQLMELYGR	T	Oxidation (M)	0.0000000100000.0			Spectrum1850 scans:6993,
