# Supplementary material for: Unraveling female communication through scent marks in the Norway rat
Source: Proc Natl Acad Sci U S A. 2023 Jun 12;120(25):e2300794120. doi: 10.1073/pnas.2300794120 (PMC10288631; doi:10.1073/pnas.2300794120)
Supplement: Supplementary file 3 — Dataset S02 (XLSX) [file pnas.2300794120.sd02.xlsx]

## Sheet: Sheet1
Uniprot accession	Uniprot description	BN	WH	Wild	AveMASCOT	SEM
F1LSA5	Secretoglobin, family 2B, member 2 OS=Rattus norvegicus OX=10116 GN=Scgb2b2 PE=3 SV=3	184	184		184	0
Q9JHY1	Junctional adhesion molecule A OS=Rattus norvegicus OX=10116 GN=F11r PE=1 SV=1	72		73	72.5	0.408248
A0A0G2JSJ8	Alpha-L-fucosidase OS=Rattus norvegicus OX=10116 GN=Fuca1 PE=1 SV=1		39	38	38.5	0.408248
D3ZFP5	RCG35485 OS=Rattus norvegicus OX=10116 GN=LOC691352 PE=4 SV=1	75.3333		72.75	74.0417	1.05464
Q10758	Keratin, type II cytoskeletal 8 OS=Rattus norvegicus OX=10116 GN=Krt8 PE=1 SV=3	133.75	132.833	127.714	131.433	1.87786
F1M663	Ig-like domain-containing protein OS=Rattus norvegicus OX=10116 PE=1 SV=2	92		97	94.5	2.04124
Q9JJ40	Na(+)/H(+) exchange regulatory cofactor NHE-RF3 OS=Rattus norvegicus OX=10116 GN=Pdzk1 PE=1 SV=2	69	64		66.5	2.04124
D4ABY7	Uncharacterized protein OS=Rattus norvegicus OX=10116 PE=4 SV=2	99.5		105	102.25	2.24537
D3ZJF9	Alpha-galactosidase OS=Rattus norvegicus OX=10116 GN=Gla PE=1 SV=2	48	56	49	51	2.51661
B4F7A5	CD99 molecule (Xg blood group) OS=Rattus norvegicus OX=10116 GN=Cd99 PE=1 SV=1	61	54.5		57.75	2.65361
M0RBP7	Ig-like domain-containing protein OS=Rattus norvegicus OX=10116 PE=4 SV=1	64.6667		71.25	67.9583	2.68763
P01039	Cystatin-A OS=Rattus norvegicus OX=10116 GN=Csta PE=1 SV=1	74.75		67.5	71.125	2.9598
Q63467	Trefoil factor 1 OS=Rattus norvegicus OX=10116 GN=Tff1 PE=3 SV=1	62		69.6	65.8	3.10269
G3V7I0	Peroxiredoxin 3 OS=Rattus norvegicus OX=10116 GN=Prdx3 PE=1 SV=1		73.5	81.8	77.65	3.38846
F1LMP7	Progranulin OS=Rattus norvegicus OX=10116 GN=Grn PE=3 SV=1		59	67.5	63.25	3.47011
G3V8Z5	Ig-like domain-containing protein OS=Rattus norvegicus OX=10116 PE=1 SV=2	98.5		107.143	102.821	3.52843
D4A5K6	CAAX prenyl protease OS=Rattus norvegicus OX=10116 GN=Zmpste24 PE=1 SV=1	59	71.5	65.5	65.3333	3.6094
A0A0G2K7P6	IGv domain-containing protein OS=Rattus norvegicus OX=10116 PE=4 SV=1	86		95.6667	90.8333	3.9464
A0A0G2K5E1	Proline-rich 4 OS=Rattus norvegicus OX=10116 GN=Prr4 PE=4 SV=1	27	37		32	4.08248
B0BNG3	Lectin, mannose-binding 2 OS=Rattus norvegicus OX=10116 GN=Lman2 PE=1 SV=1	125.333		135.5	130.417	4.15052
Q6IRK9	Carboxypeptidase Q OS=Rattus norvegicus OX=10116 GN=Cpq PE=1 SV=1	75		64	69.5	4.49073
D3ZUM4	Beta-galactosidase OS=Rattus norvegicus OX=10116 GN=Glb1 PE=1 SV=1	67.5		55	61.25	5.1031
Q9JJ19	Na(+)/H(+) exchange regulatory cofactor NHE-RF1 OS=Rattus norvegicus OX=10116 GN=Slc9a3r1 PE=1 SV=3	38	50.5		44.25	5.1031
F7EQ81	N-acetylglucosamine-6-sulfatase OS=Rattus norvegicus OX=10116 GN=Gns PE=1 SV=1	55	48	37	46.6667	5.23874
F1LVL2	Inducible T-cell co-stimulator ligand OS=Rattus norvegicus OX=10116 GN=Icoslg PE=1 SV=3	116.4	97.8571	104.571	106.276	5.4203
A0A0G2K8V5	C-reactive protein OS=Rattus norvegicus OX=10116 GN=Crp PE=1 SV=1	101.5	115		108.25	5.51135
Q6IFV3	Keratin, type I cytoskeletal 15 OS=Rattus norvegicus OX=10116 GN=Krt15 PE=1 SV=1	126.5	133.4	145.5	135.133	5.55288
P22057	Prostaglandin-H2 D-isomerase OS=Rattus norvegicus OX=10116 GN=Ptgds PE=1 SV=2	61.6667	44	60	55.2222	5.6317
A0A0G2JWX4	Keratin, type II cytoskeletal 2 epidermal OS=Rattus norvegicus OX=10116 GN=Krt2 PE=1 SV=1	191.857	182.333	171.143	181.778	5.98615
A0A0G2K7N1	Keratin, type II cytoskeletal 72 OS=Rattus norvegicus OX=10116 GN=Krt72 PE=3 SV=1		55.5	70.2	62.85	6.00125
B5DEI2	Amine oxidase OS=Rattus norvegicus OX=10116 GN=Lao1 PE=2 SV=1		98	83	90.5	6.12372
F1M7B3	Ig-like domain-containing protein OS=Rattus norvegicus OX=10116 PE=4 SV=2	126		110	118	6.53197
Q6DGG1	Protein ABHD14B OS=Rattus norvegicus OX=10116 GN=Abhd14b PE=2 SV=1	49	33		41	6.53197
G3V9L4	Glycosylation-dependent cell adhesion molecule 1 OS=Rattus norvegicus OX=10116 GN=Glycam1 PE=3 SV=1		80	96	88	6.53197
A0A0G2JSR0	Voltage-dependent anion-selective channel protein 3 OS=Rattus norvegicus OX=10116 GN=Vdac3 PE=1 SV=1		69	85	77	6.53197
P97546	Neuroplastin OS=Rattus norvegicus OX=10116 GN=Nptn PE=1 SV=2		70	88	79	7.34847
A0A0G2JV52	Complement C4A (Fragment) OS=Rattus norvegicus OX=10116 GN=C4a PE=4 SV=4		44	62.3333	53.1667	7.48455
M0RD98	Ig-like domain-containing protein OS=Rattus norvegicus OX=10116 PE=4 SV=2	97	80.25	105.833	94.3611	7.50221
D3ZD19	Extracellular link domain-containing 1 (Predicted) OS=Rattus norvegicus OX=10116 GN=Lyve1 PE=1 SV=1	90.6667	68	94	84.2222	8.16799
A0A0G2K3S3	Ig-like domain-containing protein OS=Rattus norvegicus OX=10116 PE=4 SV=1	80		100.5	90.25	8.36909
F1M9Z5	Cd300 molecule-like family member E OS=Rattus norvegicus OX=10116 GN=Cd300le PE=4 SV=2	152	130		141	8.98146
Q4FZU2	Keratin, type II cytoskeletal 6A OS=Rattus norvegicus OX=10116 GN=Krt6a PE=1 SV=1	196.143	188.889	219.25	201.427	9.1541
P11232	Thioredoxin OS=Rattus norvegicus OX=10116 GN=Txn PE=1 SV=2	114.5		91.6667	103.083	9.32167
A0A0G2K4B4	Acid phosphatase, prostate OS=Rattus norvegicus OX=10116 GN=Acpp PE=4 SV=1		63	40	51.5	9.38971
M0R5V7	Murinoglobulin-2 OS=Rattus norvegicus OX=10116 GN=Mug2 PE=1 SV=2	98	74		86	9.79796
Q6IFV5	Keratin 36 OS=Rattus norvegicus OX=10116 GN=Krt36 PE=2 SV=1		117	93	105	9.79796
A0A0G2K9W7	Low-density lipoprotein receptor-related protein 2 OS=Rattus norvegicus OX=10116 GN=Lrp2 PE=1 SV=1	257		232.2	244.6	10.1246
P17046	Lysosome-associated membrane glycoprotein 2 OS=Rattus norvegicus OX=10116 GN=Lamp2 PE=1 SV=3		37	62	49.5	10.2062
P68035	Actin, alpha cardiac muscle 1 OS=Rattus norvegicus OX=10116 GN=Actc1 PE=2 SV=1	213		238.5	225.75	10.4103
P08721	Osteopontin OS=Rattus norvegicus OX=10116 GN=Spp1 PE=1 SV=2	103.5	76.6667		90.0833	10.9547
A0A0G2K3Z9	Peroxiredoxin-1 OS=Rattus norvegicus OX=10116 PE=3 SV=1	64.5		91.4	77.95	10.9819
P07895	Superoxide dismutase [Mn], mitochondrial OS=Rattus norvegicus OX=10116 GN=Sod2 PE=1 SV=2		34	61	47.5	11.0227
Q63257	Interleukin-4 receptor subunit alpha OS=Rattus norvegicus OX=10116 GN=Il4r PE=2 SV=2	93.5	69	55	72.5	11.2509
P27615	Lysosome membrane protein 2 OS=Rattus norvegicus OX=10116 GN=Scarb2 PE=1 SV=2	56.5	33	73.75	54.4167	11.8095
A0A0G2K509	Keratin, type II cytoskeletal 5 OS=Rattus norvegicus OX=10116 GN=Krt5 PE=1 SV=1	338.667	304	342.333	328.333	12.2126
D3ZAJ1	Cystatin A (Stefin A) (Predicted) OS=Rattus norvegicus OX=10116 GN=Csta PE=3 SV=1	80.5	43	41	54.8333	12.8463
A0A0G2JUT0	Heat shock-related 70 kDa protein 2 OS=Rattus norvegicus OX=10116 GN=Hspa2 PE=1 SV=1	43		74.5	58.75	12.8598
F7FJQ3	Epididymal secretory protein E1 OS=Rattus norvegicus OX=10116 GN=Npc2 PE=1 SV=1	61.5		93.25	77.375	12.9619
Q64319	Neutral and basic amino acid transport protein rBAT OS=Rattus norvegicus OX=10116 GN=Slc3a1 PE=1 SV=1	65.3333	109.75	79	84.6944	13.1343
Q64724	C-CAM4 OS=Rattus norvegicus OX=10116 GN=LOC103689942 PE=2 SV=1	82	67.2	112.286	87.1619	13.2686
Q62867	Gamma-glutamyl hydrolase OS=Rattus norvegicus OX=10116 GN=Ggh PE=1 SV=1	98.5	123	144.625	122.042	13.3238
A0A0G2JTX5	Dipeptidyl peptidase 4 OS=Rattus norvegicus OX=10116 GN=Dpp4 PE=1 SV=1	153.667	111.75	149.667	138.361	13.3556
D3Z9M3	Gliadoralin-A OS=Rattus norvegicus OX=10116 PE=1 SV=1	86	130	91.5	102.5	13.8414
F1LZH0	Ig-like domain-containing protein OS=Rattus norvegicus OX=10116 PE=1 SV=2	64	39	90	64.3333	14.7234
Q8CHN3	WAP four-disulfide core domain protein 2 OS=Rattus norvegicus OX=10116 GN=Wfdc2 PE=2 SV=1	53		90.2	71.6	15.1868
P12007	Isovaleryl-CoA dehydrogenase, mitochondrial OS=Rattus norvegicus OX=10116 GN=Ivd PE=1 SV=2		105.5	144	124.75	15.7176
D3ZF96	Lymphocyte antigen 6 complex, locus D (Predicted) OS=Rattus norvegicus OX=10116 GN=Ly6d PE=4 SV=1	86.75	52	106	81.5833	15.8011
Q9WUC4	Copper transport protein ATOX1 OS=Rattus norvegicus OX=10116 GN=Atox1 PE=1 SV=1	35		75	55	16.3299
Q5I0E1	Leucine-rich alpha-2-glycoprotein 1 OS=Rattus norvegicus OX=10116 GN=Lrg1 PE=2 SV=1	106	61	53	73.3333	16.4958
P02625	Parvalbumin alpha OS=Rattus norvegicus OX=10116 GN=Pvalb PE=1 SV=2	181.25	129	134.571	148.274	16.5664
A0A0G2JTG4	Ig-like domain-containing protein OS=Rattus norvegicus OX=10116 PE=4 SV=1	125	68.5	112.5	102	17.1343
P08011	Microsomal glutathione S-transferase 1 OS=Rattus norvegicus OX=10116 GN=Mgst1 PE=1 SV=3		58	100	79	17.1464
P83121	Urinary protein 3 OS=Rattus norvegicus OX=10116 PE=3 SV=1	182	196.333	243.125	207.153	18.4559
F1LU69	40S ribosomal protein S27a OS=Rattus norvegicus OX=10116 GN=Rps27a-ps28 PE=3 SV=3	80.6667	50.5	118	83.0556	19.5221
F1M1R0	Ig kappa chain V-IV region-like OS=Rattus norvegicus OX=10116 GN=LOC690813 PE=1 SV=2	120.667		71.5	96.0833	20.0722
A0A096MJ07	Keratin, type I cytoskeletal 9 (Fragment) OS=Rattus norvegicus OX=10116 GN=Krt9 PE=1 SV=1	95.5	46		70.75	20.2083
F1LVL4	Ig-like domain-containing protein OS=Rattus norvegicus OX=10116 PE=4 SV=2	83	51	122.5	85.5	20.6781
G3V8H1	Kallikrein 1 OS=Rattus norvegicus OX=10116 GN=Klk1 PE=4 SV=1	226.667	194	155	191.889	20.7153
M0R7K9	Common salivary protein 1 OS=Rattus norvegicus OX=10116 GN=Csap1 PE=4 SV=1	131	79.5	148.857	119.786	20.792
P14841	Cystatin-C OS=Rattus norvegicus OX=10116 GN=Cst3 PE=1 SV=2	152.5	81	128	120.5	20.9782
A0A0G2JUY4	Ig-like domain-containing protein OS=Rattus norvegicus OX=10116 PE=1 SV=1	164		112.5	138.25	21.0248
P80067	Dipeptidyl peptidase 1 OS=Rattus norvegicus OX=10116 GN=Ctsc PE=1 SV=3	45	34	103	60.6667	21.4035
Q6IN22	Cathepsin B OS=Rattus norvegicus OX=10116 GN=Ctsb PE=1 SV=1	133	142.333	203.286	159.54	22.0383
F1LQQ8	Beta-glucuronidase OS=Rattus norvegicus OX=10116 GN=Gusb PE=1 SV=2	762.286	819.167	835.375	805.609	22.1613
Q63751	Vomeromodulin OS=Rattus norvegicus OX=10116 GN=Bpifb9 PE=1 SV=2	350.5	296		323.25	22.2495
F1M9B2	Insulin-like growth factor binding protein 7, isoform CRA_b OS=Rattus norvegicus OX=10116 GN=Igfbp7 PE=1 SV=2	81		135.667	108.333	22.3176
D4A0S3	Proline-rich 4 OS=Rattus norvegicus OX=10116 GN=Prr4 PE=4 SV=3	131	76		103.5	22.4537
F1MAF7	Keratin 31 OS=Rattus norvegicus OX=10116 GN=Krt31 PE=3 SV=2	59		114	86.5	22.4537
P02780	Secretoglobin family 2A member 2 OS=Rattus norvegicus OX=10116 GN=Scgb2a2 PE=1 SV=1	34	112	77.6	74.5333	22.5688
P48500	Triosephosphate isomerase OS=Rattus norvegicus OX=10116 GN=Tpi1 PE=1 SV=2		90	145.5	117.75	22.6578
A0A0G2K6G1	Kallikrein 1-related peptidase C9 OS=Rattus norvegicus OX=10116 GN=Klk1c9 PE=4 SV=1	71.5	118	149.667	113.056	22.6998
G3V741	Phosphate carrier protein, mitochondrial OS=Rattus norvegicus OX=10116 GN=Slc25a3 PE=1 SV=1	33		90	61.5	23.2702
A0A0G2JXF0	Ig-like domain-containing protein OS=Rattus norvegicus OX=10116 PE=1 SV=1	246	188		217	23.6784
Q9R0T4	Cadherin-1 OS=Rattus norvegicus OX=10116 GN=Cdh1 PE=1 SV=1	145.75	105.333	187.375	146.153	23.6842
M0RBK4	Ig-like domain-containing protein OS=Rattus norvegicus OX=10116 PE=1 SV=2	189.667		131.5	160.583	23.7464
D3ZBB2	Ig-like domain-containing protein OS=Rattus norvegicus OX=10116 PE=1 SV=3	134.333		76	105.167	23.8145
A0A0G2K6T8	Ig-like domain-containing protein OS=Rattus norvegicus OX=10116 PE=4 SV=1	208		149.25	178.625	23.9846
A0A0G2K9Y0	Immunoglobulin heavy constant mu OS=Rattus norvegicus OX=10116 GN=Ighm PE=4 SV=1	232.333	171.5		201.917	24.8351
G3V9M0	RCG27497 OS=Rattus norvegicus OX=10116 GN=LOC296235 PE=4 SV=1	132		71	101.5	24.9031
G3V843	Prothrombin OS=Rattus norvegicus OX=10116 GN=F2 PE=1 SV=1	157.167	70	105.667	110.944	25.3008
P28826	Meprin A subunit beta OS=Rattus norvegicus OX=10116 GN=Mep1b PE=1 SV=3	132	69		100.5	25.7196
G3V812	Prolactin-inducible protein homolog OS=Rattus norvegicus OX=10116 GN=Pip PE=3 SV=1	214.571	174.778	125.625	171.658	25.724
A0A0G2JZV7	Ig-like domain-containing protein OS=Rattus norvegicus OX=10116 PE=1 SV=1	233		169.333	201.167	25.9918
A0A0G2JW41	Ig-like domain-containing protein OS=Rattus norvegicus OX=10116 PE=1 SV=1	259.333	200.333	170.5	210.056	26.1006
P14562	Lysosome-associated membrane glycoprotein 1 OS=Rattus norvegicus OX=10116 GN=Lamp1 PE=1 SV=1	96	73	162	110.333	26.6729
P47967	Galectin-5 OS=Rattus norvegicus OX=10116 GN=Lgals5 PE=1 SV=2		49	114.5	81.75	26.7403
D3ZQR5	Ig-like domain-containing protein OS=Rattus norvegicus OX=10116 PE=1 SV=1	128.667	66	157	117.222	26.8854
F7EUK4	Kininogen-1 OS=Rattus norvegicus OX=10116 GN=Kng1 PE=1 SV=2	96	162.5		129.25	27.1485
A0A0G2K0N6	Ig-like domain-containing protein OS=Rattus norvegicus OX=10116 PE=1 SV=1	135.5		68.6667	102.083	27.2846
A0A0G2K5D2	Ig-like domain-containing protein OS=Rattus norvegicus OX=10116 PE=1 SV=1	172		104.75	138.375	27.4547
P07314	Glutathione hydrolase 1 proenzyme OS=Rattus norvegicus OX=10116 GN=Ggt1 PE=1 SV=4	168.5	86.6667	82.5	112.556	27.9981
Q4V7D9	Acid sphingomyelinase-like phosphodiesterase OS=Rattus norvegicus OX=10116 GN=Smpdl3b PE=2 SV=1		36	106.5	71.25	28.7815
A0A0G2K4K2	Ig-like domain-containing protein OS=Rattus norvegicus OX=10116 PE=1 SV=1	103	61.3333	163	109.111	29.5073
A0A0G2JSQ7	Kallikrein 1 OS=Rattus norvegicus OX=10116 GN=Klk1b3 PE=4 SV=1	175	101.429	204.875	160.435	30.7376
A0A0G2JZS9	Ig-like domain-containing protein OS=Rattus norvegicus OX=10116 PE=1 SV=1	184.667	77.5	124.6	128.922	31.0117
F1LYQ4	Ig-like domain-containing protein OS=Rattus norvegicus OX=10116 PE=4 SV=2	168.333	60	103	110.444	31.4939
P27274	CD59 glycoprotein OS=Rattus norvegicus OX=10116 GN=Cd59 PE=1 SV=2	137	32	116.2	95.0667	32.0999
B3EY86	Allergen Fel d 4-like OS=Rattus norvegicus OX=10116 GN=Lcn11 PE=2 SV=1	71.6667	155.4		113.533	34.184
Q63279	Keratin, type I cytoskeletal 19 OS=Rattus norvegicus OX=10116 GN=Krt19 PE=1 SV=2	98		183	140.5	34.7011
A0A0G2JVA8	Type II keratin Kb15 OS=Rattus norvegicus OX=10116 GN=Kb15 PE=3 SV=1	133.5	109	227	156.5	35.9525
P04638	Apolipoprotein A-II OS=Rattus norvegicus OX=10116 GN=Apoa2 PE=2 SV=1	130	40		85	36.7423
G3V615	C3/C5 convertase OS=Rattus norvegicus OX=10116 GN=Cfb PE=1 SV=1	183	63	75.1667	107.056	38.1343
A0A140TAF0	RCG62531, isoform CRA_g OS=Rattus norvegicus OX=10116 GN=Tpm3 PE=1 SV=1	46		143	94.5	39.6001
D3ZVB6	Lipoprotein(a)-like 2, pseudogene OS=Rattus norvegicus OX=10116 GN=Lpal2 PE=4 SV=1	106	198	240.667	181.556	39.7349
A0A0G2K290	Ig-like domain-containing protein OS=Rattus norvegicus OX=10116 PE=4 SV=1	211	211	90	170.667	40.3333
A0A0H2UHX5	Atriopeptidase OS=Rattus norvegicus OX=10116 GN=Mme PE=3 SV=1	142	41		91.5	41.2331
F7EPE0	Prosaposin OS=Rattus norvegicus OX=10116 GN=Psap PE=1 SV=2	70.5		171.8	121.15	41.3556
A0A0G2K7I1	Ig-like domain-containing protein OS=Rattus norvegicus OX=10116 PE=1 SV=1	111	52	195.8	119.6	41.7336
A0A0G2JXJ9	Keratin, type I cytoskeletal 14 OS=Rattus norvegicus OX=10116 GN=Krt14 PE=1 SV=1		90	193	141.5	42.0496
Q920P6	Adenosine deaminase OS=Rattus norvegicus OX=10116 GN=Ada PE=1 SV=3	149.333	140	272.143	187.159	42.5774
Q6IFU9	Keratin 16 OS=Rattus norvegicus OX=10116 GN=Krt16 PE=1 SV=1		98	203.286	150.643	42.9827
A0A0G2JVE6	Aminopeptidase OS=Rattus norvegicus OX=10116 GN=Anpep PE=1 SV=1	161.667	56		108.833	43.1382
P07632	Superoxide dismutase [Cu-Zn] OS=Rattus norvegicus OX=10116 GN=Sod1 PE=1 SV=2	351.429	266.875	201.125	273.143	43.5019
Q64230	Meprin A subunit alpha OS=Rattus norvegicus OX=10116 GN=Mep1a PE=1 SV=2	261.4	111	158.833	177.078	44.3647
Q6AYS3	Carboxypeptidase OS=Rattus norvegicus OX=10116 GN=Ctsa PE=1 SV=1		63	172.8	117.9	44.8257
A0A0G2K3K2	Actin, cytoplasmic 1 OS=Rattus norvegicus OX=10116 GN=Actb PE=1 SV=1	219.25	64	149.143	144.131	44.8868
A0A0G2JST3	Cytokeratin-1 OS=Rattus norvegicus OX=10116 GN=Krt1 PE=1 SV=1	366.714	264.875	212.125	281.238	45.3699
A0A0H2UHF8	Alpha-1-acid glycoprotein OS=Rattus norvegicus OX=10116 GN=Orm1 PE=1 SV=1	266	113.333	151.5	176.944	45.8706
A0A096MJW3	Lipocln_cytosolic_FA-bd_dom domain-containing protein (Fragment) OS=Rattus norvegicus OX=10116 PE=3 SV=1	397	528	384.375	436.458	45.9157
A0A0G2KB26	Matrix remodeling-associated protein 8 OS=Rattus norvegicus OX=10116 GN=Mxra8 PE=4 SV=1	189	35	70.3333	98.1111	46.575
M0R7T8	Similar to Vomeromodulin OS=Rattus norvegicus OX=10116 GN=LOC690507 PE=4 SV=1	236.333	152.333	74.5	154.389	46.7286
E9PSQ1	Alpha-amylase OS=Rattus norvegicus OX=10116 GN=Amy1a PE=1 SV=3	419	256.5	332.75	336.083	46.9393
Q64240	Protein AMBP OS=Rattus norvegicus OX=10116 GN=Ambp PE=1 SV=1	361.286	200	323	294.762	48.6529
Q6P6T6	Cathepsin D OS=Rattus norvegicus OX=10116 GN=Ctsd PE=1 SV=1	66.25	69	214	116.417	48.7981
G3V8V1	Granulin, isoform CRA_c OS=Rattus norvegicus OX=10116 GN=Grn PE=3 SV=1	89.5		211.25	150.375	49.7042
D4A400	Lactoperoxidase OS=Rattus norvegicus OX=10116 GN=Lpo PE=4 SV=1	263.25	241	401.667	301.972	50.2593
P81155	Voltage-dependent anion-selective channel protein 2 OS=Rattus norvegicus OX=10116 GN=Vdac2 PE=1 SV=2	97.5	97.5	252	149	51.5
M0R628	Ig-like domain-containing protein OS=Rattus norvegicus OX=10116 PE=4 SV=2	213		85.5	149.25	52.0517
F1M6Y6	Lipocln_cytosolic_FA-bd_dom domain-containing protein OS=Rattus norvegicus OX=10116 PE=3 SV=3	904	916	753.8	857.933	52.1818
A0A0G2JXK5	Serine protease inhibitor A3N OS=Rattus norvegicus OX=10116 GN=LOC299282 PE=1 SV=1	177	170.167	330.75	225.972	52.426
D2XZ41	Androgen-binding protein (Fragment) OS=Rattus norvegicus OX=10116 GN=Apbh PE=2 SV=1	236.333	104.5		170.417	53.8207
D3Z9U8	S100 calcium-binding protein A7-like 2 OS=Rattus norvegicus OX=10116 GN=S100a7l2 PE=4 SV=1	184	47		115.5	55.93
Q5U362	Annexin OS=Rattus norvegicus OX=10116 GN=Anxa4 PE=1 SV=1	50		194	122	58.7878
Q9Z2L0	Voltage-dependent anion-selective channel protein 1 OS=Rattus norvegicus OX=10116 GN=Vdac1 PE=1 SV=4	147.667	200	349.2	232.289	60.3762
Q68FP1	Gelsolin OS=Rattus norvegicus OX=10116 GN=Gsn PE=1 SV=1	254	46	126.4	142.133	60.5576
A0A0G2K9Q9	Keratin, type I cytoskeletal 17 OS=Rattus norvegicus OX=10116 GN=Krt17 PE=1 SV=1	98	84.3333	275.833	152.722	61.6819
P02767	Transthyretin OS=Rattus norvegicus OX=10116 GN=Ttr PE=1 SV=1	196.5	42		119.25	63.0744
A0A0G2K5U5	Polymeric immunoglobulin receptor OS=Rattus norvegicus OX=10116 GN=Pigr PE=1 SV=1	287	90	106.5	161.167	63.0967
B3EY84	Lipocalin 13 OS=Rattus norvegicus OX=10116 GN=Obp2a PE=2 SV=1		255	95.3333	175.167	65.1836
P81827	Urinary protein 1 OS=Rattus norvegicus OX=10116 PE=1 SV=1	528.857	314.857	335.875	393.196	68.1012
P31211	Corticosteroid-binding globulin OS=Rattus norvegicus OX=10116 GN=Serpina6 PE=1 SV=2	279.25	65.25	83.75	142.75	68.4586
P21704	Deoxyribonuclease-1 OS=Rattus norvegicus OX=10116 GN=Dnase1 PE=2 SV=1	289.333	299	87.4286	225.254	68.9692
A0A096MIX6	Alpha2u globulin (Fragment) OS=Rattus norvegicus OX=10116 GN=LOC298111 PE=3 SV=1	691	905	892	829.333	69.2684
P24090	Alpha-2-HS-glycoprotein OS=Rattus norvegicus OX=10116 GN=Ahsg PE=1 SV=2	317.333	138	85.4286	180.254	70.1997
P20767	Ig lambda-2 chain C region OS=Rattus norvegicus OX=10116 PE=4 SV=1	307.6	61.7143	153.143	174.152	71.7542
A0A0G2JSP1	Uromodulin OS=Rattus norvegicus OX=10116 GN=Umod PE=4 SV=1	604.571	349.833	499.375	484.593	73.907
P81828	Urinary protein 2 OS=Rattus norvegicus OX=10116 PE=1 SV=1	666.571	453.5	436.375	518.815	74.0432
A0A0H2UHM3	Haptoglobin OS=Rattus norvegicus OX=10116 GN=Hp PE=1 SV=1	306.5	78.3333	84.6667	156.5	75.0223
P02680	Fibrinogen gamma chain OS=Rattus norvegicus OX=10116 GN=Fgg PE=1 SV=3	263.5	70		166.75	78.996
A0A0G2JVQ5	Bradykinin OS=Rattus norvegicus OX=10116 GN=Kng1 PE=1 SV=1	382	107	285.5	258.167	80.5535
A0A0G2JZQ9	Keratin, type II cytoskeletal 1b OS=Rattus norvegicus OX=10116 GN=Krt77 PE=4 SV=1	276	72.5		174.25	83.0785
Q5M7T5	Antithrombin-III OS=Rattus norvegicus OX=10116 GN=Serpinc1 PE=1 SV=1	308	55	54	139	84.5005
Q9JJH9	Alpha-2u globulin OS=Rattus norvegicus OX=10116 GN=Mup4 PE=2 SV=1	1574.43	1280.89	1498.25	1451.19	87.944
A0A0G2JSV6	Globin c2 OS=Rattus norvegicus OX=10116 GN=Hba-a2 PE=1 SV=1	707.6	492		599.8	88.0183
P02761	Major urinary protein OS=Rattus norvegicus OX=10116 PE=1 SV=1	2160.14	2104.57	1863.5	2042.74	91.0435
A0A0G2K896	Similar to RIKEN cDNA 1300017J02 OS=Rattus norvegicus OX=10116 GN=RGD1310507 PE=1 SV=1	283.667	56		169.833	92.9445
Q6IFV1	Keratin, type I cytoskeletal 14 OS=Rattus norvegicus OX=10116 GN=Krt14 PE=2 SV=1	184		411.75	297.875	92.9785
F1LQM1	Major urinary protein 5 OS=Rattus norvegicus OX=10116 GN=Mup5 PE=3 SV=3	1041.57	897.778	1225.5	1054.95	94.8414
F1LR92	Serine protease inhibitor A3M OS=Rattus norvegicus OX=10116 GN=Serpina3m PE=1 SV=3	301	59		180	98.7961
M0R7P3	Urinary protein 3-like OS=Rattus norvegicus OX=10116 GN=LOC100912026 PE=1 SV=2	65		322	193.5	104.92
A0A0G2K3G0	Histidine-rich glycoprotein OS=Rattus norvegicus OX=10116 GN=Hrg PE=1 SV=1	302	43		172.5	105.736
A0A0G2QC06	Signal recognition particle receptor subunit beta OS=Rattus norvegicus OX=10116 GN=Tf PE=1 SV=1	185.5	471.8	127	261.433	106.53
F1M9X2	Pancreatic secretory granule membrane major glycoprotein GP2 OS=Rattus norvegicus OX=10116 GN=Gp2 PE=4 SV=2	438.286	67	313.875	273.054	109.107
Q9QYU9	Odorant-binding protein OS=Rattus norvegicus OX=10116 GN=LOC103690319 PE=2 SV=1	600.167	873.667		736.917	111.656
A0A0G2K2V6	Keratin, type I cytoskeletal 10 OS=Rattus norvegicus OX=10116 GN=Krt10 PE=1 SV=1	639.857	296.444	268.25	401.517	119.448
P01048	T-kininogen 1 OS=Rattus norvegicus OX=10116 GN=Map1 PE=1 SV=2	548.5	168	191.667	302.722	123.079
P05545	Serine protease inhibitor A3K OS=Rattus norvegicus OX=10116 GN=Serpina3k PE=1 SV=3		343.667	648	495.833	124.244
P14480	Fibrinogen beta chain OS=Rattus norvegicus OX=10116 GN=Fgb PE=1 SV=4	452.5	145		298.75	125.536
P04639	Apolipoprotein A-I OS=Rattus norvegicus OX=10116 GN=Apoa1 PE=1 SV=2	402.5	73		237.75	134.518
D3ZE00	Ig-like domain-containing protein OS=Rattus norvegicus OX=10116 PE=1 SV=3	407		70.5	238.75	137.376
Q9EPH1	Alpha-1B-glycoprotein OS=Rattus norvegicus OX=10116 GN=A1bg PE=2 SV=2	558	185	93	278.667	142.169
P11517	Hemoglobin subunit beta-2 OS=Rattus norvegicus OX=10116 PE=1 SV=2	918	550		734	150.235
D3ZGK7	Carboxylic ester hydrolase OS=Rattus norvegicus OX=10116 GN=Ces1c PE=1 SV=3	421.667	52		236.833	150.916
Q9JJI3	Alpha-2u globulin OS=Rattus norvegicus OX=10116 GN=LOC259244 PE=2 SV=1	1620.71	1478.89	1997.5	1699.03	154.747
A0A0G2JSK1	RCG20603 OS=Rattus norvegicus OX=10116 GN=Serpina3c PE=3 SV=1	738.8	218.75	318	425.183	159.404
P20059	Hemopexin OS=Rattus norvegicus OX=10116 GN=Hpx PE=1 SV=3	704.833	263.6	171.429	379.954	164.604
A0A0G2K4M4	Epidermal growth factor OS=Rattus norvegicus OX=10116 GN=Egf PE=4 SV=1	774.4	223	649.857	549.086	166.96
A0A0G2JZW1	Ig-like domain-containing protein OS=Rattus norvegicus OX=10116 PE=4 SV=1	618.6	784	212.667	538.422	169.732
P05544	Serine protease inhibitor A3L OS=Rattus norvegicus OX=10116 GN=Serpina3l PE=1 SV=3	928	331	536	598.333	175.135
A0A0G2K151	Apolipoprotein E OS=Rattus norvegicus OX=10116 GN=Apoe PE=1 SV=1	511	64		287.5	182.487
A0A0G2JVP4	Immunoglobulin heavy constant mu OS=Rattus norvegicus OX=10116 GN=Ighm PE=1 SV=1	546.5	90		318.25	186.365
Q7TQ70	Fibrinogen alpha chain OS=Rattus norvegicus OX=10116 GN=Fga PE=1 SV=1	543	64		303.5	195.551
G3V9R9	Afamin OS=Rattus norvegicus OX=10116 GN=Afm PE=1 SV=1	562.333	51		306.667	208.751
F7ET54	Alpha-2u globulin PGCL3 OS=Rattus norvegicus OX=10116 GN=LOC259244 PE=3 SV=1	2915	2773	2191.29	2626.43	221.399
A0A0G2JY31	Alpha-1-antiproteinase OS=Rattus norvegicus OX=10116 GN=Serpina1 PE=1 SV=1	797.5	140.5	84	340.667	228.998
P20761	Ig gamma-2B chain C region OS=Rattus norvegicus OX=10116 GN=Igh-1a PE=1 SV=1	655.5	73		364.25	237.805
D3ZBS2	Inter-alpha-trypsin inhibitor heavy chain H3 OS=Rattus norvegicus OX=10116 GN=Itih3 PE=1 SV=3	681	68		374.5	250.256
A0A0G2JTW9	Hemoglobin, beta adult s chain OS=Rattus norvegicus OX=10116 GN=Hbb-b1 PE=1 SV=1	806	152		479	266.994
A0A0G2JSW3	Globin a4 OS=Rattus norvegicus OX=10116 GN=Hbb PE=1 SV=1	971.167	713	55.25	579.806	272.661
P20760	Ig gamma-2A chain C region OS=Rattus norvegicus OX=10116 GN=Igg-2a PE=1 SV=1	1023	223.75	122	456.25	284.893
A0A096P6L8	Fibronectin OS=Rattus norvegicus OX=10116 GN=Fn1 PE=1 SV=2	1006.5	40	143.4	396.633	306.391
A0A0G2K477	Immunoglobulin heavy constant mu OS=Rattus norvegicus OX=10116 GN=Ighm PE=4 SV=1	878		62	470	333.131
A0A0G2K9I6	Ceruloplasmin OS=Rattus norvegicus OX=10116 GN=Cp PE=1 SV=1	1224	151.25	133	502.75	360.663
Q68FY4	Gc-globulin OS=Rattus norvegicus OX=10116 GN=Gc PE=1 SV=1	1264	104	82	483.333	390.385
D3ZFC6	Inter-alpha-trypsin inhibitor heavy chain 4 OS=Rattus norvegicus OX=10116 GN=Itih4 PE=1 SV=3	1433	328		880.5	451.114
A0A0G2K926	Murinoglobulin-1 OS=Rattus norvegicus OX=10116 GN=LOC297568 PE=1 SV=1	1580.67	176.5		878.583	573.249
P12346	Serotransferrin OS=Rattus norvegicus OX=10116 GN=Tf PE=1 SV=3	2808	1034.67	685.5	1509.39	657.083
Q63041	Alpha-1-macroglobulin OS=Rattus norvegicus OX=10116 GN=A1m PE=1 SV=1	2466.67	322.5	39	942.722	766.355
P02770	Albumin OS=Rattus norvegicus OX=10116 GN=Alb PE=1 SV=2	4036.67	2523.25	1077.5	2545.81	854.312
M0RBF1	C3-beta-c OS=Rattus norvegicus OX=10116 GN=C3 PE=1 SV=1	2520	298		1409	907.128
D4A6E3	Murinoglobulin-1 OS=Rattus norvegicus OX=10116 GN=Mug1 PE=1 SV=2	3751	259		2005	1425.6
A0A0G2JSH5	Albumin OS=Rattus norvegicus OX=10116 GN=Alb PE=1 SV=1	7391.29	2422.4	1028.12	3613.94	1931.09
F1LTN6	Uncharacterized protein OS=Rattus norvegicus OX=10116 PE=1 SV=2	2889			2889	#DIV/0!
P08649	Complement C4 OS=Rattus norvegicus OX=10116 GN=C4 PE=1 SV=3	2418			2418	#DIV/0!
Q6IE52	Murinoglobulin-2 OS=Rattus norvegicus OX=10116 GN=Mug2 PE=1 SV=1	2403			2403	#DIV/0!
Q6MG90	C4a anaphylatoxin OS=Rattus norvegicus OX=10116 GN=C4b PE=1 SV=1	1897			1897	#DIV/0!
P01946	Hemoglobin subunit alpha-1/2 OS=Rattus norvegicus OX=10116 GN=Hba1 PE=1 SV=3	1685			1685	#DIV/0!
P08932	T-kininogen 2 OS=Rattus norvegicus OX=10116 PE=1 SV=2	1245.5			1245.5	#DIV/0!
A0A0G2JUW7	Murinoglobulin-1 OS=Rattus norvegicus OX=10116 GN=Mug1 PE=1 SV=1	782			782	#DIV/0!
G3V9J1	Uncharacterized protein OS=Rattus norvegicus OX=10116 PE=1 SV=3	769			769	#DIV/0!
A0A0G2K9B1	Serine protease inhibitor A3N OS=Rattus norvegicus OX=10116 GN=LOC299282 PE=1 SV=1	768			768	#DIV/0!
A0A096P6L9	Complement C5 OS=Rattus norvegicus OX=10116 GN=C5 PE=1 SV=2	718			718	#DIV/0!
Q6P734	Plasma protease C1 inhibitor OS=Rattus norvegicus OX=10116 GN=Serping1 PE=2 SV=1	649			649	#DIV/0!
F7F389	Complement component C9 OS=Rattus norvegicus OX=10116 GN=C9 PE=1 SV=1	549			549	#DIV/0!
Q62669	Globin a1 OS=Rattus norvegicus OX=10116 GN=LOC103694855 PE=1 SV=1	534			534	#DIV/0!
Q6IRS6	Fetub protein OS=Rattus norvegicus OX=10116 GN=Fetub PE=1 SV=1	519.5			519.5	#DIV/0!
Q5U329	Anion exchange protein OS=Rattus norvegicus OX=10116 GN=Slc4a1 PE=1 SV=1	511			511	#DIV/0!
B2RYM3	Inter-alpha trypsin inhibitor, heavy chain 1 OS=Rattus norvegicus OX=10116 GN=Itih1 PE=1 SV=1	511			511	#DIV/0!
A0A0G2K135	Complement factor I OS=Rattus norvegicus OX=10116 GN=Cfi PE=1 SV=1	450			450	#DIV/0!
Q01177	Plasminogen OS=Rattus norvegicus OX=10116 GN=Plg PE=2 SV=2	448.333			448.333	#DIV/0!
P10959	Carboxylesterase 1C OS=Rattus norvegicus OX=10116 GN=Ces1c PE=1 SV=3	439.667			439.667	#DIV/0!
D3ZWD6	Complement C8 alpha chain OS=Rattus norvegicus OX=10116 GN=C8a PE=1 SV=1	426			426	#DIV/0!
B0BNN3	Carbonic anhydrase 1 OS=Rattus norvegicus OX=10116 GN=Ca1 PE=1 SV=1	349.5			349.5	#DIV/0!
D3ZFH5	Inter-alpha-trypsin inhibitor heavy chain 2 OS=Rattus norvegicus OX=10116 GN=Itih2 PE=1 SV=3	347			347	#DIV/0!
F1M983	Complement factor H OS=Rattus norvegicus OX=10116 GN=Cfh PE=1 SV=1	345			345	#DIV/0!
P01015	Angiotensinogen OS=Rattus norvegicus OX=10116 GN=Agt PE=1 SV=1	337			337	#DIV/0!
P48199	C-reactive protein OS=Rattus norvegicus OX=10116 GN=Crp PE=1 SV=1	330			330	#DIV/0!
P08934	Kininogen-1 OS=Rattus norvegicus OX=10116 GN=Kng1 PE=2 SV=1	317.5			317.5	#DIV/0!
F7FHF3	Serpin family F member 2 OS=Rattus norvegicus OX=10116 GN=Serpinf2 PE=1 SV=1	306			306	#DIV/0!
P20762	Ig gamma-2C chain C region OS=Rattus norvegicus OX=10116 PE=2 SV=1	304			304	#DIV/0!
O88752	Epsilon 1 globin OS=Rattus norvegicus OX=10116 GN=Hbe1 PE=1 SV=1	304			304	#DIV/0!
A0A0G2JW12	C4a anaphylatoxin OS=Rattus norvegicus OX=10116 GN=LOC103689965 PE=4 SV=1	286			286	#DIV/0!
P55159	Serum paraoxonase/arylesterase 1 OS=Rattus norvegicus OX=10116 GN=Pon1 PE=1 SV=3	283			283	#DIV/0!
M0R816	Ig-like domain-containing protein OS=Rattus norvegicus OX=10116 PE=1 SV=2	281			281	#DIV/0!
G3V8D5	6-phosphogluconolactonase OS=Rattus norvegicus OX=10116 GN=Pgls PE=1 SV=1	278			278	#DIV/0!
Q3KR94	Vitronectin OS=Rattus norvegicus OX=10116 GN=Vtn PE=1 SV=1	262.5			262.5	#DIV/0!
A0A0G2JVX7	Apolipoprotein A-IV OS=Rattus norvegicus OX=10116 GN=Apoa4 PE=1 SV=1	259.5			259.5	#DIV/0!
Q5M8C3	Serine (Or cysteine) proteinase inhibitor, clade A (Alpha-1 antiproteinase, antitrypsin), member 4 OS=Rattus norvegicus OX=10116 GN=Serpina4 PE=1 SV=1	250			250	#DIV/0!
Q6P6Q2	Keratin, type II cytoskeletal 5 OS=Rattus norvegicus OX=10116 GN=Krt5 PE=1 SV=1	236.333			236.333	#DIV/0!
G3V7K2	Leukemia inhibitory factor receptor OS=Rattus norvegicus OX=10116 GN=Lifr PE=1 SV=1	228.5			228.5	#DIV/0!
F1LZY6	Ig-like domain-containing protein OS=Rattus norvegicus OX=10116 PE=1 SV=2	228			228	#DIV/0!
P31720	Complement C1q subcomponent subunit A OS=Rattus norvegicus OX=10116 GN=C1qa PE=1 SV=2	226			226	#DIV/0!
M0RA79	Ig-like domain-containing protein OS=Rattus norvegicus OX=10116 PE=1 SV=1	226			226	#DIV/0!
A0A0G2K8K3	Heparin cofactor 2 OS=Rattus norvegicus OX=10116 GN=Serpind1 PE=1 SV=1	224			224	#DIV/0!
Q62975	Protein Z-dependent protease inhibitor OS=Rattus norvegicus OX=10116 GN=Serpina10 PE=2 SV=2	223			223	#DIV/0!
Q63910	Alpha globin OS=Rattus norvegicus OX=10116 GN=Hba-a3 PE=1 SV=2	210			210	#DIV/0!
P27139	Carbonic anhydrase 2 OS=Rattus norvegicus OX=10116 GN=Ca2 PE=1 SV=2	203.5			203.5	#DIV/0!
F1LPR6	Immunoglobulin heavy constant mu OS=Rattus norvegicus OX=10116 GN=Ighm PE=1 SV=3	203			203	#DIV/0!
Q4KM75	CD5 antigen-like OS=Rattus norvegicus OX=10116 GN=Cd5l PE=1 SV=1	187			187	#DIV/0!
F1M6Z1	Apolipoprotein B-100 OS=Rattus norvegicus OX=10116 GN=Apob PE=1 SV=1	186			186	#DIV/0!
A0A0G2JSH9	Peroxiredoxin-2 OS=Rattus norvegicus OX=10116 GN=Prdx2 PE=1 SV=1	181.5			181.5	#DIV/0!
P04916	Retinol-binding protein 4 OS=Rattus norvegicus OX=10116 GN=Rbp4 PE=1 SV=1	180			180	#DIV/0!
G3V836	Clusterin OS=Rattus norvegicus OX=10116 GN=Clu PE=1 SV=1	178			178	#DIV/0!
A0A140UHX6	Spectrin beta chain OS=Rattus norvegicus OX=10116 GN=Sptb PE=1 SV=1	176			176	#DIV/0!
P55314	Complement component C8 beta chain OS=Rattus norvegicus OX=10116 GN=C8b PE=2 SV=2	171			171	#DIV/0!
Q5I0M1	Apolipoprotein H OS=Rattus norvegicus OX=10116 GN=Apoh PE=1 SV=1	168			168	#DIV/0!
D3ZC54	Ig-like domain-containing protein OS=Rattus norvegicus OX=10116 PE=1 SV=2	168			168	#DIV/0!
P04762	Catalase OS=Rattus norvegicus OX=10116 GN=Cat PE=1 SV=3	163.5			163.5	#DIV/0!
D3ZPI8	Complement C8 gamma chain OS=Rattus norvegicus OX=10116 GN=C8g PE=1 SV=1	154			154	#DIV/0!
A0A0G2K531	Glutathione peroxidase OS=Rattus norvegicus OX=10116 GN=Gpx3 PE=1 SV=1	154			154	#DIV/0!
M0R692	Ig-like domain-containing protein OS=Rattus norvegicus OX=10116 PE=1 SV=1	147.5			147.5	#DIV/0!
M0R9U2	Ig-like domain-containing protein OS=Rattus norvegicus OX=10116 PE=1 SV=1	147			147	#DIV/0!
A0A0G2JV42	Ig-like domain-containing protein OS=Rattus norvegicus OX=10116 PE=1 SV=1	144			144	#DIV/0!
M0R485	Peptidoglycan recognition protein 2 OS=Rattus norvegicus OX=10116 GN=Pglyrp2 PE=1 SV=2	140.5			140.5	#DIV/0!
A0A0G2JV65	14-3-3 protein zeta/delta OS=Rattus norvegicus OX=10116 GN=Ywhaz PE=1 SV=1	132			132	#DIV/0!
M0RC23	Ig-like domain-containing protein OS=Rattus norvegicus OX=10116 PE=1 SV=1	131			131	#DIV/0!
F1LXY6	Ig-like domain-containing protein OS=Rattus norvegicus OX=10116 PE=1 SV=2	131			131	#DIV/0!
A0A0G2K5X3	Ig-like domain-containing protein OS=Rattus norvegicus OX=10116 PE=4 SV=1	131			131	#DIV/0!
P29975	Aquaporin-1 OS=Rattus norvegicus OX=10116 GN=Aqp1 PE=1 SV=4	130.333			130.333	#DIV/0!
D3ZZ08	Ig-like domain-containing protein OS=Rattus norvegicus OX=10116 PE=1 SV=2	130			130	#DIV/0!
F1M0B7	Ig-like domain-containing protein OS=Rattus norvegicus OX=10116 PE=4 SV=3	128			128	#DIV/0!
P09495	Tropomyosin alpha-4 chain OS=Rattus norvegicus OX=10116 GN=Tpm4 PE=1 SV=3	126			126	#DIV/0!
F1M3X3	Ig-like domain-containing protein OS=Rattus norvegicus OX=10116 PE=4 SV=2	122			122	#DIV/0!
B5DF65	Biliverdin reductase B OS=Rattus norvegicus OX=10116 GN=Blvrb PE=1 SV=1	122			122	#DIV/0!
A0A0G2K4I8	Ig-like domain-containing protein OS=Rattus norvegicus OX=10116 PE=1 SV=1	119			119	#DIV/0!
A0A0G2K304	Ig-like domain-containing protein OS=Rattus norvegicus OX=10116 PE=4 SV=1	119			119	#DIV/0!
A0A0G2K980	Ig-like domain-containing protein OS=Rattus norvegicus OX=10116 PE=1 SV=1	118			118	#DIV/0!
P04642	L-lactate dehydrogenase A chain OS=Rattus norvegicus OX=10116 GN=Ldha PE=1 SV=1	116			116	#DIV/0!
M0R7M5	Ig-like domain-containing protein OS=Rattus norvegicus OX=10116 PE=1 SV=2	116			116	#DIV/0!
M0RDF2	Ig-like domain-containing protein OS=Rattus norvegicus OX=10116 PE=1 SV=1	110			110	#DIV/0!
D4A678	Spectrin, alpha, erythrocytic 1 OS=Rattus norvegicus OX=10116 GN=Spta1 PE=1 SV=3	109.5			109.5	#DIV/0!
G3V8K8	Protein Z, vitamin K-dependent plasma glycoprotein OS=Rattus norvegicus OX=10116 GN=Proz PE=4 SV=4	109			109	#DIV/0!
M0R4Z4	Ig-like domain-containing protein OS=Rattus norvegicus OX=10116 PE=1 SV=2	106.667			106.667	#DIV/0!
Q99N74	Prolactin-induced protein OS=Rattus norvegicus OX=10116 GN=Sval2 PE=2 SV=1	106			106	#DIV/0!
Q6IFX1	Keratin, type I cytoskeletal 24 OS=Rattus norvegicus OX=10116 GN=Krt24 PE=3 SV=1	105			105	#DIV/0!
D3ZPV8	Gamma-glutamylcyclotransferase OS=Rattus norvegicus OX=10116 GN=Ggct PE=1 SV=1	104.5			104.5	#DIV/0!
G3V7H3	Adipsin OS=Rattus norvegicus OX=10116 GN=Cfd PE=1 SV=1	103.5			103.5	#DIV/0!
P14272	Plasma kallikrein OS=Rattus norvegicus OX=10116 GN=Klkb1 PE=1 SV=1	103			103	#DIV/0!
G3V7N9	Adiponectin a OS=Rattus norvegicus OX=10116 GN=C1qb PE=1 SV=1	103			103	#DIV/0!
D3ZWC1	Ig-like domain-containing protein OS=Rattus norvegicus OX=10116 PE=4 SV=2	101			101	#DIV/0!
D3ZFF8	Ig-like domain-containing protein OS=Rattus norvegicus OX=10116 PE=1 SV=2	99			99	#DIV/0!
P18297	Sepiapterin reductase OS=Rattus norvegicus OX=10116 GN=Spr PE=1 SV=1	95			95	#DIV/0!
F7F1J0	Odorant-binding protein OS=Rattus norvegicus OX=10116 GN=Obp1f PE=3 SV=1	95			95	#DIV/0!
D3Z9Z0	Ankyrin 1 OS=Rattus norvegicus OX=10116 GN=Ank1 PE=1 SV=1	95			95	#DIV/0!
Q5WN11	Pre-eosinophil-associated ribonuclease-2 OS=Rattus norvegicus OX=10116 GN=Rnase2 PE=2 SV=1	92			92	#DIV/0!
F1LRE2	Insulin-like growth factor binding protein, acid labile subunit, isoform CRA_b OS=Rattus norvegicus OX=10116 GN=Igfals PE=1 SV=2	91			91	#DIV/0!
Q9JKB7	Guanine deaminase OS=Rattus norvegicus OX=10116 GN=Gda PE=1 SV=1	90.5			90.5	#DIV/0!
M0R7Q2	Ig-like domain-containing protein OS=Rattus norvegicus OX=10116 PE=1 SV=2	90			90	#DIV/0!
F1LNH4	Similar to Kallikrein-1 precursor (Tissue kallikrein) (Kidney/pancreas/salivary gland kallikrein) OS=Rattus norvegicus OX=10116 GN=Klk1c12 PE=4 SV=1	88.5			88.5	#DIV/0!
A0A0H2UHH2	Serum amyloid P-component OS=Rattus norvegicus OX=10116 GN=Apcs PE=1 SV=1	88.5			88.5	#DIV/0!
M0RCB1	Uncharacterized protein OS=Rattus norvegicus OX=10116 PE=3 SV=1	88			88	#DIV/0!
M0R590	Glyceraldehyde-3-phosphate dehydrogenase OS=Rattus norvegicus OX=10116 GN=LOC108351137 PE=3 SV=1	86.5			86.5	#DIV/0!
G3V6G1	Immunoglobulin joining chain OS=Rattus norvegicus OX=10116 GN=Jchain PE=1 SV=1	86			86	#DIV/0!
A0A0G2JWX0	Ig-like domain-containing protein OS=Rattus norvegicus OX=10116 PE=1 SV=1	86			86	#DIV/0!
Q5XI77	Annexin OS=Rattus norvegicus OX=10116 GN=Anxa11 PE=1 SV=1	84			84	#DIV/0!
Q08420	Extracellular superoxide dismutase [Cu-Zn] OS=Rattus norvegicus OX=10116 GN=Sod3 PE=1 SV=2	82.5			82.5	#DIV/0!
Q9EQV9	Carboxypeptidase B2 OS=Rattus norvegicus OX=10116 GN=Cpb2 PE=2 SV=1	82			82	#DIV/0!
Q5M878	Serum amyloid A protein OS=Rattus norvegicus OX=10116 GN=Saa4 PE=1 SV=1	82			82	#DIV/0!
A0A0G2K845	Adiponectin, C1Q and collagen domain-containing OS=Rattus norvegicus OX=10116 GN=Adipoq PE=1 SV=1	81			81	#DIV/0!
P14630	Apolipoprotein M OS=Rattus norvegicus OX=10116 GN=Apom PE=1 SV=2	80			80	#DIV/0!
A0A0G2K458	Ig-like domain-containing protein OS=Rattus norvegicus OX=10116 PE=4 SV=1	80			80	#DIV/0!
F1LYF1	Ig-like domain-containing protein OS=Rattus norvegicus OX=10116 PE=4 SV=3	79			79	#DIV/0!
Q6P6G4	Phosphoglycerate mutase OS=Rattus norvegicus OX=10116 GN=Bpgm PE=1 SV=1	77			77	#DIV/0!
Q66HH8	Annexin OS=Rattus norvegicus OX=10116 GN=Anxa5 PE=1 SV=1	77			77	#DIV/0!
Q63083	Nucleobindin-1 OS=Rattus norvegicus OX=10116 GN=Nucb1 PE=1 SV=1	76			76	#DIV/0!
Q3B8R6	Alpha-2-glycoprotein 1, zinc OS=Rattus norvegicus OX=10116 GN=Azgp1 PE=1 SV=1	75			75	#DIV/0!
D4A183	Similar to Vanin-3 (Predicted) OS=Rattus norvegicus OX=10116 GN=Vnn3 PE=1 SV=1	75			75	#DIV/0!
D3ZUQ1	Lipase OS=Rattus norvegicus OX=10116 GN=Lipo1 PE=3 SV=1	75			75	#DIV/0!
D4A5U3	Protein-glutamine gamma-glutamyltransferase E OS=Rattus norvegicus OX=10116 GN=Tgm3 PE=3 SV=1	73			73	#DIV/0!
M0R5J4	2-phospho-D-glycerate hydro-lyase OS=Rattus norvegicus OX=10116 PE=3 SV=1	72.6667			72.6667	#DIV/0!
A0A0G2K7X7	Complement C7 OS=Rattus norvegicus OX=10116 GN=C7 PE=1 SV=1	71			71	#DIV/0!
Q99J86	Attractin OS=Rattus norvegicus OX=10116 GN=Atrn PE=2 SV=1	70			70	#DIV/0!
G3V811	Protein-glutamine gamma-glutamyltransferase OS=Rattus norvegicus OX=10116 GN=F13a1 PE=1 SV=1	68			68	#DIV/0!
D1M8S3	Interleukin 1 receptor accessory protein b OS=Rattus norvegicus OX=10116 GN=Il1rap PE=1 SV=1	68			68	#DIV/0!
A0A0G2K1V9	Hornerin OS=Rattus norvegicus OX=10116 GN=Hrnr PE=4 SV=1	68			68	#DIV/0!
Q9QX71	Napsin OS=Rattus norvegicus OX=10116 GN=Napsa PE=1 SV=1	67			67	#DIV/0!
P42123	L-lactate dehydrogenase B chain OS=Rattus norvegicus OX=10116 GN=Ldhb PE=1 SV=2	67			67	#DIV/0!
D3ZMS7	Ig-like domain-containing protein OS=Rattus norvegicus OX=10116 PE=1 SV=3	67			67	#DIV/0!
M0RDR6	Ig-like domain-containing protein OS=Rattus norvegicus OX=10116 PE=4 SV=1	66			66	#DIV/0!
A0A0H2UHR6	Coagulation factor X OS=Rattus norvegicus OX=10116 GN=F10 PE=1 SV=1	66			66	#DIV/0!
F1LZ11	Ig-like domain-containing protein OS=Rattus norvegicus OX=10116 PE=1 SV=1	65			65	#DIV/0!
Q6MG73	C3/C5 convertase OS=Rattus norvegicus OX=10116 GN=C2 PE=1 SV=1	64			64	#DIV/0!
Q5EBA7	HGF activator OS=Rattus norvegicus OX=10116 GN=Hgfac PE=1 SV=1	61			61	#DIV/0!
M0RE02	Ig-like domain-containing protein OS=Rattus norvegicus OX=10116 PE=1 SV=2	60			60	#DIV/0!
A0A0G2JTI8	Aminopeptidase OS=Rattus norvegicus OX=10116 GN=Enpep PE=1 SV=1	60			60	#DIV/0!
F1LYU4	Ig-like domain-containing protein OS=Rattus norvegicus OX=10116 PE=4 SV=3	57			57	#DIV/0!
Q6P767	Pituitary tumor-transforming gene 1 protein-interacting protein OS=Rattus norvegicus OX=10116 GN=Pttg1ip PE=2 SV=1	56			56	#DIV/0!
P31044	Phosphatidylethanolamine-binding protein 1 OS=Rattus norvegicus OX=10116 GN=Pebp1 PE=1 SV=3	56			56	#DIV/0!
B2RZ27	SH3 domain binding glutamic acid-rich protein-like 3 OS=Rattus norvegicus OX=10116 GN=Sh3bgrl3 PE=1 SV=1	56			56	#DIV/0!
F1M3Y4	Ig-like domain-containing protein OS=Rattus norvegicus OX=10116 PE=1 SV=3	53			53	#DIV/0!
A0A0G2K9X1	Secreted phosphoprotein 2 OS=Rattus norvegicus OX=10116 GN=Spp2 PE=1 SV=1	50.3333			50.3333	#DIV/0!
G3V8M6	Folate receptor 1 (Adult), isoform CRA_b OS=Rattus norvegicus OX=10116 GN=Folr1 PE=3 SV=1	49			49	#DIV/0!
O88989	Malate dehydrogenase, cytoplasmic OS=Rattus norvegicus OX=10116 GN=Mdh1 PE=1 SV=3	47			47	#DIV/0!
M0R7L1	Lipase OS=Rattus norvegicus OX=10116 GN=LOC100360690 PE=3 SV=2	47			47	#DIV/0!
Q920A6	Retinoid-inducible serine carboxypeptidase OS=Rattus norvegicus OX=10116 GN=Scpep1 PE=2 SV=1	46			46	#DIV/0!
Q99MA2	Xaa-Pro aminopeptidase 2 OS=Rattus norvegicus OX=10116 GN=Xpnpep2 PE=1 SV=1	45			45	#DIV/0!
F1LX60	Uncharacterized protein OS=Rattus norvegicus OX=10116 PE=1 SV=3	45			45	#DIV/0!
A0A0G2K890	Ezrin OS=Rattus norvegicus OX=10116 GN=Ezr PE=1 SV=1	45			45	#DIV/0!
P10111	Peptidyl-prolyl cis-trans isomerase A OS=Rattus norvegicus OX=10116 GN=Ppia PE=1 SV=2	44			44	#DIV/0!
F1LQT4	Carboxypeptidase N subunit 2 OS=Rattus norvegicus OX=10116 GN=Cpn2 PE=1 SV=1	41			41	#DIV/0!
Q9JIK1	Cadherin-related family member 5 OS=Rattus norvegicus OX=10116 GN=Cdhr5 PE=1 SV=1	40			40	#DIV/0!
G3V8D4	Apolipoprotein C-II OS=Rattus norvegicus OX=10116 GN=Apoc2 PE=1 SV=1	39			39	#DIV/0!
A0A0G2JSQ4	Tropomyosin 1, alpha, isoform CRA_p OS=Rattus norvegicus OX=10116 GN=Tpm1 PE=1 SV=1	28			28	#DIV/0!
Q9WVH8	Fibulin-5 OS=Rattus norvegicus OX=10116 GN=Fbln5 PE=2 SV=1			76	76	#DIV/0!
Q9EPB1	Dipeptidyl peptidase 2 OS=Rattus norvegicus OX=10116 GN=Dpp7 PE=1 SV=1		57		57	#DIV/0!
Q8K4J7	Resistin OS=Rattus norvegicus OX=10116 GN=Retn PE=2 SV=1			147.5	147.5	#DIV/0!
Q7TP84	Plasminogen OS=Rattus norvegicus OX=10116 GN=Plg PE=1 SV=1			117	117	#DIV/0!
Q6IN37	GM2 ganglioside activator OS=Rattus norvegicus OX=10116 GN=Gm2a PE=1 SV=1			71	71	#DIV/0!
Q6IFZ5	Keratin 76 OS=Rattus norvegicus OX=10116 GN=Krt76 PE=2 SV=1			69	69	#DIV/0!
Q6IFV9	Keratin 34 OS=Rattus norvegicus OX=10116 GN=Krt34 PE=2 SV=1			166	166	#DIV/0!
Q6IFV6	Keratin 35 OS=Rattus norvegicus OX=10116 GN=Krt35 PE=2 SV=1			118	118	#DIV/0!
Q6IFU7	Keratin, type I cytoskeletal 42 OS=Rattus norvegicus OX=10116 GN=Krt42 PE=3 SV=1			217.75	217.75	#DIV/0!
Q6AXN2	EGF-containing fibulin-like extracellular matrix protein 1 OS=Rattus norvegicus OX=10116 GN=Efemp1 PE=1 SV=1			62	62	#DIV/0!
Q63318	Ly6-C antigen OS=Rattus norvegicus OX=10116 GN=LOC100911104 PE=4 SV=1			53	53	#DIV/0!
Q5RKI7	Solute carrier family 7 member 13 OS=Rattus norvegicus OX=10116 GN=Slc7a13 PE=2 SV=1		84		84	#DIV/0!
Q5FVR0	T-cell immunoglobulin and mucin domain-containing protein 2 OS=Rattus norvegicus OX=10116 GN=Timd2 PE=2 SV=1			29	29	#DIV/0!
Q4V885	Collectin-12 OS=Rattus norvegicus OX=10116 GN=Colec12 PE=2 SV=1			63	63	#DIV/0!
Q4QQW8	Putative phospholipase B-like 2 OS=Rattus norvegicus OX=10116 GN=Plbd2 PE=1 SV=2			98	98	#DIV/0!
Q4G075	Leukocyte elastase inhibitor A OS=Rattus norvegicus OX=10116 GN=Serpinb1a PE=1 SV=1			52	52	#DIV/0!
Q4FZY1	Cd68 molecule OS=Rattus norvegicus OX=10116 GN=Cd68 PE=1 SV=1			58	58	#DIV/0!
Q4FZV0	Beta-mannosidase OS=Rattus norvegicus OX=10116 GN=Manba PE=2 SV=1			78.6667	78.6667	#DIV/0!
Q4FZU6	Annexin A8 OS=Rattus norvegicus OX=10116 GN=Anxa8 PE=1 SV=1			85	85	#DIV/0!
Q499T2	Gamma-interferon-inducible lysosomal thiol reductase OS=Rattus norvegicus OX=10116 GN=Ifi30 PE=2 SV=1			43	43	#DIV/0!
Q3KR76	Urokinase-type plasminogen activator OS=Rattus norvegicus OX=10116 GN=Plau PE=2 SV=1			54	54	#DIV/0!
Q32PZ8	Ctsq protein OS=Rattus norvegicus OX=10116 GN=LOC100364523 PE=2 SV=1			49	49	#DIV/0!
Q07936	Annexin A2 OS=Rattus norvegicus OX=10116 GN=Anxa2 PE=1 SV=2			176.8	176.8	#DIV/0!
P84039	Ectonucleotide pyrophosphatase/phosphodiesterase family member 5 OS=Rattus norvegicus OX=10116 GN=Enpp5 PE=1 SV=2			69	69	#DIV/0!
P62982	Ubiquitin-40S ribosomal protein S27a OS=Rattus norvegicus OX=10116 GN=Rps27a PE=1 SV=2			182.5	182.5	#DIV/0!
P62804	Histone H4 OS=Rattus norvegicus OX=10116 GN=H4c2 PE=1 SV=2			67.25	67.25	#DIV/0!
P58775	Tropomyosin beta chain OS=Rattus norvegicus OX=10116 GN=Tpm2 PE=1 SV=1			95	95	#DIV/0!
P42854	Regenerating islet-derived protein 3-gamma OS=Rattus norvegicus OX=10116 GN=Reg3g PE=1 SV=1			81.75	81.75	#DIV/0!
P32038	Complement factor D OS=Rattus norvegicus OX=10116 GN=Cfd PE=1 SV=2			142	142	#DIV/0!
P27590	Uromodulin OS=Rattus norvegicus OX=10116 GN=Umod PE=2 SV=1		622		622	#DIV/0!
P26772	10 kDa heat shock protein, mitochondrial OS=Rattus norvegicus OX=10116 GN=Hspe1 PE=1 SV=3			92.3333	92.3333	#DIV/0!
P15978	Class I histocompatibility antigen, Non-RT1.A alpha-1 chain OS=Rattus norvegicus OX=10116 GN=RT1-Aw2 PE=1 SV=1			63	63	#DIV/0!
P15684	Aminopeptidase N OS=Rattus norvegicus OX=10116 GN=Anpep PE=1 SV=2		44		44	#DIV/0!
P13676	Acylamino-acid-releasing enzyme OS=Rattus norvegicus OX=10116 GN=Apeh PE=1 SV=1			47	47	#DIV/0!
P10252	CD48 antigen OS=Rattus norvegicus OX=10116 GN=Cd48 PE=1 SV=1			32	32	#DIV/0!
P0DP29	Calmodulin-1 OS=Rattus norvegicus OX=10116 GN=Calm1 PE=1 SV=1			46	46	#DIV/0!
P07151	Beta-2-microglobulin OS=Rattus norvegicus OX=10116 GN=B2m PE=1 SV=1			113	113	#DIV/0!
P07150	Annexin A1 OS=Rattus norvegicus OX=10116 GN=Anxa1 PE=1 SV=2			112	112	#DIV/0!
P06761	Endoplasmic reticulum chaperone BiP OS=Rattus norvegicus OX=10116 GN=Hspa5 PE=1 SV=1			101.5	101.5	#DIV/0!
P02782	Prostatic steroid-binding protein C1 OS=Rattus norvegicus OX=10116 GN=Psbpc1 PE=1 SV=1			65	65	#DIV/0!
P02781	Prostatic steroid-binding protein C2 OS=Rattus norvegicus OX=10116 GN=Psbpc2 PE=1 SV=1			96	96	#DIV/0!
P02631	Oncomodulin OS=Rattus norvegicus OX=10116 GN=Ocm PE=1 SV=2			126.5	126.5	#DIV/0!
P02454	Collagen alpha-1(I) chain OS=Rattus norvegicus OX=10116 GN=Col1a1 PE=1 SV=5		168		168	#DIV/0!
P01836	Ig kappa chain C region, A allele OS=Rattus norvegicus OX=10116 PE=1 SV=1			348	348	#DIV/0!
P00731	Carboxypeptidase A1 OS=Rattus norvegicus OX=10116 GN=Cpa1 PE=2 SV=2			77.75	77.75	#DIV/0!
O70513	Galectin-3-binding protein OS=Rattus norvegicus OX=10116 GN=Lgals3bp PE=1 SV=2			91.5	91.5	#DIV/0!
M0RBX6	Histone H3 OS=Rattus norvegicus OX=10116 PE=1 SV=1			45	45	#DIV/0!
M0RAV0	Ig-like domain-containing protein OS=Rattus norvegicus OX=10116 PE=4 SV=1			115	115	#DIV/0!
M0R936	Ig-like domain-containing protein OS=Rattus norvegicus OX=10116 PE=4 SV=2			94	94	#DIV/0!
M0R757	Elongation factor 1-alpha OS=Rattus norvegicus OX=10116 GN=LOC100360413 PE=3 SV=1			80	80	#DIV/0!
M0R544	Glucosidase, alpha, acid, isoform CRA_a OS=Rattus norvegicus OX=10116 GN=Gaa PE=1 SV=1			45	45	#DIV/0!
M0R4C5	Ig-like domain-containing protein OS=Rattus norvegicus OX=10116 PE=4 SV=1		170.5		170.5	#DIV/0!
G3V936	Citrate synthase OS=Rattus norvegicus OX=10116 GN=Cs PE=1 SV=1			87	87	#DIV/0!
G3V6D8	Myosin-3 OS=Rattus norvegicus OX=10116 GN=Myh3 PE=1 SV=1			242	242	#DIV/0!
G3V686	Resistin-like gamma OS=Rattus norvegicus OX=10116 GN=Retnlg PE=2 SV=1			57	57	#DIV/0!
F7EZQ4	Fc fragment of IgG-binding protein-like 1 OS=Rattus norvegicus OX=10116 GN=Fcgbpl1 PE=4 SV=1			40	40	#DIV/0!
F7EWE4	RT1 class I, locus CE10 OS=Rattus norvegicus OX=10116 GN=RT1-CE10 PE=1 SV=1			103	103	#DIV/0!
F1M9F3	IGc1 domain-containing protein OS=Rattus norvegicus OX=10116 PE=1 SV=3			71	71	#DIV/0!
F1M5L5	Ig-like domain-containing protein OS=Rattus norvegicus OX=10116 PE=1 SV=2		55		55	#DIV/0!
F1M3T3	Uncharacterized protein OS=Rattus norvegicus OX=10116 PE=4 SV=1		86		86	#DIV/0!
F1LTY5	Ig-like domain-containing protein OS=Rattus norvegicus OX=10116 PE=1 SV=3			44	44	#DIV/0!
F1LTJ5	Uncharacterized protein OS=Rattus norvegicus OX=10116 PE=1 SV=3			40	40	#DIV/0!
F1LSA1	CD44 antigen OS=Rattus norvegicus OX=10116 GN=Cd44 PE=1 SV=1			116.75	116.75	#DIV/0!
E9PSU8	Ig-like domain-containing protein OS=Rattus norvegicus OX=10116 PE=1 SV=3			120	120	#DIV/0!
E9PSI7	Alpha-amylase OS=Rattus norvegicus OX=10116 GN=LOC103689940 PE=3 SV=2			224	224	#DIV/0!
D4A8Z3	Ferric-chelate reductase 1 OS=Rattus norvegicus OX=10116 GN=Frrs1 PE=1 SV=3			40.3333	40.3333	#DIV/0!
D4A5L9	Cytochrome c domain-containing protein OS=Rattus norvegicus OX=10116 PE=3 SV=1			75	75	#DIV/0!
D4A3L8	Ig-like domain-containing protein OS=Rattus norvegicus OX=10116 PE=4 SV=2			55	55	#DIV/0!
D4A2F6	NHL repeat-containing 3 OS=Rattus norvegicus OX=10116 GN=Nhlrc3 PE=1 SV=2			88.3333	88.3333	#DIV/0!
D3ZZY0	Glandular kallikrein-7, submandibular/renal OS=Rattus norvegicus OX=10116 GN=Klk7 PE=4 SV=3			42.5	42.5	#DIV/0!
D3ZS19	Alpha-2-macroglobulin-like 1 OS=Rattus norvegicus OX=10116 GN=A2ml1 PE=3 SV=3			44	44	#DIV/0!
D3ZHS5	Carboxypeptidase A4 OS=Rattus norvegicus OX=10116 GN=Cpa4 PE=3 SV=1			125	125	#DIV/0!
A0A0U1RRS9	Lysosome-associated membrane glycoprotein 1 (Fragment) OS=Rattus norvegicus OX=10116 GN=Lamp1 PE=1 SV=1			67	67	#DIV/0!
A0A0H2UHH5	Keratin, type II cytoskeletal 75 OS=Rattus norvegicus OX=10116 GN=Krt75 PE=1 SV=1			215.8	215.8	#DIV/0!
A0A0G2K8R6	Ig-like domain-containing protein OS=Rattus norvegicus OX=10116 PE=3 SV=1			56	56	#DIV/0!
A0A0G2K6T1	Alpha-amylase OS=Rattus norvegicus OX=10116 GN=Amy2a3 PE=3 SV=1			163	163	#DIV/0!
A0A0G2K642	3-ketoacyl-CoA thiolase, mitochondrial OS=Rattus norvegicus OX=10116 GN=Acaa2 PE=1 SV=1			61	61	#DIV/0!
A0A0G2K5E8	Collagen, type I, alpha 2 OS=Rattus norvegicus OX=10116 GN=NEWGENE_621351 PE=1 SV=1		140		140	#DIV/0!
A0A0G2K4X1	RT1 class Ia, locus A1 OS=Rattus norvegicus OX=10116 GN=RT1-A1 PE=1 SV=1			99.5	99.5	#DIV/0!
A0A0G2K484	Myosin heavy chain 2 OS=Rattus norvegicus OX=10116 GN=Myh1 PE=1 SV=1			247	247	#DIV/0!
A0A0G2K3I3	Desmocollin 2 OS=Rattus norvegicus OX=10116 GN=Dsc2 PE=1 SV=1			52	52	#DIV/0!
A0A0G2K126	Keratin 86 OS=Rattus norvegicus OX=10116 GN=Krt86 PE=3 SV=1			175	175	#DIV/0!
A0A0G2K0F5	Myosin heavy chain 2 OS=Rattus norvegicus OX=10116 GN=Myh1 PE=1 SV=1			152	152	#DIV/0!
A0A0G2JZ62	Odorant-binding protein 2B OS=Rattus norvegicus OX=10116 GN=Obp2b PE=3 SV=1			59	59	#DIV/0!
A0A0G2JXL5	Uncharacterized protein OS=Rattus norvegicus OX=10116 PE=4 SV=1		52		52	#DIV/0!
A0A0G2JXH6	Keratin, type II cytoskeletal 73 OS=Rattus norvegicus OX=10116 GN=Krt73 PE=1 SV=1			131	131	#DIV/0!
A0A0G2JX91	Myosin_tail_1 domain-containing protein OS=Rattus norvegicus OX=10116 PE=4 SV=1			66	66	#DIV/0!
A0A0G2JX64	Tropomyosin 1, alpha, isoform CRA_i OS=Rattus norvegicus OX=10116 GN=Tpm1 PE=1 SV=1			147	147	#DIV/0!
A0A0G2JWU1	Triosephosphate isomerase OS=Rattus norvegicus OX=10116 PE=1 SV=1			73.5	73.5	#DIV/0!
A0A0G2JUY3	Ig-like domain-containing protein OS=Rattus norvegicus OX=10116 PE=4 SV=1			87.5	87.5	#DIV/0!
A0A0G2JUP5	Murinoglobulin-1 OS=Rattus norvegicus OX=10116 GN=Mug1 PE=1 SV=1		85.3333		85.3333	#DIV/0!
A0A0G2JUG1	IF rod domain-containing protein OS=Rattus norvegicus OX=10116 PE=4 SV=1			161	161	#DIV/0!
A0A0G2JT70	Ig-like domain-containing protein OS=Rattus norvegicus OX=10116 PE=4 SV=1			44	44	#DIV/0!
A0A0G2JSU6	Cystatin-related protein 1 OS=Rattus norvegicus OX=10116 GN=Andpro PE=4 SV=1			115	115	#DIV/0!
A0A096MK41	Similar to alpha-2u globulin PGCL2 OS=Rattus norvegicus OX=10116 GN=RGD1566134 PE=3 SV=1		185		185	#DIV/0!
A0A096MJR3	Lipocln_cytosolic_FA-bd_dom domain-containing protein (Fragment) OS=Rattus norvegicus OX=10116 PE=3 SV=1			1298	1298	#DIV/0!
