# Supplementary material for: Unraveling female communication through scent marks in the Norway rat
Source: Proc Natl Acad Sci U S A. 2023 Jun 12;120(25):e2300794120. doi: 10.1073/pnas.2300794120 (PMC10288631; doi:10.1073/pnas.2300794120)
Supplement: Supplementary file 4 — Dataset S03 (XLSX) [file pnas.2300794120.sd03.xlsx]

## Sheet: Data
Strain	Sample	Animal ID	Family	Member	Database	Accession	Score	Mass	Num. of matches	Num. of significant matches	Num. of sequences	Num. of significant sequences	emPAI	Description
BN	Urine	11573	4	1	UniRat	M0RBF1	4907	187746	196	196	103	103	8.06	C3-beta-c OS=Rattus norvegicus OX=10116 GN=C3 PE=1 SV=1
BN	Clitoral	11574	2	1	UniRat	P12785	3533	275101	173	173	93	93	3.27	Fatty acid synthase OS=Rattus norvegicus OX=10116 GN=Fasn PE=1 SV=3
BN	Urine	11573	2	1	UniRat	Q63041	5377	168388	216	216	82	82	6.07	Alpha-1-macroglobulin OS=Rattus norvegicus OX=10116 GN=A1m PE=1 SV=1
BN	Scent	SNS11573	4	1	UniRat	M0RBF1	4400	187746	152	152	77	77	3.91	C3-beta-c OS=Rattus norvegicus OX=10116 GN=C3 PE=1 SV=1
BN	Urine	11573	11	1	UniRat	A0A096P6L8	2538	275925	99	99	77	77	1.91	Fibronectin OS=Rattus norvegicus OX=10116 GN=Fn1 PE=1 SV=2
BN	Urine	11581	5	1	UniRat	M0RBF1	5585	187746	184	184	73	73	3.81	C3-beta-c OS=Rattus norvegicus OX=10116 GN=C3 PE=1 SV=1
BN	Scent	SNS11573	2	1	UniRat	Q63041	6095	168388	227	227	69	69	4.76	Alpha-1-macroglobulin OS=Rattus norvegicus OX=10116 GN=A1m PE=1 SV=1
BN	Urine	11581	1	1	UniRat	A0A0G2JSH5	29382	70710	987	987	69	69	47.47	Albumin OS=Rattus norvegicus OX=10116 GN=Alb PE=1 SV=1
BN	Clitoral	11573	3	1	UniRat	P12785	1707	275101	90	90	68	68	1.73	Fatty acid synthase OS=Rattus norvegicus OX=10116 GN=Fasn PE=1 SV=3
BN	Urine	11573	12	1	UniRat	P08649	2365	193639	95	95	66	66	2.69	Complement C4 OS=Rattus norvegicus OX=10116 GN=C4 PE=1 SV=3
BN	Urine	11581	12	1	UniRat	A0A096P6L8	2768	275925	90	90	65	65	1.47	Fibronectin OS=Rattus norvegicus OX=10116 GN=Fn1 PE=1 SV=2
BN	Urine	11573	1	1	UniRat	A0A0G2JSH5	22740	70710	819	819	64	64	34.07	Albumin OS=Rattus norvegicus OX=10116 GN=Alb PE=1 SV=1
BN	Urine	11573	1	2	UniRat	P02770	21566	70682	790	790	64	64	34.07	Albumin OS=Rattus norvegicus OX=10116 GN=Alb PE=1 SV=2
BN	Urine	11581	2	1	UniRat	Q63041	9375	168388	302	302	62	62	3.48	Alpha-1-macroglobulin OS=Rattus norvegicus OX=10116 GN=A1m PE=1 SV=1
BN	Scent	SNS11573	1	1	UniRat	A0A0G2JSH5	22343	70710	833	833	61	61	30.49	Albumin OS=Rattus norvegicus OX=10116 GN=Alb PE=1 SV=1
BN	Scent	SNS11574	1	1	UniRat	A0A0G2JSH5	12445	70710	493	493	60	60	27.27	Albumin OS=Rattus norvegicus OX=10116 GN=Alb PE=1 SV=1
BN	Urine	11573	6	1	UniRat	D4A6E3	3057	166590	128	128	60	60	3.35	Murinoglobulin-1 OS=Rattus norvegicus OX=10116 GN=Mug1 PE=1 SV=2
BN	Urine	11573	12	2	UniRat	Q6MG90	2138	193603	84	84	60	60	2.28	C4a anaphylatoxin OS=Rattus norvegicus OX=10116 GN=C4b PE=1 SV=1
WH	Clitoral	11599	2	1	UniRat	P12785	1884	275101	86	86	60	60	1.51	Fatty acid synthase OS=Rattus norvegicus OX=10116 GN=Fasn PE=1 SV=3
BN	Urine	11581	13	1	UniRat	P08649	2691	193639	89	89	59	59	2.21	Complement C4 OS=Rattus norvegicus OX=10116 GN=C4 PE=1 SV=3
BN	Scent	SNS11573	11	1	UniRat	P08649	2418	193639	75	75	56	56	2.09	Complement C4 OS=Rattus norvegicus OX=10116 GN=C4 PE=1 SV=3
BN	Urine	11580	9	1	UniRat	M0RBF1	2853	187746	100	100	56	56	2.13	C3-beta-c OS=Rattus norvegicus OX=10116 GN=C3 PE=1 SV=1
BN	Scent	SNS11573	15	1	UniRat	A0A096P6L8	1798	275925	70	70	55	55	1.15	Fibronectin OS=Rattus norvegicus OX=10116 GN=Fn1 PE=1 SV=2
BN	Urine	11573	6	2	UniRat	A0A0G2K926	2775	164986	118	118	54	54	2.84	Murinoglobulin-1 OS=Rattus norvegicus OX=10116 GN=LOC297568 PE=1 SV=1
BN	Urine	11575	9	1	UniRat	M0RBF1	2302	187746	86	86	54	54	2.01	C3-beta-c OS=Rattus norvegicus OX=10116 GN=C3 PE=1 SV=1
BN	Urine	11573	3	1	UniRat	P12346	4993	78512	181	181	53	53	11.52	Serotransferrin OS=Rattus norvegicus OX=10116 GN=Tf PE=1 SV=3
BN	Urine	11580	7	1	UniRat	Q63041	3813	168388	169	169	53	53	2.41	Alpha-1-macroglobulin OS=Rattus norvegicus OX=10116 GN=A1m PE=1 SV=1
BN	Urine	11569	1	1	UniRat	A0A0G2JSH5	7379	70710	300	300	52	52	17.37	Albumin OS=Rattus norvegicus OX=10116 GN=Alb PE=1 SV=1
BN	Urine	11576	1	1	UniRat	A0A0G2JSH5	7143	70710	287	287	51	51	16.41	Albumin OS=Rattus norvegicus OX=10116 GN=Alb PE=1 SV=1
BN	Urine	11580	1	1	UniRat	A0A0G2JSH5	22375	70710	890	890	51	51	16.41	Albumin OS=Rattus norvegicus OX=10116 GN=Alb PE=1 SV=1
BN	Scent	SNS11573	5	1	UniRat	A0A0G2K926	3835	164986	146	146	50	50	2.67	Murinoglobulin-1 OS=Rattus norvegicus OX=10116 GN=LOC297568 PE=1 SV=1
BN	Urine	11581	13	2	UniRat	Q6MG90	2291	193603	74	74	50	50	1.69	C4a anaphylatoxin OS=Rattus norvegicus OX=10116 GN=C4b PE=1 SV=1
BN	Urine	11575	7	1	UniRat	Q63041	2822	168388	120	120	49	49	2.12	Alpha-1-macroglobulin OS=Rattus norvegicus OX=10116 GN=A1m PE=1 SV=1
WH	Urine	11598	1	1	UniRat	A0A0G2JSH5	22769	70710	920	920	49	49	14.63	Albumin OS=Rattus norvegicus OX=10116 GN=Alb PE=1 SV=1
WH	Urine	11598	1	2	UniRat	P02770	22550	70682	908	908	49	49	14.63	Albumin OS=Rattus norvegicus OX=10116 GN=Alb PE=1 SV=2
BN	Scent	SNS11573	5	2	UniRat	D4A6E3	3751	166590	139	139	48	48	2.71	Murinoglobulin-1 OS=Rattus norvegicus OX=10116 GN=Mug1 PE=1 SV=2
BN	Urine	11575	1	1	UniRat	A0A0G2JSH5	17743	70710	673	673	48	48	13.81	Albumin OS=Rattus norvegicus OX=10116 GN=Alb PE=1 SV=1
BN	Scent	SNS11573	11	2	UniRat	Q6MG90	1897	193603	61	61	47	47	1.58	C4a anaphylatoxin OS=Rattus norvegicus OX=10116 GN=C4b PE=1 SV=1
BN	Urine	11581	9	1	UniRat	A0A0G2K926	4028	164986	145	145	46	46	2.5	Murinoglobulin-1 OS=Rattus norvegicus OX=10116 GN=LOC297568 PE=1 SV=1
BN	Urine	11581	9	2	UniRat	D4A6E3	4010	166590	138	138	46	46	2.15	Murinoglobulin-1 OS=Rattus norvegicus OX=10116 GN=Mug1 PE=1 SV=2
WH	Urine	11608	1	1	UniRat	P02770	6390	70682	265	265	46	46	11.6	Albumin OS=Rattus norvegicus OX=10116 GN=Alb PE=1 SV=2
BN	Urine	11573	10	1	UniRat	Q5EBC0	2739	103862	90	90	45	45	4.63	Inter alpha-trypsin inhibitor, heavy chain 4 OS=Rattus norvegicus OX=10116 GN=Itih4 PE=1 SV=1
BN	Urine	11573	13	1	UniRat	A0A0G2K9I6	2087	124393	89	89	45	45	3.65	Ceruloplasmin OS=Rattus norvegicus OX=10116 GN=Cp PE=1 SV=1
BN	Urine	11581	4	1	UniRat	P12346	6674	78512	231	231	45	45	8.35	Serotransferrin OS=Rattus norvegicus OX=10116 GN=Tf PE=1 SV=3
BN	Scent	11571	1	1	UniRat	A0A0G2JSH5	7656	70710	310	310	44	44	11.06	Albumin OS=Rattus norvegicus OX=10116 GN=Alb PE=1 SV=1
BN	Scent	SNS11574	11	1	UniRat	Q63041	1225	168388	59	59	44	44	1.72	Alpha-1-macroglobulin OS=Rattus norvegicus OX=10116 GN=A1m PE=1 SV=1
BN	Urine	11580	17	1	UniRat	A0A096P6L8	1388	275925	57	57	44	44	0.84	Fibronectin OS=Rattus norvegicus OX=10116 GN=Fn1 PE=1 SV=2
WH	Urine	11599	1	1	UniRat	P02770	7134	70682	283	283	44	44	10.93	Albumin OS=Rattus norvegicus OX=10116 GN=Alb PE=1 SV=2
BN	Scent	11571	1	2	UniRat	P02770	7299	70682	299	299	43	43	10.42	Albumin OS=Rattus norvegicus OX=10116 GN=Alb PE=1 SV=2
BN	Scent	SNS11573	3	1	UniRat	P12346	5932	78512	205	205	43	43	7.49	Serotransferrin OS=Rattus norvegicus OX=10116 GN=Tf PE=1 SV=3
BN	Urine	11573	20	1	UniRat	Q01177	1285	93214	56	56	43	43	4.82	Plasminogen OS=Rattus norvegicus OX=10116 GN=Plg PE=2 SV=2
BN	Urine	11576	2	1	UniRat	P12346	1799	78512	92	92	43	43	7.08	Serotransferrin OS=Rattus norvegicus OX=10116 GN=Tf PE=1 SV=3
BN	Urine	11575	15	1	UniRat	A0A096P6L8	1311	275925	52	52	43	43	0.82	Fibronectin OS=Rattus norvegicus OX=10116 GN=Fn1 PE=1 SV=2
WH	Scent	11601	1	1	UniRat	A0A0G2JSH5	5566	70710	221	221	43	43	10.58	Albumin OS=Rattus norvegicus OX=10116 GN=Alb PE=1 SV=1
WH	Scent	11601	1	2	UniRat	P02770	5472	70682	218	218	43	43	10.58	Albumin OS=Rattus norvegicus OX=10116 GN=Alb PE=1 SV=2
WH	Urine	11610	1	1	UniRat	P02770	4683	70682	194	194	43	43	10.31	Albumin OS=Rattus norvegicus OX=10116 GN=Alb PE=1 SV=2
BN	Scent	SNS11573	9	1	UniRat	A0A0G2K9I6	2681	124393	93	93	42	42	3.24	Ceruloplasmin OS=Rattus norvegicus OX=10116 GN=Cp PE=1 SV=1
BN	Urine	11569	4	1	UniRat	P12346	1712	78512	84	84	42	42	7.08	Serotransferrin OS=Rattus norvegicus OX=10116 GN=Tf PE=1 SV=3
BN	Urine	11573	6	3	UniRat	Q6IE52	2015	162855	87	87	42	42	1.88	Murinoglobulin-2 OS=Rattus norvegicus OX=10116 GN=Mug2 PE=1 SV=1
WH	Urine	11603	1	1	UniRat	P02770	12626	70682	529	529	42	42	9.72	Albumin OS=Rattus norvegicus OX=10116 GN=Alb PE=1 SV=2
WH	Urine	11609	1	1	UniRat	P02770	16028	70682	655	655	42	42	9.72	Albumin OS=Rattus norvegicus OX=10116 GN=Alb PE=1 SV=2
WH	Urine	11608	3	1	UniRat	A0A0G2K4M4	2186	119945	103	103	42	42	2.94	Epidermal growth factor OS=Rattus norvegicus OX=10116 GN=Egf PE=4 SV=1
BN	Scent	SS11569	1	1	UniRat	A0A0G2JSH5	3598	70710	145	145	41	41	8.84	Albumin OS=Rattus norvegicus OX=10116 GN=Alb PE=1 SV=1
BN	Urine	11580	5	1	UniRat	P12346	5114	78512	189	189	41	41	6.7	Serotransferrin OS=Rattus norvegicus OX=10116 GN=Tf PE=1 SV=3
WH	Scent	11607	1	1	UniRat	A0A0G2JSH5	3038	70710	134	134	41	41	8.71	Albumin OS=Rattus norvegicus OX=10116 GN=Alb PE=1 SV=1
WH	Scent	11607	1	2	UniRat	P02770	3028	70682	133	133	41	41	8.71	Albumin OS=Rattus norvegicus OX=10116 GN=Alb PE=1 SV=2
BN	Scent	SNS11574	4	1	UniRat	P12346	2746	78512	122	122	40	40	6.34	Serotransferrin OS=Rattus norvegicus OX=10116 GN=Tf PE=1 SV=3
BN	Urine	11569	3	1	UniRat	A0A0G2K4M4	1805	119945	79	79	40	40	2.69	Epidermal growth factor OS=Rattus norvegicus OX=10116 GN=Egf PE=4 SV=1
WH	Scent	SNS11610	1	1	UniRat	P02770	3967	70682	176	176	40	40	9.1	Albumin OS=Rattus norvegicus OX=10116 GN=Alb PE=1 SV=2
Wild	Scent	41847	2	1	UniRat	P02770	1658	70682	57	57	40	40	10.92	Albumin OS=Rattus norvegicus OX=10116 GN=Alb PE=1 SV=2
Wild	Scent	41847	2	2	UniRat	A0A0G2JSH5	1588	70710	56	56	40	40	10.92	Albumin OS=Rattus norvegicus OX=10116 GN=Alb PE=1 SV=1
BN	Scent	11571	3	1	UniRat	P12346	2184	78512	98	98	39	39	6.04	Serotransferrin OS=Rattus norvegicus OX=10116 GN=Tf PE=1 SV=3
BN	Urine	11575	5	1	UniRat	P12346	4726	78512	167	167	39	39	5.99	Serotransferrin OS=Rattus norvegicus OX=10116 GN=Tf PE=1 SV=3
BN	Clitoral	11569	3	1	UniRat	A0A0G2JSH5	2022	70710	85	85	38	38	7.36	Albumin OS=Rattus norvegicus OX=10116 GN=Alb PE=1 SV=1
BN	Scent	SS11574	1	1	UniRat	A0A0G2JSH5	3111	70710	136	136	38	38	7.18	Albumin OS=Rattus norvegicus OX=10116 GN=Alb PE=1 SV=1
BN	Urine	11573	28	1	UniRat	F1M983	1005	144478	47	47	38	38	1.73	Complement factor H OS=Rattus norvegicus OX=10116 GN=Cfh PE=1 SV=1
BN	Urine	11581	11	1	UniRat	A0A0G2K9I6	2794	124393	88	88	38	38	2.53	Ceruloplasmin OS=Rattus norvegicus OX=10116 GN=Cp PE=1 SV=1
Wild	Scent	41843	3	1	UniRat	A0A0G2JSH5	1201	70710	44	44	38	38	8.92	Albumin OS=Rattus norvegicus OX=10116 GN=Alb PE=1 SV=1
Wild	Scent	41851	2	1	UniRat	P02770	1478	70682	53	53	38	38	8.95	Albumin OS=Rattus norvegicus OX=10116 GN=Alb PE=1 SV=2
BN	Scent	SS11574	1	2	UniRat	P02770	2962	70682	132	132	37	37	6.75	Albumin OS=Rattus norvegicus OX=10116 GN=Alb PE=1 SV=2
WH	Scent	11606	2	1	UniRat	P02770	2685	70682	103	103	37	37	6.75	Albumin OS=Rattus norvegicus OX=10116 GN=Alb PE=1 SV=2
WH	Scent	11606	2	2	UniRat	A0A0G2JSH5	2458	70710	98	98	37	37	6.75	Albumin OS=Rattus norvegicus OX=10116 GN=Alb PE=1 SV=1
WH	Urine	11603	3	1	UniRat	A0A0G2K4M4	3286	119945	138	138	37	37	2.69	Epidermal growth factor OS=Rattus norvegicus OX=10116 GN=Egf PE=4 SV=1
Wild	Urine	female13	3	1	UniRat	A0A0G2JSH5	3032	70710	127	127	37	37	6.37	Albumin OS=Rattus norvegicus OX=10116 GN=Alb PE=1 SV=1
Wild	Scent	41843	3	2	UniRat	P02770	1184	70682	43	43	37	37	8.33	Albumin OS=Rattus norvegicus OX=10116 GN=Alb PE=1 SV=2
Wild	Scent	41851	2	2	UniRat	A0A0G2JSH5	1376	70710	51	51	37	37	8.36	Albumin OS=Rattus norvegicus OX=10116 GN=Alb PE=1 SV=1
BN	Urine	11575	20	1	UniRat	P08649	1028	193639	43	43	36	36	1.04	Complement C4 OS=Rattus norvegicus OX=10116 GN=C4 PE=1 SV=3
BN	Urine	11581	18	1	UniRat	Q01177	1834	93214	61	61	36	36	3.55	Plasminogen OS=Rattus norvegicus OX=10116 GN=Plg PE=2 SV=2
WH	Urine	11598	3	1	UniRat	P12346	3533	78512	162	162	36	36	5.04	Serotransferrin OS=Rattus norvegicus OX=10116 GN=Tf PE=1 SV=3
WH	Urine	11608	3	2	UniRat	P07522	1845	127410	88	88	36	36	2.04	Pro-epidermal growth factor OS=Rattus norvegicus OX=10116 GN=Egf PE=1 SV=2
WH	Urine	11610	2	1	UniRat	A0A0G2K4M4	1772	119945	86	86	36	36	2.58	Epidermal growth factor OS=Rattus norvegicus OX=10116 GN=Egf PE=4 SV=1
Wild	Clitoral	1	3	1	UniRat	A0A0G2JSH5	1574	70710	66	66	36	36	6.49	Albumin OS=Rattus norvegicus OX=10116 GN=Alb PE=1 SV=1
Wild	Clitoral	1	3	2	UniRat	P02770	1532	70682	66	66	36	36	6.49	Albumin OS=Rattus norvegicus OX=10116 GN=Alb PE=1 SV=2
Wild	Clitoral	2	2	1	UniRat	A0A0G2JSH5	1991	70710	81	81	36	36	6.91	Albumin OS=Rattus norvegicus OX=10116 GN=Alb PE=1 SV=1
Wild	Clitoral	2	2	2	UniRat	P02770	1957	70682	82	82	36	36	6.91	Albumin OS=Rattus norvegicus OX=10116 GN=Alb PE=1 SV=2
Wild	Scent	41849	1	1	UniRat	P02770	1333	70682	45	45	36	36	7.79	Albumin OS=Rattus norvegicus OX=10116 GN=Alb PE=1 SV=2
BN	Urine	11573	3	2	UniRat	A0A0G2K896	1128	78724	45	45	35	35	4.45	Similar to RIKEN cDNA 1300017J02 OS=Rattus norvegicus OX=10116 GN=RGD1310507 PE=1 SV=1
WH	Scent	11601	4	1	UniRat	P12346	1633	78512	76	76	35	35	4.85	Serotransferrin OS=Rattus norvegicus OX=10116 GN=Tf PE=1 SV=3
WH	Urine	11609	3	1	UniRat	A0A0G2K4M4	4366	119945	170	170	35	35	2.25	Epidermal growth factor OS=Rattus norvegicus OX=10116 GN=Egf PE=4 SV=1
WH	Urine	11599	6	1	UniRat	P12346	1291	78512	74	74	35	35	4.48	Serotransferrin OS=Rattus norvegicus OX=10116 GN=Tf PE=1 SV=3
Wild	Urine	female13	5	1	UniRat	A0A0G2K4M4	2454	119945	94	94	35	35	2.05	Epidermal growth factor OS=Rattus norvegicus OX=10116 GN=Egf PE=4 SV=1
Wild	Scent	41849	1	2	UniRat	A0A0G2JSH5	1270	70710	44	44	35	35	7.27	Albumin OS=Rattus norvegicus OX=10116 GN=Alb PE=1 SV=1
BN	Scent	SNS11573	5	3	UniRat	Q6IE52	2403	162855	87	87	34	34	1.5	Murinoglobulin-2 OS=Rattus norvegicus OX=10116 GN=Mug2 PE=1 SV=1
BN	Urine	11580	8	1	UniRat	A0A0G2K4M4	3066	119945	100	100	34	34	2.25	Epidermal growth factor OS=Rattus norvegicus OX=10116 GN=Egf PE=4 SV=1
BN	Urine	11580	10	1	UniRat	A0A0G2K926	2176	164986	91	91	34	34	1.36	Murinoglobulin-1 OS=Rattus norvegicus OX=10116 GN=LOC297568 PE=1 SV=1
WH	Clitoral	11610	4	1	UniRat	P12785	582	275101	40	40	34	34	0.64	Fatty acid synthase OS=Rattus norvegicus OX=10116 GN=Fasn PE=1 SV=3
WH	Urine	11603	3	2	UniRat	P07522	2689	127410	125	125	34	34	2.13	Pro-epidermal growth factor OS=Rattus norvegicus OX=10116 GN=Egf PE=1 SV=2
WH	Urine	11608	7	1	UniRat	P12346	1202	78512	64	64	34	34	4.22	Serotransferrin OS=Rattus norvegicus OX=10116 GN=Tf PE=1 SV=3
BN	Clitoral	11574	6	1	UniRat	A0A0G2JSH5	1098	70710	52	52	33	33	5.26	Albumin OS=Rattus norvegicus OX=10116 GN=Alb PE=1 SV=1
BN	Scent	11578	2	1	UniRat	A0A0G2JSH5	1965	70710	77	77	33	33	5.42	Albumin OS=Rattus norvegicus OX=10116 GN=Alb PE=1 SV=1
BN	Scent	SNS11573	12	1	UniRat	D3ZFC6	2398	104027	77	77	33	33	2.89	Inter-alpha-trypsin inhibitor heavy chain 4 OS=Rattus norvegicus OX=10116 GN=Itih4 PE=1 SV=3
BN	Scent	SNS11574	7	1	UniRat	A0A0G2K4M4	1558	119945	57	57	33	33	2.15	Epidermal growth factor OS=Rattus norvegicus OX=10116 GN=Egf PE=4 SV=1
BN	Scent	SNS11574	24	1	UniRat	M0RBF1	640	187746	35	35	33	33	0.96	C3-beta-c OS=Rattus norvegicus OX=10116 GN=C3 PE=1 SV=1
BN	Urine	11573	16	1	UniRat	P14480	1611	54828	60	60	33	33	8.86	Fibrinogen beta chain OS=Rattus norvegicus OX=10116 GN=Fgb PE=1 SV=4
BN	Urine	11580	24	1	UniRat	P08649	1071	193639	43	43	33	33	0.92	Complement C4 OS=Rattus norvegicus OX=10116 GN=C4 PE=1 SV=3
BN	Urine	11581	10	1	UniRat	Q5EBC0	3481	103862	98	98	33	33	2.62	Inter alpha-trypsin inhibitor, heavy chain 4 OS=Rattus norvegicus OX=10116 GN=Itih4 PE=1 SV=1
WH	Clitoral	11608	5	1	UniRat	P12785	596	275101	39	39	33	33	0.61	Fatty acid synthase OS=Rattus norvegicus OX=10116 GN=Fasn PE=1 SV=3
Wild	Clitoral	2	4	1	UniRat	P12346	924	78512	52	52	33	33	4.05	Serotransferrin OS=Rattus norvegicus OX=10116 GN=Tf PE=1 SV=3
Wild	Urine	female13	5	2	UniRat	P07522	2063	127410	86	86	33	33	1.7	Pro-epidermal growth factor OS=Rattus norvegicus OX=10116 GN=Egf PE=1 SV=2
Wild	Scent	41850	1	1	UniRat	P02770	965	70682	37	37	33	33	6.33	Albumin OS=Rattus norvegicus OX=10116 GN=Alb PE=1 SV=2
BN	Scent	11578	2	2	UniRat	P02770	1849	70682	74	74	32	32	5.08	Albumin OS=Rattus norvegicus OX=10116 GN=Alb PE=1 SV=2
BN	Urine	11576	7	1	UniRat	Q63041	824	168388	46	46	32	32	1.07	Alpha-1-macroglobulin OS=Rattus norvegicus OX=10116 GN=A1m PE=1 SV=1
BN	Urine	11575	8	1	UniRat	A0A0G2K4M4	2534	119945	85	85	32	32	1.95	Epidermal growth factor OS=Rattus norvegicus OX=10116 GN=Egf PE=4 SV=1
BN	Urine	11575	10	1	UniRat	A0A0G2K926	1853	164986	73	73	32	32	1.31	Murinoglobulin-1 OS=Rattus norvegicus OX=10116 GN=LOC297568 PE=1 SV=1
BN	Urine	11575	10	2	UniRat	D4A6E3	1604	166590	65	65	32	32	1.23	Murinoglobulin-1 OS=Rattus norvegicus OX=10116 GN=Mug1 PE=1 SV=2
BN	Urine	11580	8	2	UniRat	P07522	2473	127410	90	90	32	32	1.86	Pro-epidermal growth factor OS=Rattus norvegicus OX=10116 GN=Egf PE=1 SV=2
BN	Urine	11580	16	1	UniRat	A0A0G2K9I6	1533	124393	56	56	32	32	1.84	Ceruloplasmin OS=Rattus norvegicus OX=10116 GN=Cp PE=1 SV=1
BN	Urine	11581	9	3	UniRat	Q6IE52	2555	162855	83	83	32	32	1.28	Murinoglobulin-2 OS=Rattus norvegicus OX=10116 GN=Mug2 PE=1 SV=1
WH	Urine	11603	6	1	UniRat	P12346	1711	78512	89	89	32	32	3.97	Serotransferrin OS=Rattus norvegicus OX=10116 GN=Tf PE=1 SV=3
WH	Urine	11609	3	2	UniRat	P07522	3390	127410	149	149	32	32	1.77	Pro-epidermal growth factor OS=Rattus norvegicus OX=10116 GN=Egf PE=1 SV=2
Wild	Scent	41844	2	1	UniRat	F1LQQ8	1994	75141	75	75	32	32	7.19	Beta-glucuronidase OS=Rattus norvegicus OX=10116 GN=Gusb PE=1 SV=2
Wild	Scent	41847	3	1	UniRat	A0A0G2K4M4	1419	119945	41	41	32	32	2.14	Epidermal growth factor OS=Rattus norvegicus OX=10116 GN=Egf PE=4 SV=1
Wild	Scent	41850	1	2	UniRat	A0A0G2JSH5	877	70710	36	36	32	32	5.9	Albumin OS=Rattus norvegicus OX=10116 GN=Alb PE=1 SV=1
BN	Clitoral	11573	4	1	UniRat	A0A0G2JSH5	1104	70710	50	50	31	31	4.64	Albumin OS=Rattus norvegicus OX=10116 GN=Alb PE=1 SV=1
BN	Scent	SNS11574	18	1	UniRat	A0A0G2K926	791	164986	41	41	31	31	1.05	Murinoglobulin-1 OS=Rattus norvegicus OX=10116 GN=LOC297568 PE=1 SV=1
BN	Urine	11580	10	2	UniRat	D4A6E3	1973	166590	80	80	31	31	1.18	Murinoglobulin-1 OS=Rattus norvegicus OX=10116 GN=Mug1 PE=1 SV=2
BN	Urine	11580	26	1	UniRat	A0A0G2K9W7	1062	537739	37	37	31	31	0.25	Low-density lipoprotein receptor-related protein 2 OS=Rattus norvegicus OX=10116 GN=Lrp2 PE=1 SV=1
WH	Scent	11606	5	1	UniRat	P12346	1006	78512	51	51	31	31	3.51	Serotransferrin OS=Rattus norvegicus OX=10116 GN=Tf PE=1 SV=3
WH	Urine	11609	7	1	UniRat	P12346	1905	78512	91	91	31	31	3.51	Serotransferrin OS=Rattus norvegicus OX=10116 GN=Tf PE=1 SV=3
Wild	Scent	41844	3	1	UniRat	P02770	1059	70682	36	36	31	31	5.5	Albumin OS=Rattus norvegicus OX=10116 GN=Alb PE=1 SV=2
Wild	Scent	41851	3	1	UniRat	A0A0G2K4M4	1117	119945	37	37	31	31	2.03	Epidermal growth factor OS=Rattus norvegicus OX=10116 GN=Egf PE=4 SV=1
BN	Scent	SNS11573	20	1	UniRat	G3V9R9	1243	71135	45	45	30	30	4.55	Afamin OS=Rattus norvegicus OX=10116 GN=Afm PE=1 SV=1
BN	Scent	SNS11573	24	1	UniRat	A0A0G2K4M4	1002	119945	33	33	30	30	1.6	Epidermal growth factor OS=Rattus norvegicus OX=10116 GN=Egf PE=4 SV=1
BN	Scent	SNS11574	18	2	UniRat	A0A0G2JUW7	782	167023	39	39	30	30	0.99	Murinoglobulin-1 OS=Rattus norvegicus OX=10116 GN=Mug1 PE=1 SV=1
BN	Urine	11573	17	1	UniRat	Q68FY4	1507	55080	46	46	30	30	6.41	Gc-globulin OS=Rattus norvegicus OX=10116 GN=Gc PE=1 SV=1
BN	Urine	11573	22	1	UniRat	Q7TQ70	1220	87344	56	56	30	30	3.82	Fibrinogen alpha chain OS=Rattus norvegicus OX=10116 GN=Fga PE=1 SV=1
BN	Urine	11573	29	1	UniRat	A0A140UHX6	1002	268771	30	30	30	30	0.53	Spectrin beta chain OS=Rattus norvegicus OX=10116 GN=Sptb PE=1 SV=1
BN	Urine	11573	41	1	UniRat	A0A096P6L9	695	190786	30	30	30	30	0.83	Complement C5 OS=Rattus norvegicus OX=10116 GN=C5 PE=1 SV=2
BN	Urine	11575	8	2	UniRat	P07522	1998	127410	76	76	30	30	1.61	Pro-epidermal growth factor OS=Rattus norvegicus OX=10116 GN=Egf PE=1 SV=2
BN	Urine	11575	16	1	UniRat	A0A0G2K9I6	1261	124393	49	49	30	30	1.59	Ceruloplasmin OS=Rattus norvegicus OX=10116 GN=Cp PE=1 SV=1
WH	Clitoral	11599	4	1	UniRat	P02770	1496	70682	56	56	30	30	4.64	Albumin OS=Rattus norvegicus OX=10116 GN=Alb PE=1 SV=2
WH	Urine	11598	4	1	UniRat	A0A0G2K4M4	2763	119945	110	110	30	30	1.86	Epidermal growth factor OS=Rattus norvegicus OX=10116 GN=Egf PE=4 SV=1
WH	Urine	11599	4	1	UniRat	A0A0G2K4M4	1585	119945	78	78	30	30	1.77	Epidermal growth factor OS=Rattus norvegicus OX=10116 GN=Egf PE=4 SV=1
Wild	Scent	41844	3	2	UniRat	A0A0G2JSH5	1027	70710	35	35	30	30	5.12	Albumin OS=Rattus norvegicus OX=10116 GN=Alb PE=1 SV=1
BN	Scent	11571	6	1	UniRat	A0A0G2K4M4	1038	119945	45	45	29	29	1.78	Epidermal growth factor OS=Rattus norvegicus OX=10116 GN=Egf PE=4 SV=1
BN	Urine	11573	45	1	UniRat	G3V615	591	86667	33	33	29	29	2.59	C3/C5 convertase OS=Rattus norvegicus OX=10116 GN=Cfb PE=1 SV=1
BN	Urine	11575	34	1	UniRat	A0A0G2K9W7	735	537739	30	30	29	29	0.23	Low-density lipoprotein receptor-related protein 2 OS=Rattus norvegicus OX=10116 GN=Lrp2 PE=1 SV=1
WH	Scent	SNS11608	1	1	UniRat	P02770	1783	70682	80	80	29	29	3.97	Albumin OS=Rattus norvegicus OX=10116 GN=Alb PE=1 SV=2
BN	Clitoral	11574	3	1	UniRat	F1LQQ8	2121	75141	119	119	28	28	4.63	Beta-glucuronidase OS=Rattus norvegicus OX=10116 GN=Gusb PE=1 SV=2
BN	Urine	11569	18	1	UniRat	A0A0G2K9W7	479	537739	30	30	28	28	0.22	Low-density lipoprotein receptor-related protein 2 OS=Rattus norvegicus OX=10116 GN=Lrp2 PE=1 SV=1
BN	Urine	11569	19	1	UniRat	M0RBF1	463	187746	30	30	28	28	0.77	C3-beta-c OS=Rattus norvegicus OX=10116 GN=C3 PE=1 SV=1
BN	Urine	11573	31	1	UniRat	G3V9R9	903	71135	39	39	28	28	3.73	Afamin OS=Rattus norvegicus OX=10116 GN=Afm PE=1 SV=1
BN	Urine	11573	33	1	UniRat	A0A0G2K4M4	805	119945	29	29	28	28	1.44	Epidermal growth factor OS=Rattus norvegicus OX=10116 GN=Egf PE=4 SV=1
BN	Urine	11573	43	1	UniRat	D4A678	653	281156	28	28	28	28	0.46	Spectrin, alpha, erythrocytic 1 OS=Rattus norvegicus OX=10116 GN=Spta1 PE=1 SV=3
BN	Urine	11576	15	1	UniRat	M0RBF1	473	187746	31	31	28	28	0.77	C3-beta-c OS=Rattus norvegicus OX=10116 GN=C3 PE=1 SV=1
BN	Urine	11575	20	2	UniRat	Q6MG90	841	193603	35	35	28	28	0.74	C4a anaphylatoxin OS=Rattus norvegicus OX=10116 GN=C4b PE=1 SV=1
WH	Scent	SNS11599	3	1	UniRat	P02770	1398	70682	57	57	28	28	3.85	Albumin OS=Rattus norvegicus OX=10116 GN=Alb PE=1 SV=2
Wild	Urine	female9	1	1	UniRat	A0A0G2JSH5	3438	70710	163	163	28	28	4.1	Albumin OS=Rattus norvegicus OX=10116 GN=Alb PE=1 SV=1
Wild	Urine	female13	13	1	UniRat	A0A0G2K9W7	790	537739	38	38	28	28	0.22	Low-density lipoprotein receptor-related protein 2 OS=Rattus norvegicus OX=10116 GN=Lrp2 PE=1 SV=1
BN	Clitoral	11569	2	1	UniRat	F1LQQ8	2368	75141	119	119	27	27	4.71	Beta-glucuronidase OS=Rattus norvegicus OX=10116 GN=Gusb PE=1 SV=2
BN	Clitoral	11574	11	1	UniRat	A0A0G2K5E7	605	121378	32	32	27	27	1.34	ATP-citrate synthase OS=Rattus norvegicus OX=10116 GN=Acly PE=1 SV=1
BN	Scent	SNS11573	14	1	UniRat	Q68FY4	1967	55080	57	57	27	27	5.92	Gc-globulin OS=Rattus norvegicus OX=10116 GN=Gc PE=1 SV=1
BN	Urine	11573	14	1	UniRat	P20059	1957	52060	79	79	27	27	6.18	Hemopexin OS=Rattus norvegicus OX=10116 GN=Hpx PE=1 SV=3
BN	Urine	11573	23	1	UniRat	D3ZBS2	1125	99348	42	42	27	27	1.93	Inter-alpha-trypsin inhibitor heavy chain H3 OS=Rattus norvegicus OX=10116 GN=Itih3 PE=1 SV=3
BN	Urine	11575	25	1	UniRat	Q01177	943	93214	34	34	27	27	2.02	Plasminogen OS=Rattus norvegicus OX=10116 GN=Plg PE=2 SV=2
BN	Urine	11575	32	1	UniRat	A0A140UHX6	760	268771	31	31	27	27	0.47	Spectrin beta chain OS=Rattus norvegicus OX=10116 GN=Sptb PE=1 SV=1
BN	Urine	11580	29	1	UniRat	Q01177	1017	93214	38	38	27	27	2.02	Plasminogen OS=Rattus norvegicus OX=10116 GN=Plg PE=2 SV=2
BN	Urine	11581	4	2	UniRat	A0A0G2K896	1247	78724	41	41	27	27	2.7	Similar to RIKEN cDNA 1300017J02 OS=Rattus norvegicus OX=10116 GN=RGD1310507 PE=1 SV=1
BN	Urine	11581	23	1	UniRat	G3V9R9	1409	71135	49	49	27	27	3.73	Afamin OS=Rattus norvegicus OX=10116 GN=Afm PE=1 SV=1
WH	Urine	11598	4	2	UniRat	P07522	2060	127410	93	93	27	27	1.46	Pro-epidermal growth factor OS=Rattus norvegicus OX=10116 GN=Egf PE=1 SV=2
WH	Urine	11610	6	1	UniRat	A0A0G2QC06	866	109507	47	47	27	27	1.56	Signal recognition particle receptor subunit beta OS=Rattus norvegicus OX=10116 GN=Tf PE=1 SV=1
Wild	Scent	41847	4	1	UniRat	P12346	845	78512	33	33	27	27	3.36	Serotransferrin OS=Rattus norvegicus OX=10116 GN=Tf PE=1 SV=3
BN	Clitoral	11569	11	1	UniRat	P12346	507	78512	31	31	26	26	2.58	Serotransferrin OS=Rattus norvegicus OX=10116 GN=Tf PE=1 SV=3
BN	Clitoral	11573	2	1	UniRat	F1LQQ8	2300	75141	121	121	26	26	4.09	Beta-glucuronidase OS=Rattus norvegicus OX=10116 GN=Gusb PE=1 SV=2
BN	Urine	11569	20	1	UniRat	D4A6E3	463	166590	35	35	26	26	0.82	Murinoglobulin-1 OS=Rattus norvegicus OX=10116 GN=Mug1 PE=1 SV=2
BN	Urine	11573	15	2	UniRat	P08932	1566	48757	59	59	26	26	8.59	T-kininogen 2 OS=Rattus norvegicus OX=10116 PE=1 SV=2
BN	Urine	11581	37	1	UniRat	F1M983	843	144478	28	28	26	26	0.99	Complement factor H OS=Rattus norvegicus OX=10116 GN=Cfh PE=1 SV=1
WH	Scent	11606	3	1	UniRat	F1LQQ8	1467	75141	79	79	26	26	3.36	Beta-glucuronidase OS=Rattus norvegicus OX=10116 GN=Gusb PE=1 SV=2
WH	Scent	SNS11610	4	1	UniRat	A0A0G2QC06	810	109507	43	43	26	26	1.53	Signal recognition particle receptor subunit beta OS=Rattus norvegicus OX=10116 GN=Tf PE=1 SV=1
WH	Urine	11609	17	1	UniRat	A0A0G2K9W7	669	537739	31	31	26	26	0.2	Low-density lipoprotein receptor-related protein 2 OS=Rattus norvegicus OX=10116 GN=Lrp2 PE=1 SV=1
Wild	Clitoral	1	11	1	UniRat	P12785	359	275101	27	27	26	26	0.44	Fatty acid synthase OS=Rattus norvegicus OX=10116 GN=Fasn PE=1 SV=3
BN	Clitoral	11569	10	1	UniRat	P12785	521	275101	30	30	25	25	0.42	Fatty acid synthase OS=Rattus norvegicus OX=10116 GN=Fasn PE=1 SV=3
BN	Scent	SNS11573	35	1	UniRat	A0A096P6L9	718	190786	27	27	25	25	0.65	Complement C5 OS=Rattus norvegicus OX=10116 GN=C5 PE=1 SV=2
BN	Scent	SNS11574	9	1	UniRat	F1LQQ8	1290	75141	67	67	25	25	2.94	Beta-glucuronidase OS=Rattus norvegicus OX=10116 GN=Gusb PE=1 SV=2
BN	Urine	11569	20	2	UniRat	A0A0G2K926	441	164986	32	32	25	25	0.79	Murinoglobulin-1 OS=Rattus norvegicus OX=10116 GN=LOC297568 PE=1 SV=1
BN	Urine	11576	11	1	UniRat	A0A0G2K4M4	695	119945	36	36	25	25	1.22	Epidermal growth factor OS=Rattus norvegicus OX=10116 GN=Egf PE=4 SV=1
BN	Urine	11575	41	1	UniRat	D4A678	606	281156	27	27	25	25	0.41	Spectrin, alpha, erythrocytic 1 OS=Rattus norvegicus OX=10116 GN=Spta1 PE=1 SV=3
BN	Urine	11581	15	1	UniRat	Q68FY4	2216	55080	53	53	25	25	4.62	Gc-globulin OS=Rattus norvegicus OX=10116 GN=Gc PE=1 SV=1
BN	Urine	11581	21	1	UniRat	P14480	1520	54828	56	56	25	25	5.07	Fibrinogen beta chain OS=Rattus norvegicus OX=10116 GN=Fgb PE=1 SV=4
WH	Urine	11599	4	2	UniRat	P07522	1272	127410	65	65	25	25	1.25	Pro-epidermal growth factor OS=Rattus norvegicus OX=10116 GN=Egf PE=1 SV=2
Wild	Clitoral	1	6	1	UniRat	P12346	556	78512	30	30	25	25	2.41	Serotransferrin OS=Rattus norvegicus OX=10116 GN=Tf PE=1 SV=3
Wild	Scent	41843	2	1	UniRat	F1LQQ8	1288	75141	44	44	25	25	4.2	Beta-glucuronidase OS=Rattus norvegicus OX=10116 GN=Gusb PE=1 SV=2
BN	Scent	11578	5	1	UniRat	A0A0G2K2V6	919	56950	39	39	24	24	4.83	Keratin, type I cytoskeletal 10 OS=Rattus norvegicus OX=10116 GN=Krt10 PE=1 SV=1
BN	Urine	11573	19	1	UniRat	P02680	1328	51228	49	49	24	24	5.87	Fibrinogen gamma chain OS=Rattus norvegicus OX=10116 GN=Fgg PE=1 SV=3
BN	Urine	11573	21	2	UniRat	P05544	1088	46419	43	43	24	24	7.39	Serine protease inhibitor A3L OS=Rattus norvegicus OX=10116 GN=Serpina3l PE=1 SV=3
BN	Urine	11573	37	1	UniRat	Q5U329	747	94580	32	32	24	24	1.64	Anion exchange protein OS=Rattus norvegicus OX=10116 GN=Slc4a1 PE=1 SV=1
BN	Urine	11573	39	1	UniRat	Q68FP1	738	86413	29	29	24	24	1.89	Gelsolin OS=Rattus norvegicus OX=10116 GN=Gsn PE=1 SV=1
WH	Scent	11601	11	1	UniRat	Q63041	570	168388	32	32	24	24	0.78	Alpha-1-macroglobulin OS=Rattus norvegicus OX=10116 GN=A1m PE=1 SV=1
WH	Urine	11598	19	1	UniRat	A0A0G2K9W7	544	537739	25	25	24	24	0.19	Low-density lipoprotein receptor-related protein 2 OS=Rattus norvegicus OX=10116 GN=Lrp2 PE=1 SV=1
Wild	Clitoral	1	2	1	UniRat	F1LQQ8	1737	75141	87	87	24	24	3.2	Beta-glucuronidase OS=Rattus norvegicus OX=10116 GN=Gusb PE=1 SV=2
BN	Clitoral	11574	10	1	UniRat	D4A400	619	79053	35	35	23	23	2.04	Lactoperoxidase OS=Rattus norvegicus OX=10116 GN=Lpo PE=4 SV=1
BN	Scent	SNS11573	13	1	UniRat	P20059	2273	52060	84	84	23	23	4.36	Hemopexin OS=Rattus norvegicus OX=10116 GN=Hpx PE=1 SV=3
BN	Scent	SNS11573	16	2	UniRat	P08932	1747	48757	71	71	23	23	8.59	T-kininogen 2 OS=Rattus norvegicus OX=10116 PE=1 SV=2
BN	Scent	SNS11573	25	1	UniRat	F1LQQ8	996	75141	43	43	23	23	2.56	Beta-glucuronidase OS=Rattus norvegicus OX=10116 GN=Gusb PE=1 SV=2
BN	Scent	SNS11573	30	1	UniRat	Q01177	835	93214	25	25	23	23	1.56	Plasminogen OS=Rattus norvegicus OX=10116 GN=Plg PE=2 SV=2
BN	Urine	11569	14	1	UniRat	Q63041	573	168388	31	31	23	23	0.69	Alpha-1-macroglobulin OS=Rattus norvegicus OX=10116 GN=A1m PE=1 SV=1
BN	Urine	11573	36	1	UniRat	Q5M7T5	750	52714	35	35	23	23	4.25	Antithrombin-III OS=Rattus norvegicus OX=10116 GN=Serpinc1 PE=1 SV=1
BN	Urine	11575	14	1	UniRat	Q5EBC0	1322	103862	45	45	23	23	1.42	Inter alpha-trypsin inhibitor, heavy chain 4 OS=Rattus norvegicus OX=10116 GN=Itih4 PE=1 SV=1
BN	Urine	11580	13	1	UniRat	P14480	1677	54828	67	67	23	23	3.93	Fibrinogen beta chain OS=Rattus norvegicus OX=10116 GN=Fgb PE=1 SV=4
BN	Urine	11580	35	1	UniRat	G3V9R9	795	71135	36	36	23	23	2.62	Afamin OS=Rattus norvegicus OX=10116 GN=Afm PE=1 SV=1
WH	Clitoral	11599	3	1	UniRat	F1LQQ8	1514	75141	76	76	23	23	3.37	Beta-glucuronidase OS=Rattus norvegicus OX=10116 GN=Gusb PE=1 SV=2
WH	Clitoral	11599	19	1	UniRat	P12346	408	78512	25	25	23	23	2.07	Serotransferrin OS=Rattus norvegicus OX=10116 GN=Tf PE=1 SV=3
WH	Scent	SNS11608	3	1	UniRat	A0A0G2QC06	693	109507	40	40	23	23	1.28	Signal recognition particle receptor subunit beta OS=Rattus norvegicus OX=10116 GN=Tf PE=1 SV=1
Wild	Scent	41843	5	1	UniRat	A0A0G2K4M4	723	119945	26	26	23	23	1.27	Epidermal growth factor OS=Rattus norvegicus OX=10116 GN=Egf PE=4 SV=1
Wild	Scent	41844	1	1	UniRat	F7ET54	5268	21093	218	218	23	23	265.24	Alpha-2u globulin PGCL3 OS=Rattus norvegicus OX=10116 GN=LOC259244 PE=3 SV=1
Wild	Scent	41844	1	3	UniRat	Q9JJI3	4235	20923	195	195	23	23	229.68	Alpha-2u globulin OS=Rattus norvegicus OX=10116 GN=LOC259244 PE=2 SV=1
Wild	Scent	41846	2	1	UniRat	F1LQQ8	854	75141	38	38	23	23	3.91	Beta-glucuronidase OS=Rattus norvegicus OX=10116 GN=Gusb PE=1 SV=2
Wild	Scent	41846	3	1	UniRat	P02770	575	70682	23	23	23	23	3.01	Albumin OS=Rattus norvegicus OX=10116 GN=Alb PE=1 SV=2
Wild	Scent	41846	3	2	UniRat	A0A0G2JSH5	540	70710	23	23	23	23	3.01	Albumin OS=Rattus norvegicus OX=10116 GN=Alb PE=1 SV=1
BN	Clitoral	11569	5	1	UniRat	D4A400	896	79053	43	43	22	22	2.38	Lactoperoxidase OS=Rattus norvegicus OX=10116 GN=Lpo PE=4 SV=1
BN	Clitoral	11573	5	1	UniRat	P08010	991	25857	53	53	22	22	50.16	Glutathione S-transferase Mu 2 OS=Rattus norvegicus OX=10116 GN=Gstm2 PE=1 SV=2
BN	Clitoral	11573	6	1	UniRat	D4A400	813	79053	43	43	22	22	2.35	Lactoperoxidase OS=Rattus norvegicus OX=10116 GN=Lpo PE=4 SV=1
BN	Clitoral	11574	4	1	UniRat	P08010	1211	25857	56	56	22	22	49.91	Glutathione S-transferase Mu 2 OS=Rattus norvegicus OX=10116 GN=Gstm2 PE=1 SV=2
BN	Clitoral	11574	13	1	UniRat	D4A4S3	557	70911	27	27	22	22	2.45	Heat shock cognate 71 kDa protein OS=Rattus norvegicus OX=10116 GN=Hspa8 PE=3 SV=3
BN	Scent	SNS11573	21	1	UniRat	D3ZBS2	1219	99348	44	44	22	22	1.52	Inter-alpha-trypsin inhibitor heavy chain H3 OS=Rattus norvegicus OX=10116 GN=Itih3 PE=1 SV=3
BN	Urine	11573	15	1	UniRat	P01048	1812	48828	75	75	22	22	5.99	T-kininogen 1 OS=Rattus norvegicus OX=10116 GN=Map1 PE=1 SV=2
BN	Urine	11573	18	1	UniRat	A0A0G2JY31	1434	46264	66	66	22	22	5.59	Alpha-1-antiproteinase OS=Rattus norvegicus OX=10116 GN=Serpina1 PE=1 SV=1
BN	Urine	11575	10	3	UniRat	M0R5V7	1120	153122	37	37	22	22	0.78	Murinoglobulin-2 OS=Rattus norvegicus OX=10116 GN=Mug2 PE=1 SV=2
BN	Urine	11575	17	1	UniRat	P14480	1237	54828	44	44	22	22	3.93	Fibrinogen beta chain OS=Rattus norvegicus OX=10116 GN=Fgb PE=1 SV=4
BN	Urine	11580	19	1	UniRat	D3ZFC6	1339	104027	44	44	22	22	1.33	Inter-alpha-trypsin inhibitor heavy chain 4 OS=Rattus norvegicus OX=10116 GN=Itih4 PE=1 SV=3
BN	Urine	11581	17	1	UniRat	Q9EPH1	1853	57127	57	57	22	22	4.28	Alpha-1B-glycoprotein OS=Rattus norvegicus OX=10116 GN=A1bg PE=2 SV=2
BN	Urine	11581	31	1	UniRat	A0A0G2K4M4	903	119945	28	28	22	22	1.02	Epidermal growth factor OS=Rattus norvegicus OX=10116 GN=Egf PE=4 SV=1
BN	Urine	11581	41	1	UniRat	G3V615	756	86667	27	27	22	22	1.63	C3/C5 convertase OS=Rattus norvegicus OX=10116 GN=Cfb PE=1 SV=1
WH	Clitoral	11599	1	4	UniRat	Q9JJI3	3158	20923	162	162	22	22	105.94	Alpha-2u globulin OS=Rattus norvegicus OX=10116 GN=LOC259244 PE=2 SV=1
WH	Scent	SNS11599	2	1	UniRat	F1LQQ8	1550	75141	78	78	22	22	2.99	Beta-glucuronidase OS=Rattus norvegicus OX=10116 GN=Gusb PE=1 SV=2
Wild	Clitoral	2	3	1	UniRat	F1LQQ8	1421	75141	83	83	22	22	2.6	Beta-glucuronidase OS=Rattus norvegicus OX=10116 GN=Gusb PE=1 SV=2
Wild	Scent	41843	1	2	UniRat	Q9JJI3	2912	20923	156	156	22	22	187.58	Alpha-2u globulin OS=Rattus norvegicus OX=10116 GN=LOC259244 PE=2 SV=1
Wild	Scent	41847	1	1	UniRat	Q9JJI3	2101	20923	97	97	22	22	154.09	Alpha-2u globulin OS=Rattus norvegicus OX=10116 GN=LOC259244 PE=2 SV=1
Wild	Scent	41847	9	1	UniRat	A0A0G2K9W7	608	537739	22	22	22	22	0.19	Low-density lipoprotein receptor-related protein 2 OS=Rattus norvegicus OX=10116 GN=Lrp2 PE=1 SV=1
BN	Clitoral	11569	1	1	UniRat	F7ET54	5023	21093	220	220	21	21	104.05	Alpha-2u globulin PGCL3 OS=Rattus norvegicus OX=10116 GN=LOC259244 PE=3 SV=1
BN	Clitoral	11569	1	4	UniRat	Q9JJI3	3369	20923	184	184	21	21	91	Alpha-2u globulin OS=Rattus norvegicus OX=10116 GN=LOC259244 PE=2 SV=1
BN	Clitoral	11569	4	1	UniRat	P08010	1028	25857	42	42	21	21	32.82	Glutathione S-transferase Mu 2 OS=Rattus norvegicus OX=10116 GN=Gstm2 PE=1 SV=2
BN	Clitoral	11573	1	4	UniRat	Q9JJI3	3476	20923	186	186	21	21	88.35	Alpha-2u globulin OS=Rattus norvegicus OX=10116 GN=LOC259244 PE=2 SV=1
BN	Clitoral	11573	14	1	UniRat	D4A4S3	417	70911	25	25	21	21	2.27	Heat shock cognate 71 kDa protein OS=Rattus norvegicus OX=10116 GN=Hspa8 PE=3 SV=3
BN	Scent	SNS11573	41	1	UniRat	F1M983	639	144478	22	22	21	21	0.74	Complement factor H OS=Rattus norvegicus OX=10116 GN=Cfh PE=1 SV=1
BN	Urine	11569	5	1	UniRat	A0A0G2JSP1	1513	73706	73	73	21	21	3.04	Uromodulin OS=Rattus norvegicus OX=10116 GN=Umod PE=4 SV=1
BN	Urine	11573	21	1	UniRat	A0A0G2JSK1	1271	46676	42	42	21	21	5.48	RCG20603 OS=Rattus norvegicus OX=10116 GN=Serpina3c PE=3 SV=1
BN	Urine	11573	25	1	UniRat	P04639	1094	30100	46	46	21	21	19.27	Apolipoprotein A-I OS=Rattus norvegicus OX=10116 GN=Apoa1 PE=1 SV=2
BN	Urine	11573	26	1	UniRat	Q9EPH1	1048	57127	40	40	21	21	3.32	Alpha-1B-glycoprotein OS=Rattus norvegicus OX=10116 GN=A1bg PE=2 SV=2
BN	Urine	11573	40	1	UniRat	A0A0G2K3G0	709	61358	40	40	21	21	2.91	Histidine-rich glycoprotein OS=Rattus norvegicus OX=10116 GN=Hrg PE=1 SV=1
BN	Urine	11573	48	1	UniRat	P02651	539	44429	24	24	21	21	5.55	Apolipoprotein A-IV OS=Rattus norvegicus OX=10116 GN=Apoa4 PE=1 SV=2
BN	Urine	11573	58	1	UniRat	F1M6Z1	428	510801	21	21	21	21	0.17	Apolipoprotein B-100 OS=Rattus norvegicus OX=10116 GN=Apob PE=1 SV=1
BN	Urine	11576	17	1	UniRat	A0A0G2K926	466	164986	31	31	21	21	0.67	Murinoglobulin-1 OS=Rattus norvegicus OX=10116 GN=LOC297568 PE=1 SV=1
BN	Urine	11576	17	2	UniRat	A0A0G2JUW7	455	167023	31	31	21	21	0.66	Murinoglobulin-1 OS=Rattus norvegicus OX=10116 GN=Mug1 PE=1 SV=1
BN	Urine	11575	43	1	UniRat	G3V9R9	557	71135	26	26	21	21	2.08	Afamin OS=Rattus norvegicus OX=10116 GN=Afm PE=1 SV=1
BN	Urine	11580	20	1	UniRat	Q7TQ70	1181	87344	50	50	21	21	1.98	Fibrinogen alpha chain OS=Rattus norvegicus OX=10116 GN=Fga PE=1 SV=1
BN	Urine	11581	22	1	UniRat	Q7TQ70	1501	87344	49	49	21	21	2.11	Fibrinogen alpha chain OS=Rattus norvegicus OX=10116 GN=Fga PE=1 SV=1
BN	Urine	11581	24	2	UniRat	P08932	1175	48757	41	41	21	21	5.49	T-kininogen 2 OS=Rattus norvegicus OX=10116 PE=1 SV=2
BN	Urine	11581	35	1	UniRat	G3V843	847	71766	27	27	21	21	2.21	Prothrombin OS=Rattus norvegicus OX=10116 GN=F2 PE=1 SV=1
BN	Urine	11581	48	1	UniRat	A0A096P6L9	598	190786	26	26	21	21	0.52	Complement C5 OS=Rattus norvegicus OX=10116 GN=C5 PE=1 SV=2
WH	Clitoral	11599	1	1	UniRat	F7ET54	4428	21093	202	202	21	21	100.94	Alpha-2u globulin PGCL3 OS=Rattus norvegicus OX=10116 GN=LOC259244 PE=3 SV=1
WH	Clitoral	11599	15	1	UniRat	P34058	471	83571	23	23	21	21	1.74	Heat shock protein HSP 90-beta OS=Rattus norvegicus OX=10116 GN=Hsp90ab1 PE=1 SV=4
WH	Clitoral	11608	2	1	UniRat	F1LQQ8	993	75141	63	63	21	21	2.99	Beta-glucuronidase OS=Rattus norvegicus OX=10116 GN=Gusb PE=1 SV=2
WH	Clitoral	11610	1	1	UniRat	F7ET54	2367	21093	122	122	21	21	105.12	Alpha-2u globulin PGCL3 OS=Rattus norvegicus OX=10116 GN=LOC259244 PE=3 SV=1
WH	Clitoral	11610	1	3	UniRat	Q9JJI3	1938	20923	107	107	21	21	91.9	Alpha-2u globulin OS=Rattus norvegicus OX=10116 GN=LOC259244 PE=2 SV=1
WH	Clitoral	11610	2	1	UniRat	F1LQQ8	790	75141	58	58	21	21	2.8	Beta-glucuronidase OS=Rattus norvegicus OX=10116 GN=Gusb PE=1 SV=2
WH	Scent	11606	1	4	UniRat	Q9JJI3	3601	20923	174	174	21	21	87.45	Alpha-2u globulin OS=Rattus norvegicus OX=10116 GN=LOC259244 PE=2 SV=1
WH	Scent	SNS11599	1	3	UniRat	Q9JJI3	3007	20923	154	154	21	21	91	Alpha-2u globulin OS=Rattus norvegicus OX=10116 GN=LOC259244 PE=2 SV=1
WH	Urine	11603	23	1	UniRat	P14046	452	165038	30	30	21	21	0.63	Alpha-1-inhibitor 3 OS=Rattus norvegicus OX=10116 GN=A1i3 PE=1 SV=1
Wild	Urine	female9	4	1	UniRat	A0A0G2K4M4	1438	119945	69	69	21	21	0.96	Epidermal growth factor OS=Rattus norvegicus OX=10116 GN=Egf PE=4 SV=1
Wild	Scent	41844	1	2	UniRat	P02761	4981	21009	215	215	21	21	149.19	Major urinary protein OS=Rattus norvegicus OX=10116 PE=1 SV=1
Wild	Scent	41844	4	1	UniRat	D4A400	877	79053	28	28	21	21	2.28	Lactoperoxidase OS=Rattus norvegicus OX=10116 GN=Lpo PE=4 SV=1
Wild	Scent	41846	1	3	UniRat	Q9JJI3	1662	20923	88	88	21	21	153.16	Alpha-2u globulin OS=Rattus norvegicus OX=10116 GN=LOC259244 PE=2 SV=1
Wild	Scent	41851	1	1	UniRat	Q9JJI3	2159	20923	96	96	21	21	154.09	Alpha-2u globulin OS=Rattus norvegicus OX=10116 GN=LOC259244 PE=2 SV=1
Wild	Scent	41851	9	1	UniRat	P12346	526	78512	23	23	21	21	2.14	Serotransferrin OS=Rattus norvegicus OX=10116 GN=Tf PE=1 SV=3
BN	Clitoral	11573	1	1	UniRat	F7ET54	5697	21093	241	241	20	20	84.33	Alpha-2u globulin PGCL3 OS=Rattus norvegicus OX=10116 GN=LOC259244 PE=3 SV=1
BN	Clitoral	11573	1	3	UniRat	Q9JJH9	4554	20951	190	190	20	20	86.31	Alpha-2u globulin OS=Rattus norvegicus OX=10116 GN=Mup4 PE=2 SV=1
BN	Clitoral	11574	1	1	UniRat	F7ET54	5753	21093	236	236	20	20	83.88	Alpha-2u globulin PGCL3 OS=Rattus norvegicus OX=10116 GN=LOC259244 PE=3 SV=1
BN	Clitoral	11574	1	4	UniRat	Q9JJI3	3426	20923	170	170	20	20	73.27	Alpha-2u globulin OS=Rattus norvegicus OX=10116 GN=LOC259244 PE=2 SV=1
BN	Clitoral	11574	5	1	UniRat	P12007	1192	46862	60	60	20	20	7.24	Isovaleryl-CoA dehydrogenase, mitochondrial OS=Rattus norvegicus OX=10116 GN=Ivd PE=1 SV=2
BN	Scent	11578	1	4	UniRat	Q9JJI3	2583	20923	126	126	20	20	64.31	Alpha-2u globulin OS=Rattus norvegicus OX=10116 GN=LOC259244 PE=2 SV=1
BN	Scent	11578	6	1	UniRat	A0A0G2JST3	759	65059	32	32	20	20	2.7	Cytokeratin-1 OS=Rattus norvegicus OX=10116 GN=Krt1 PE=1 SV=1
BN	Scent	11578	6	2	UniRat	A0A0G2JZQ9	413	62161	25	25	20	20	2.47	Keratin, type II cytoskeletal 1b OS=Rattus norvegicus OX=10116 GN=Krt77 PE=4 SV=1
BN	Scent	SNS11573	33	1	UniRat	P14480	780	54828	28	28	20	20	3	Fibrinogen beta chain OS=Rattus norvegicus OX=10116 GN=Fgb PE=1 SV=4
BN	Scent	SNS11573	42	1	UniRat	Q5M7T5	638	52714	25	25	20	20	3.23	Antithrombin-III OS=Rattus norvegicus OX=10116 GN=Serpinc1 PE=1 SV=1
BN	Urine	11573	6	4	UniRat	G3V9J1	633	98133	38	38	20	20	1.18	Uncharacterized protein OS=Rattus norvegicus OX=10116 PE=1 SV=3
BN	Urine	11575	11	1	UniRat	P20059	1738	52060	72	72	20	20	3.31	Hemopexin OS=Rattus norvegicus OX=10116 GN=Hpx PE=1 SV=3
BN	Urine	11575	27	1	UniRat	Q7TQ70	910	87344	37	37	20	20	1.73	Fibrinogen alpha chain OS=Rattus norvegicus OX=10116 GN=Fga PE=1 SV=1
BN	Urine	11580	12	1	UniRat	P20059	1977	52060	81	81	20	20	3.31	Hemopexin OS=Rattus norvegicus OX=10116 GN=Hpx PE=1 SV=3
WH	Clitoral	11599	1	3	UniRat	Q9JJH9	3340	20951	147	147	20	20	72.02	Alpha-2u globulin OS=Rattus norvegicus OX=10116 GN=Mup4 PE=2 SV=1
WH	Clitoral	11599	11	2	UniRat	P06761	469	72473	21	21	20	20	1.87	Endoplasmic reticulum chaperone BiP OS=Rattus norvegicus OX=10116 GN=Hspa5 PE=1 SV=1
WH	Clitoral	11608	1	1	UniRat	F7ET54	3369	21093	180	180	20	20	86.83	Alpha-2u globulin PGCL3 OS=Rattus norvegicus OX=10116 GN=LOC259244 PE=3 SV=1
WH	Clitoral	11608	1	3	UniRat	Q9JJI3	2524	20923	142	142	20	20	75.78	Alpha-2u globulin OS=Rattus norvegicus OX=10116 GN=LOC259244 PE=2 SV=1
WH	Scent	SS11610	2	1	UniRat	P02770	1164	70682	48	48	20	20	2.18	Albumin OS=Rattus norvegicus OX=10116 GN=Alb PE=1 SV=2
WH	Scent	SS11610	3	1	UniRat	P12346	465	78512	30	30	20	20	1.7	Serotransferrin OS=Rattus norvegicus OX=10116 GN=Tf PE=1 SV=3
WH	Urine	11599	5	1	UniRat	P27590	1523	73752	85	85	20	20	3.26	Uromodulin OS=Rattus norvegicus OX=10116 GN=Umod PE=2 SV=1
WH	Urine	11608	5	1	UniRat	P27590	1407	73752	74	74	20	20	2.84	Uromodulin OS=Rattus norvegicus OX=10116 GN=Umod PE=2 SV=1
Wild	Scent	41844	1	5	UniRat	F1LQM1	3292	21193	122	122	20	20	115.99	Major urinary protein 5 OS=Rattus norvegicus OX=10116 GN=Mup5 PE=3 SV=3
Wild	Scent	41846	1	1	UniRat	F7ET54	2014	21093	117	117	20	20	145.36	Alpha-2u globulin PGCL3 OS=Rattus norvegicus OX=10116 GN=LOC259244 PE=3 SV=1
Wild	Scent	41847	1	2	UniRat	F7ET54	1591	21093	94	94	20	20	119.58	Alpha-2u globulin PGCL3 OS=Rattus norvegicus OX=10116 GN=LOC259244 PE=3 SV=1
Wild	Scent	41849	2	1	UniRat	Q9JJI3	1281	20923	58	58	20	20	83.22	Alpha-2u globulin OS=Rattus norvegicus OX=10116 GN=LOC259244 PE=2 SV=1
BN	Clitoral	11573	9	1	UniRat	P12007	636	46862	35	35	19	19	5.48	Isovaleryl-CoA dehydrogenase, mitochondrial OS=Rattus norvegicus OX=10116 GN=Ivd PE=1 SV=2
BN	Clitoral	11574	13	2	UniRat	P06761	460	72473	22	22	19	19	1.72	Endoplasmic reticulum chaperone BiP OS=Rattus norvegicus OX=10116 GN=Hspa5 PE=1 SV=1
BN	Clitoral	11574	24	1	UniRat	P46462	330	89977	21	21	19	19	1.24	Transitional endoplasmic reticulum ATPase OS=Rattus norvegicus OX=10116 GN=Vcp PE=1 SV=3
BN	Scent	11571	2	3	UniRat	Q9JJI3	2462	20923	115	115	19	19	51.39	Alpha-2u globulin OS=Rattus norvegicus OX=10116 GN=LOC259244 PE=2 SV=1
BN	Scent	11571	5	1	UniRat	F1LQQ8	1106	75141	54	54	19	19	2.07	Beta-glucuronidase OS=Rattus norvegicus OX=10116 GN=Gusb PE=1 SV=2
BN	Scent	11578	1	1	UniRat	F7ET54	4099	21093	164	164	19	19	61.57	Alpha-2u globulin PGCL3 OS=Rattus norvegicus OX=10116 GN=LOC259244 PE=3 SV=1
BN	Scent	11578	3	1	UniRat	F1LQQ8	995	75141	53	53	19	19	2.27	Beta-glucuronidase OS=Rattus norvegicus OX=10116 GN=Gusb PE=1 SV=2
BN	Scent	SNS11573	8	3	UniRat	Q9JJI3	2211	20923	98	98	19	19	60.8	Alpha-2u globulin OS=Rattus norvegicus OX=10116 GN=LOC259244 PE=2 SV=1
BN	Scent	SNS11573	17	2	UniRat	P05544	1352	46419	39	39	19	19	5.05	Serine protease inhibitor A3L OS=Rattus norvegicus OX=10116 GN=Serpina3l PE=1 SV=3
BN	Scent	SNS11574	15	1	UniRat	A0A0G2K2V6	1005	56950	30	30	19	19	3.07	Keratin, type I cytoskeletal 10 OS=Rattus norvegicus OX=10116 GN=Krt10 PE=1 SV=1
BN	Scent	SNS11574	20	1	UniRat	P08932	744	48757	31	31	19	19	4.55	T-kininogen 2 OS=Rattus norvegicus OX=10116 PE=1 SV=2
BN	Scent	SNS11574	36	1	UniRat	Q01177	401	93214	19	19	19	19	1.18	Plasminogen OS=Rattus norvegicus OX=10116 GN=Plg PE=2 SV=2
BN	Urine	11573	8	2	UniRat	P11517	2109	16086	85	85	19	19	99.89	Hemoglobin subunit beta-2 OS=Rattus norvegicus OX=10116 PE=1 SV=2
BN	Urine	11573	44	1	UniRat	G3V843	644	71766	24	24	19	19	1.74	Prothrombin OS=Rattus norvegicus OX=10116 GN=F2 PE=1 SV=1
BN	Urine	11573	46	1	UniRat	P10959	559	60479	25	25	19	19	2.3	Carboxylesterase 1C OS=Rattus norvegicus OX=10116 GN=Ces1c PE=1 SV=3
BN	Urine	11573	46	2	UniRat	D3ZGK7	526	64534	25	25	19	19	2.07	Carboxylic ester hydrolase OS=Rattus norvegicus OX=10116 GN=Ces1c PE=1 SV=3
BN	Urine	11576	9	1	UniRat	P20059	766	52060	36	36	19	19	3	Hemopexin OS=Rattus norvegicus OX=10116 GN=Hpx PE=1 SV=3
BN	Urine	11575	18	1	UniRat	P08932	1151	48757	43	43	19	19	4.55	T-kininogen 2 OS=Rattus norvegicus OX=10116 PE=1 SV=2
BN	Urine	11575	30	1	UniRat	Q68FY4	850	55080	29	29	19	19	2.71	Gc-globulin OS=Rattus norvegicus OX=10116 GN=Gc PE=1 SV=1
BN	Urine	11580	23	1	UniRat	P08932	1101	48757	43	43	19	19	4.55	T-kininogen 2 OS=Rattus norvegicus OX=10116 PE=1 SV=2
BN	Urine	11581	14	1	UniRat	P20059	2476	52060	80	80	19	19	3	Hemopexin OS=Rattus norvegicus OX=10116 GN=Hpx PE=1 SV=3
BN	Urine	11581	16	1	UniRat	A0A0G2JSK1	1857	46676	53	53	19	19	4.08	RCG20603 OS=Rattus norvegicus OX=10116 GN=Serpina3c PE=3 SV=1
BN	Urine	11581	31	2	UniRat	P07522	655	127410	23	23	19	19	0.77	Pro-epidermal growth factor OS=Rattus norvegicus OX=10116 GN=Egf PE=1 SV=2
BN	Urine	11581	47	1	UniRat	G3V852	612	271671	22	22	19	19	0.31	RCG55135, isoform CRA_b OS=Rattus norvegicus OX=10116 GN=Tln1 PE=1 SV=1
WH	Clitoral	11599	1	2	UniRat	P02761	4015	21009	185	185	19	19	72.02	Major urinary protein OS=Rattus norvegicus OX=10116 PE=1 SV=1
WH	Clitoral	11599	6	1	UniRat	P08010	1019	25857	40	40	19	19	37.22	Glutathione S-transferase Mu 2 OS=Rattus norvegicus OX=10116 GN=Gstm2 PE=1 SV=2
WH	Clitoral	11599	18	1	UniRat	A0A0G2K5E7	415	121378	20	20	19	19	0.88	ATP-citrate synthase OS=Rattus norvegicus OX=10116 GN=Acly PE=1 SV=1
WH	Clitoral	11608	4	1	UniRat	P02770	705	70682	29	29	19	19	1.81	Albumin OS=Rattus norvegicus OX=10116 GN=Alb PE=1 SV=2
WH	Scent	11606	1	1	UniRat	F7ET54	5048	21093	200	200	19	19	69.74	Alpha-2u globulin PGCL3 OS=Rattus norvegicus OX=10116 GN=LOC259244 PE=3 SV=1
WH	Scent	11606	8	1	UniRat	D4A400	513	79053	32	32	19	19	1.63	Lactoperoxidase OS=Rattus norvegicus OX=10116 GN=Lpo PE=4 SV=1
WH	Scent	11606	10	1	UniRat	A0A0G2K4M4	416	119945	20	20	19	19	0.83	Epidermal growth factor OS=Rattus norvegicus OX=10116 GN=Egf PE=4 SV=1
WH	Scent	SNS11599	1	1	UniRat	F7ET54	3804	21093	175	175	19	19	72.44	Alpha-2u globulin PGCL3 OS=Rattus norvegicus OX=10116 GN=LOC259244 PE=3 SV=1
WH	Scent	SNS11610	2	2	UniRat	Q9JJI3	1933	20923	91	91	19	19	65.92	Alpha-2u globulin OS=Rattus norvegicus OX=10116 GN=LOC259244 PE=2 SV=1
WH	Scent	SS11610	2	2	UniRat	A0A0G2JSH5	1016	70710	46	46	19	19	2.01	Albumin OS=Rattus norvegicus OX=10116 GN=Alb PE=1 SV=1
WH	Urine	11603	5	1	UniRat	P05545	2266	46760	82	82	19	19	4.51	Serine protease inhibitor A3K OS=Rattus norvegicus OX=10116 GN=Serpina3k PE=1 SV=3
WH	Urine	11603	5	2	UniRat	P05544	2059	46419	78	78	19	19	5.05	Serine protease inhibitor A3L OS=Rattus norvegicus OX=10116 GN=Serpina3l PE=1 SV=3
WH	Urine	11610	4	1	UniRat	P27590	1226	73752	61	61	19	19	2.64	Uromodulin OS=Rattus norvegicus OX=10116 GN=Umod PE=2 SV=1
Wild	Clitoral	1	1	1	UniRat	Q9JJI3	3142	20923	151	151	19	19	63.07	Alpha-2u globulin OS=Rattus norvegicus OX=10116 GN=LOC259244 PE=2 SV=1
Wild	Clitoral	2	1	1	UniRat	Q9JJI3	2984	20923	147	147	19	19	63.07	Alpha-2u globulin OS=Rattus norvegicus OX=10116 GN=LOC259244 PE=2 SV=1
Wild	Urine	female9	4	2	UniRat	P07522	1273	127410	64	64	19	19	0.78	Pro-epidermal growth factor OS=Rattus norvegicus OX=10116 GN=Egf PE=1 SV=2
Wild	Scent	41843	1	1	UniRat	F7ET54	3121	21093	176	176	19	19	118.89	Alpha-2u globulin PGCL3 OS=Rattus norvegicus OX=10116 GN=LOC259244 PE=3 SV=1
BN	Clitoral	11569	1	2	UniRat	P02761	4406	21009	176	176	18	18	61.72	Major urinary protein OS=Rattus norvegicus OX=10116 PE=1 SV=1
BN	Clitoral	11569	1	3	UniRat	Q9JJH9	4010	20951	186	186	18	18	61.72	Alpha-2u globulin OS=Rattus norvegicus OX=10116 GN=Mup4 PE=2 SV=1
BN	Clitoral	11569	18	2	UniRat	D4A4S3	312	70911	19	19	18	18	1.66	Heat shock cognate 71 kDa protein OS=Rattus norvegicus OX=10116 GN=Hspa8 PE=3 SV=3
BN	Clitoral	11573	1	2	UniRat	P02761	5005	21009	196	196	18	18	60.06	Major urinary protein OS=Rattus norvegicus OX=10116 PE=1 SV=1
BN	Clitoral	11574	1	2	UniRat	P02761	5053	21009	200	200	18	18	59.76	Major urinary protein OS=Rattus norvegicus OX=10116 PE=1 SV=1
BN	Clitoral	11574	1	3	UniRat	Q9JJH9	4373	20951	183	183	18	18	59.76	Alpha-2u globulin OS=Rattus norvegicus OX=10116 GN=Mup4 PE=2 SV=1
BN	Scent	SNS11573	16	1	UniRat	P01048	1788	48828	71	71	18	18	5.46	T-kininogen 1 OS=Rattus norvegicus OX=10116 GN=Map1 PE=1 SV=2
BN	Scent	SNS11573	17	1	UniRat	A0A0G2JSK1	1680	46676	47	47	18	18	4.51	RCG20603 OS=Rattus norvegicus OX=10116 GN=Serpina3c PE=3 SV=1
BN	Scent	SNS11573	22	1	UniRat	Q9EPH1	1183	57127	44	44	18	18	3.05	Alpha-1B-glycoprotein OS=Rattus norvegicus OX=10116 GN=A1bg PE=2 SV=2
BN	Scent	SNS11573	46	1	UniRat	F7F389	549	66555	20	20	18	18	1.8	Complement component C9 OS=Rattus norvegicus OX=10116 GN=C9 PE=1 SV=1
BN	Scent	SNS11574	3	3	UniRat	Q9JJI3	2023	20923	98	98	18	18	50.66	Alpha-2u globulin OS=Rattus norvegicus OX=10116 GN=LOC259244 PE=2 SV=1
BN	Scent	SNS11574	16	1	UniRat	A0A0G2JSP1	919	73706	45	45	18	18	2.46	Uromodulin OS=Rattus norvegicus OX=10116 GN=Umod PE=4 SV=1
BN	Scent	SNS11574	29	1	UniRat	A0A0G2K9I6	505	124393	20	20	18	18	0.74	Ceruloplasmin OS=Rattus norvegicus OX=10116 GN=Cp PE=1 SV=1
BN	Urine	11569	11	1	UniRat	P20059	780	52060	40	40	18	18	2.72	Hemopexin OS=Rattus norvegicus OX=10116 GN=Hpx PE=1 SV=3
BN	Urine	11573	5	1	UniRat	P20760	3278	35677	113	113	18	18	9.33	Ig gamma-2A chain C region OS=Rattus norvegicus OX=10116 GN=Igg-2a PE=1 SV=1
BN	Urine	11573	21	3	UniRat	A0A0G2K9B1	654	48570	22	22	18	18	3.08	Serine protease inhibitor A3N OS=Rattus norvegicus OX=10116 GN=LOC299282 PE=1 SV=1
BN	Urine	11573	38	1	UniRat	Q6IRS6	744	44054	37	37	18	18	4.13	Fetub protein OS=Rattus norvegicus OX=10116 GN=Fetub PE=1 SV=1
BN	Urine	11573	65	1	UniRat	D3Z9Z0	391	188206	20	20	18	18	0.44	Ankyrin 1 OS=Rattus norvegicus OX=10116 GN=Ank1 PE=1 SV=1
BN	Urine	11576	8	1	UniRat	A0A0G2JSP1	771	73706	38	38	18	18	1.67	Uromodulin OS=Rattus norvegicus OX=10116 GN=Umod PE=4 SV=1
BN	Urine	11580	30	1	UniRat	Q9EPH1	1006	57127	40	40	18	18	2.78	Alpha-1B-glycoprotein OS=Rattus norvegicus OX=10116 GN=A1bg PE=2 SV=2
BN	Urine	11581	16	2	UniRat	P05544	1456	46419	41	41	18	18	3.73	Serine protease inhibitor A3L OS=Rattus norvegicus OX=10116 GN=Serpina3l PE=1 SV=3
WH	Clitoral	11599	1	5	UniRat	F1LQM1	2453	21193	127	127	18	18	48.06	Major urinary protein 5 OS=Rattus norvegicus OX=10116 GN=Mup5 PE=3 SV=3
WH	Clitoral	11599	11	1	UniRat	D4A4S3	532	70911	24	24	18	18	1.78	Heat shock cognate 71 kDa protein OS=Rattus norvegicus OX=10116 GN=Hspa8 PE=3 SV=3
WH	Clitoral	11608	1	2	UniRat	P02761	3006	21009	149	149	18	18	61.72	Major urinary protein OS=Rattus norvegicus OX=10116 PE=1 SV=1
WH	Clitoral	11610	1	2	UniRat	P02761	2057	21009	100	100	18	18	62.28	Major urinary protein OS=Rattus norvegicus OX=10116 PE=1 SV=1
WH	Clitoral	11610	1	4	UniRat	Q9JJH9	1613	20951	82	82	18	18	51.84	Alpha-2u globulin OS=Rattus norvegicus OX=10116 GN=Mup4 PE=2 SV=1
WH	Scent	11601	2	3	UniRat	Q9JJI3	2385	20923	106	106	18	18	52.47	Alpha-2u globulin OS=Rattus norvegicus OX=10116 GN=LOC259244 PE=2 SV=1
WH	Scent	11606	1	3	UniRat	Q9JJH9	4003	20951	164	164	18	18	49.62	Alpha-2u globulin OS=Rattus norvegicus OX=10116 GN=Mup4 PE=2 SV=1
WH	Scent	11607	2	2	UniRat	Q9JJI3	1237	20923	60	60	18	18	29.54	Alpha-2u globulin OS=Rattus norvegicus OX=10116 GN=LOC259244 PE=2 SV=1
WH	Scent	SNS11599	1	2	UniRat	P02761	3541	21009	161	161	18	18	61.72	Major urinary protein OS=Rattus norvegicus OX=10116 PE=1 SV=1
WH	Scent	SNS11599	1	4	UniRat	Q9JJH9	2855	20951	136	136	18	18	51.39	Alpha-2u globulin OS=Rattus norvegicus OX=10116 GN=Mup4 PE=2 SV=1
WH	Scent	SS11608	2	1	UniRat	P02770	689	70682	29	29	18	18	1.85	Albumin OS=Rattus norvegicus OX=10116 GN=Alb PE=1 SV=2
WH	Urine	11598	5	1	UniRat	P27590	2691	73752	128	128	18	18	2.29	Uromodulin OS=Rattus norvegicus OX=10116 GN=Umod PE=2 SV=1
WH	Urine	11598	14	1	UniRat	P14046	699	165038	37	37	18	18	0.55	Alpha-1-inhibitor 3 OS=Rattus norvegicus OX=10116 GN=A1i3 PE=1 SV=1
WH	Urine	11609	4	3	UniRat	P05544	2328	46419	91	91	18	18	4.57	Serine protease inhibitor A3L OS=Rattus norvegicus OX=10116 GN=Serpina3l PE=1 SV=3
Wild	Urine	female13	6	1	UniRat	P27590	1783	73752	91	91	18	18	1.68	Uromodulin OS=Rattus norvegicus OX=10116 GN=Umod PE=2 SV=1
Wild	Urine	female14	4	1	UniRat	P02770	1491	70682	69	69	18	18	1.81	Albumin OS=Rattus norvegicus OX=10116 GN=Alb PE=1 SV=2
Wild	Urine	female14	4	2	UniRat	A0A0G2JSH5	1470	70710	69	69	18	18	1.81	Albumin OS=Rattus norvegicus OX=10116 GN=Alb PE=1 SV=1
Wild	Scent	41843	1	3	UniRat	P02761	2797	21009	166	166	18	18	99.58	Major urinary protein OS=Rattus norvegicus OX=10116 PE=1 SV=1
Wild	Scent	41844	1	4	UniRat	Q9JJH9	3752	20951	150	150	18	18	81.31	Alpha-2u globulin OS=Rattus norvegicus OX=10116 GN=Mup4 PE=2 SV=1
Wild	Scent	41844	8	1	UniRat	A0A0G2K4M4	454	119945	19	19	18	18	0.9	Epidermal growth factor OS=Rattus norvegicus OX=10116 GN=Egf PE=4 SV=1
Wild	Scent	41845	1	2	UniRat	Q9JJI3	760	20923	40	40	18	18	36.78	Alpha-2u globulin OS=Rattus norvegicus OX=10116 GN=LOC259244 PE=2 SV=1
Wild	Scent	41845	2	2	UniRat	A0A0G2JSH5	346	70710	18	18	18	18	1.97	Albumin OS=Rattus norvegicus OX=10116 GN=Alb PE=1 SV=1
Wild	Scent	41846	1	2	UniRat	P02761	1776	21009	110	110	18	18	99.58	Major urinary protein OS=Rattus norvegicus OX=10116 PE=1 SV=1
Wild	Scent	41846	1	4	UniRat	Q9JJH9	1428	20951	76	76	18	18	99.58	Alpha-2u globulin OS=Rattus norvegicus OX=10116 GN=Mup4 PE=2 SV=1
Wild	Scent	41847	1	3	UniRat	P02761	1505	21009	94	94	18	18	100.13	Major urinary protein OS=Rattus norvegicus OX=10116 PE=1 SV=1
Wild	Scent	41849	4	1	UniRat	A0A0G2K4M4	474	119945	18	18	18	18	0.9	Epidermal growth factor OS=Rattus norvegicus OX=10116 GN=Egf PE=4 SV=1
Wild	Scent	41850	2	1	UniRat	Q9JJI3	870	20923	35	35	18	18	36.61	Alpha-2u globulin OS=Rattus norvegicus OX=10116 GN=LOC259244 PE=2 SV=1
BN	Clitoral	11569	1	5	UniRat	F1LQM1	2197	21193	125	125	17	17	41.11	Major urinary protein 5 OS=Rattus norvegicus OX=10116 GN=Mup5 PE=3 SV=3
BN	Clitoral	11573	1	5	UniRat	F1LQM1	2807	21193	151	151	17	17	40.1	Major urinary protein 5 OS=Rattus norvegicus OX=10116 GN=Mup5 PE=3 SV=3
BN	Clitoral	11573	14	2	UniRat	P06761	368	72473	18	18	17	17	1.45	Endoplasmic reticulum chaperone BiP OS=Rattus norvegicus OX=10116 GN=Hspa5 PE=1 SV=1
BN	Clitoral	11573	17	1	UniRat	A0A0G2K5E7	362	121378	17	17	17	17	0.71	ATP-citrate synthase OS=Rattus norvegicus OX=10116 GN=Acly PE=1 SV=1
BN	Clitoral	11574	1	5	UniRat	F1LQM1	2666	21193	139	139	17	17	47.83	Major urinary protein 5 OS=Rattus norvegicus OX=10116 GN=Mup5 PE=3 SV=3
BN	Clitoral	11574	17	1	UniRat	A0A0G2K1S6	381	64419	23	23	17	17	1.74	Malic enzyme OS=Rattus norvegicus OX=10116 GN=Me1 PE=1 SV=1
BN	Scent	11571	2	1	UniRat	F7ET54	3595	21093	134	134	17	17	41.1	Alpha-2u globulin PGCL3 OS=Rattus norvegicus OX=10116 GN=LOC259244 PE=3 SV=1
BN	Scent	11571	24	1	UniRat	A0A0G2K9W7	337	537739	18	18	17	17	0.13	Low-density lipoprotein receptor-related protein 2 OS=Rattus norvegicus OX=10116 GN=Lrp2 PE=1 SV=1
BN	Scent	11578	1	2	UniRat	P02761	3931	21009	163	163	17	17	43.53	Major urinary protein OS=Rattus norvegicus OX=10116 PE=1 SV=1
BN	Scent	11578	1	3	UniRat	Q9JJH9	2976	20951	126	126	17	17	36.16	Alpha-2u globulin OS=Rattus norvegicus OX=10116 GN=Mup4 PE=2 SV=1
BN	Scent	SNS11573	3	2	UniRat	A0A0G2K896	732	78724	22	22	17	17	1.28	Similar to RIKEN cDNA 1300017J02 OS=Rattus norvegicus OX=10116 GN=RGD1310507 PE=1 SV=1
BN	Scent	SNS11573	5	4	UniRat	G3V9J1	769	98133	42	42	17	17	1.02	Uncharacterized protein OS=Rattus norvegicus OX=10116 PE=1 SV=3
BN	Scent	SNS11573	6	1	UniRat	P20760	3580	35677	119	119	17	17	9.33	Ig gamma-2A chain C region OS=Rattus norvegicus OX=10116 GN=Igg-2a PE=1 SV=1
BN	Scent	SNS11573	18	1	UniRat	A0A0G2JY31	1584	46264	58	58	17	17	3.75	Alpha-1-antiproteinase OS=Rattus norvegicus OX=10116 GN=Serpina1 PE=1 SV=1
BN	Scent	SNS11573	32	1	UniRat	P10959	780	60479	29	29	17	17	2.1	Carboxylesterase 1C OS=Rattus norvegicus OX=10116 GN=Ces1c PE=1 SV=3
BN	Scent	SNS11573	32	2	UniRat	D3ZGK7	739	64534	29	29	17	17	1.89	Carboxylic ester hydrolase OS=Rattus norvegicus OX=10116 GN=Ces1c PE=1 SV=3
BN	Scent	SNS11574	2	1	UniRat	A0A0G2JSW3	2913	16069	130	130	17	17	79.1	Globin a4 OS=Rattus norvegicus OX=10116 GN=Hbb PE=1 SV=1
BN	Scent	SNS11574	3	1	UniRat	P02761	2731	21009	106	106	17	17	41.35	Major urinary protein OS=Rattus norvegicus OX=10116 PE=1 SV=1
BN	Scent	SNS11574	12	2	UniRat	P05544	818	46419	27	27	17	17	4.14	Serine protease inhibitor A3L OS=Rattus norvegicus OX=10116 GN=Serpina3l PE=1 SV=3
BN	Scent	SNS11574	13	1	UniRat	P20059	1084	52060	42	42	17	17	2.46	Hemopexin OS=Rattus norvegicus OX=10116 GN=Hpx PE=1 SV=3
BN	Scent	SNS11574	19	1	UniRat	F1M9X2	758	60889	29	29	17	17	1.89	Pancreatic secretory granule membrane major glycoprotein GP2 OS=Rattus norvegicus OX=10116 GN=Gp2 PE=4 SV=2
BN	Scent	SNS11574	22	1	UniRat	A0A0G2JST3	685	65059	21	21	17	17	1.87	Cytokeratin-1 OS=Rattus norvegicus OX=10116 GN=Krt1 PE=1 SV=1
BN	Scent	SNS11574	25	1	UniRat	E9PSQ1	610	59633	23	23	17	17	2.16	Alpha-amylase OS=Rattus norvegicus OX=10116 GN=Amy1a PE=1 SV=3
BN	Scent	SS11569	7	1	UniRat	F1LQQ8	634	75141	29	29	17	17	1.39	Beta-glucuronidase OS=Rattus norvegicus OX=10116 GN=Gusb PE=1 SV=2
BN	Urine	11573	5	3	UniRat	A0A0G2K477	1050	51903	52	52	17	17	3.02	Immunoglobulin heavy constant mu OS=Rattus norvegicus OX=10116 GN=Ighm PE=4 SV=1
BN	Urine	11573	8	1	UniRat	A0A0G2JSW3	2910	16069	106	106	17	17	62.6	Globin a4 OS=Rattus norvegicus OX=10116 GN=Hbb PE=1 SV=1
BN	Urine	11573	15	3	UniRat	P08934	516	71972	20	20	17	17	1.46	Kininogen-1 OS=Rattus norvegicus OX=10116 GN=Kng1 PE=2 SV=1
BN	Urine	11573	49	1	UniRat	A0A0G2JSP1	515	73706	21	21	17	17	1.41	Uromodulin OS=Rattus norvegicus OX=10116 GN=Umod PE=4 SV=1
BN	Urine	11576	20	1	UniRat	D3ZFC6	397	104027	19	19	17	17	0.87	Inter-alpha-trypsin inhibitor heavy chain 4 OS=Rattus norvegicus OX=10116 GN=Itih4 PE=1 SV=3
BN	Urine	11575	12	1	UniRat	A0A0G2JSK1	1677	46676	49	49	17	17	3.68	RCG20603 OS=Rattus norvegicus OX=10116 GN=Serpina3c PE=3 SV=1
BN	Urine	11575	12	2	UniRat	P05544	1126	46419	40	40	17	17	3.73	Serine protease inhibitor A3L OS=Rattus norvegicus OX=10116 GN=Serpina3l PE=1 SV=3
BN	Urine	11575	13	1	UniRat	A0A0G2JSP1	1554	73706	66	66	17	17	1.96	Uromodulin OS=Rattus norvegicus OX=10116 GN=Umod PE=4 SV=1
BN	Urine	11575	19	1	UniRat	E9PSQ1	1117	59633	40	40	17	17	2.16	Alpha-amylase OS=Rattus norvegicus OX=10116 GN=Amy1a PE=1 SV=3
BN	Urine	11575	53	1	UniRat	F1M983	409	144478	20	20	17	17	0.57	Complement factor H OS=Rattus norvegicus OX=10116 GN=Cfh PE=1 SV=1
BN	Urine	11580	11	1	UniRat	A0A0G2JSP1	1988	73706	76	76	17	17	1.96	Uromodulin OS=Rattus norvegicus OX=10116 GN=Umod PE=4 SV=1
BN	Urine	11580	15	1	UniRat	A0A0G2JSK1	1599	46676	48	48	17	17	4.08	RCG20603 OS=Rattus norvegicus OX=10116 GN=Serpina3c PE=3 SV=1
BN	Urine	11580	15	2	UniRat	A0A0G2JYK0	1105	68226	32	32	17	17	2.05	Serine protease inhibitor A3N OS=Rattus norvegicus OX=10116 GN=LOC299282 PE=1 SV=1
BN	Urine	11580	22	1	UniRat	Q68FY4	1115	55080	29	29	17	17	2.24	Gc-globulin OS=Rattus norvegicus OX=10116 GN=Gc PE=1 SV=1
BN	Urine	11580	31	1	UniRat	A0A0G2K5U5	927	85807	29	29	17	17	1.13	Polymeric immunoglobulin receptor OS=Rattus norvegicus OX=10116 GN=Pigr PE=1 SV=1
BN	Urine	11581	6	1	UniRat	P20760	5347	35677	153	153	17	17	9.33	Ig gamma-2A chain C region OS=Rattus norvegicus OX=10116 GN=Igg-2a PE=1 SV=1
BN	Urine	11581	20	1	UniRat	P04639	1583	30100	64	64	17	17	12.92	Apolipoprotein A-I OS=Rattus norvegicus OX=10116 GN=Apoa1 PE=1 SV=2
BN	Urine	11581	24	1	UniRat	P01048	1375	48828	47	47	17	17	3.74	T-kininogen 1 OS=Rattus norvegicus OX=10116 GN=Map1 PE=1 SV=2
BN	Urine	11581	24	3	UniRat	P08934	691	71972	23	23	17	17	1.46	Kininogen-1 OS=Rattus norvegicus OX=10116 GN=Kng1 PE=2 SV=1
BN	Urine	11581	28	1	UniRat	P02680	1183	51228	42	42	17	17	3.09	Fibrinogen gamma chain OS=Rattus norvegicus OX=10116 GN=Fgg PE=1 SV=3
BN	Urine	11581	34	1	UniRat	A0A0H2UHM3	847	38921	33	33	17	17	4.22	Haptoglobin OS=Rattus norvegicus OX=10116 GN=Hp PE=1 SV=1
BN	Urine	11581	44	1	UniRat	P02651	736	44429	26	26	17	17	3.66	Apolipoprotein A-IV OS=Rattus norvegicus OX=10116 GN=Apoa4 PE=1 SV=2
BN	Urine	11581	51	1	UniRat	Q68FP1	539	86413	21	21	17	17	1.12	Gelsolin OS=Rattus norvegicus OX=10116 GN=Gsn PE=1 SV=1
WH	Clitoral	11599	7	1	UniRat	P12007	986	46862	46	46	17	17	6.03	Isovaleryl-CoA dehydrogenase, mitochondrial OS=Rattus norvegicus OX=10116 GN=Ivd PE=1 SV=2
WH	Clitoral	11608	1	4	UniRat	Q9JJH9	2476	20951	130	130	17	17	42.76	Alpha-2u globulin OS=Rattus norvegicus OX=10116 GN=Mup4 PE=2 SV=1
WH	Clitoral	11610	1	5	UniRat	F1LQM1	1291	21193	79	79	17	17	41.45	Major urinary protein 5 OS=Rattus norvegicus OX=10116 GN=Mup5 PE=3 SV=3
WH	Scent	11601	2	1	UniRat	F7ET54	2895	21093	116	116	17	17	50.34	Alpha-2u globulin PGCL3 OS=Rattus norvegicus OX=10116 GN=LOC259244 PE=3 SV=1
WH	Scent	11606	1	2	UniRat	P02761	4656	21009	187	187	17	17	49.62	Major urinary protein OS=Rattus norvegicus OX=10116 PE=1 SV=1
WH	Scent	11607	5	1	UniRat	P27590	602	73752	36	36	17	17	1.42	Uromodulin OS=Rattus norvegicus OX=10116 GN=Umod PE=2 SV=1
WH	Scent	SNS11599	1	5	UniRat	F1LQM1	1959	21193	100	100	17	17	41.11	Major urinary protein 5 OS=Rattus norvegicus OX=10116 GN=Mup5 PE=3 SV=3
WH	Scent	SNS11610	2	1	UniRat	F7ET54	1937	21093	96	96	17	17	52.5	Alpha-2u globulin PGCL3 OS=Rattus norvegicus OX=10116 GN=LOC259244 PE=3 SV=1
WH	Scent	SNS11610	6	1	UniRat	F1LQQ8	598	75141	30	30	17	17	1.54	Beta-glucuronidase OS=Rattus norvegicus OX=10116 GN=Gusb PE=1 SV=2
WH	Urine	11598	14	2	UniRat	A0A0G2JUW7	616	167023	34	34	17	17	0.51	Murinoglobulin-1 OS=Rattus norvegicus OX=10116 GN=Mug1 PE=1 SV=1
WH	Urine	11598	15	1	UniRat	A0A0G2K5U5	692	85807	32	32	17	17	1.13	Polymeric immunoglobulin receptor OS=Rattus norvegicus OX=10116 GN=Pigr PE=1 SV=1
WH	Urine	11603	4	1	UniRat	P27590	2627	73752	132	132	17	17	2.29	Uromodulin OS=Rattus norvegicus OX=10116 GN=Umod PE=2 SV=1
WH	Urine	11603	12	1	UniRat	A0A0G2K5U5	935	85807	38	38	17	17	1.23	Polymeric immunoglobulin receptor OS=Rattus norvegicus OX=10116 GN=Pigr PE=1 SV=1
WH	Urine	11609	5	1	UniRat	P27590	3055	73752	159	159	17	17	2.12	Uromodulin OS=Rattus norvegicus OX=10116 GN=Umod PE=2 SV=1
WH	Urine	11609	10	1	UniRat	A0A0G2K5U5	1124	85807	42	42	17	17	1.13	Polymeric immunoglobulin receptor OS=Rattus norvegicus OX=10116 GN=Pigr PE=1 SV=1
Wild	Clitoral	1	7	1	UniRat	D4A400	497	79053	25	25	17	17	1.29	Lactoperoxidase OS=Rattus norvegicus OX=10116 GN=Lpo PE=4 SV=1
Wild	Clitoral	2	1	3	UniRat	Q9JJH9	2049	20951	116	116	17	17	42.76	Alpha-2u globulin OS=Rattus norvegicus OX=10116 GN=Mup4 PE=2 SV=1
Wild	Urine	female9	3	1	UniRat	A0A0G2JSP1	1731	73706	106	106	17	17	2.32	Uromodulin OS=Rattus norvegicus OX=10116 GN=Umod PE=4 SV=1
Wild	Urine	female13	37	1	UniRat	A0A0G2QC06	299	109507	20	20	17	17	0.81	Signal recognition particle receptor subunit beta OS=Rattus norvegicus OX=10116 GN=Tf PE=1 SV=1
Wild	Scent	41843	1	4	UniRat	Q9JJH9	2199	20951	126	126	17	17	66.36	Alpha-2u globulin OS=Rattus norvegicus OX=10116 GN=Mup4 PE=2 SV=1
Wild	Scent	41843	1	5	UniRat	F1LQM1	1708	21193	90	90	17	17	63.51	Major urinary protein 5 OS=Rattus norvegicus OX=10116 GN=Mup5 PE=3 SV=3
Wild	Scent	41845	2	1	UniRat	P02770	368	70682	17	17	17	17	1.79	Albumin OS=Rattus norvegicus OX=10116 GN=Alb PE=1 SV=2
Wild	Scent	41846	1	5	UniRat	F1LQM1	1074	21193	49	49	17	17	63.51	Major urinary protein 5 OS=Rattus norvegicus OX=10116 GN=Mup5 PE=3 SV=3
Wild	Scent	41847	1	4	UniRat	F1LQM1	1256	21193	60	60	17	17	63.83	Major urinary protein 5 OS=Rattus norvegicus OX=10116 GN=Mup5 PE=3 SV=3
Wild	Scent	41847	8	1	UniRat	F1LQQ8	669	75141	26	26	17	17	1.95	Beta-glucuronidase OS=Rattus norvegicus OX=10116 GN=Gusb PE=1 SV=2
Wild	Scent	41849	2	2	UniRat	F7ET54	1098	21093	59	59	17	17	52.99	Alpha-2u globulin PGCL3 OS=Rattus norvegicus OX=10116 GN=LOC259244 PE=3 SV=1
Wild	Scent	41849	3	1	UniRat	F1LQQ8	567	75141	23	23	17	17	1.94	Beta-glucuronidase OS=Rattus norvegicus OX=10116 GN=Gusb PE=1 SV=2
Wild	Scent	41851	1	2	UniRat	F7ET54	1549	21093	86	86	17	17	79.88	Alpha-2u globulin PGCL3 OS=Rattus norvegicus OX=10116 GN=LOC259244 PE=3 SV=1
Wild	Scent	41851	1	4	UniRat	Q9JJH9	1186	20951	63	63	17	17	66.69	Alpha-2u globulin OS=Rattus norvegicus OX=10116 GN=Mup4 PE=2 SV=1
Wild	Scent	41851	5	1	UniRat	A0A0G2JSP1	695	73706	22	22	17	17	2.01	Uromodulin OS=Rattus norvegicus OX=10116 GN=Umod PE=4 SV=1
BN	Clitoral	11569	18	1	UniRat	P06761	329	72473	17	17	16	16	1.34	Endoplasmic reticulum chaperone BiP OS=Rattus norvegicus OX=10116 GN=Hspa5 PE=1 SV=1
BN	Clitoral	11574	9	1	UniRat	G3V9U2	652	42258	31	31	16	16	4.5	3-ketoacyl-CoA thiolase, mitochondrial OS=Rattus norvegicus OX=10116 GN=Acaa2 PE=1 SV=3
BN	Clitoral	11574	14	1	UniRat	P34058	442	83571	18	18	16	16	1.08	Heat shock protein HSP 90-beta OS=Rattus norvegicus OX=10116 GN=Hsp90ab1 PE=1 SV=4
BN	Scent	11571	2	2	UniRat	P02761	3377	21009	129	129	16	16	34.89	Major urinary protein OS=Rattus norvegicus OX=10116 PE=1 SV=1
BN	Scent	11571	9	1	UniRat	A0A0G2JSP1	798	73706	37	37	16	16	2.13	Uromodulin OS=Rattus norvegicus OX=10116 GN=Umod PE=4 SV=1
BN	Scent	11578	10	1	UniRat	P12346	370	78512	17	17	16	16	1.2	Serotransferrin OS=Rattus norvegicus OX=10116 GN=Tf PE=1 SV=3
BN	Scent	SNS11569	2	1	UniRat	A0A0G2JSH5	621	70710	25	25	16	16	1.38	Albumin OS=Rattus norvegicus OX=10116 GN=Alb PE=1 SV=1
BN	Scent	SNS11573	8	1	UniRat	P02761	3057	21009	107	107	16	16	41.35	Major urinary protein OS=Rattus norvegicus OX=10116 PE=1 SV=1
BN	Scent	SNS11573	8	2	UniRat	Q9JJH9	2368	20951	84	84	16	16	34.43	Alpha-2u globulin OS=Rattus norvegicus OX=10116 GN=Mup4 PE=2 SV=1
BN	Scent	SNS11573	37	1	UniRat	Q5U329	688	94580	23	23	16	16	0.91	Anion exchange protein OS=Rattus norvegicus OX=10116 GN=Slc4a1 PE=1 SV=1
BN	Scent	SNS11573	52	1	UniRat	A0A0G2K3G0	498	61358	26	26	16	16	1.7	Histidine-rich glycoprotein OS=Rattus norvegicus OX=10116 GN=Hrg PE=1 SV=1
BN	Scent	SNS11573	54	1	UniRat	Q68FP1	462	86413	19	19	16	16	1.03	Gelsolin OS=Rattus norvegicus OX=10116 GN=Gsn PE=1 SV=1
BN	Scent	SNS11574	12	1	UniRat	A0A0G2JSK1	1104	46676	33	33	16	16	3.68	RCG20603 OS=Rattus norvegicus OX=10116 GN=Serpina3c PE=3 SV=1
BN	Scent	SNS11574	37	1	UniRat	G3V9R9	390	71135	17	17	16	16	1.36	Afamin OS=Rattus norvegicus OX=10116 GN=Afm PE=1 SV=1
BN	Scent	SS11569	3	1	UniRat	F7ET54	1051	21093	43	43	16	16	34.89	Alpha-2u globulin PGCL3 OS=Rattus norvegicus OX=10116 GN=LOC259244 PE=3 SV=1
BN	Scent	SS11569	3	2	UniRat	Q9JJI3	921	20923	45	45	16	16	30.08	Alpha-2u globulin OS=Rattus norvegicus OX=10116 GN=LOC259244 PE=2 SV=1
BN	Urine	11569	21	1	UniRat	A0A0G2JSK1	462	46676	24	24	16	16	2.98	RCG20603 OS=Rattus norvegicus OX=10116 GN=Serpina3c PE=3 SV=1
BN	Urine	11573	32	1	UniRat	A0A0G2K151	812	41573	25	25	16	16	3.7	Apolipoprotein E OS=Rattus norvegicus OX=10116 GN=Apoe PE=1 SV=1
BN	Urine	11573	35	1	UniRat	A0A0G2K3K2	787	42401	30	30	16	16	4.47	Actin, cytoplasmic 1 OS=Rattus norvegicus OX=10116 GN=Actb PE=1 SV=1
BN	Urine	11573	61	1	UniRat	G3V7K2	406	123652	17	17	16	16	0.64	Leukemia inhibitory factor receptor OS=Rattus norvegicus OX=10116 GN=Lifr PE=1 SV=1
BN	Urine	11576	21	1	UniRat	P08932	383	48757	22	22	16	16	2.48	T-kininogen 2 OS=Rattus norvegicus OX=10116 PE=1 SV=2
BN	Urine	11575	3	1	UniRat	A0A0G2JSW3	7136	16069	295	295	16	16	49.5	Globin a4 OS=Rattus norvegicus OX=10116 GN=Hbb PE=1 SV=1
BN	Urine	11575	23	1	UniRat	A0A0G2K5U5	963	85807	29	29	16	16	1.04	Polymeric immunoglobulin receptor OS=Rattus norvegicus OX=10116 GN=Pigr PE=1 SV=1
BN	Urine	11575	29	1	UniRat	Q9EPH1	894	57127	37	37	16	16	2.31	Alpha-1B-glycoprotein OS=Rattus norvegicus OX=10116 GN=A1bg PE=2 SV=2
BN	Urine	11575	36	1	UniRat	P02680	714	51228	31	31	16	16	2.52	Fibrinogen gamma chain OS=Rattus norvegicus OX=10116 GN=Fgg PE=1 SV=3
BN	Urine	11580	6	1	UniRat	P20760	4159	35677	134	134	16	16	8.29	Ig gamma-2A chain C region OS=Rattus norvegicus OX=10116 GN=Igg-2a PE=1 SV=1
BN	Urine	11580	14	1	UniRat	E9PSQ1	1648	59633	56	56	16	16	1.96	Alpha-amylase OS=Rattus norvegicus OX=10116 GN=Amy1a PE=1 SV=3
BN	Urine	11580	23	3	UniRat	P08934	515	71972	20	20	16	16	1.33	Kininogen-1 OS=Rattus norvegicus OX=10116 GN=Kng1 PE=2 SV=1
BN	Urine	11580	25	1	UniRat	P02680	1065	51228	40	40	16	16	2.8	Fibrinogen gamma chain OS=Rattus norvegicus OX=10116 GN=Fgg PE=1 SV=3
BN	Urine	11580	28	1	UniRat	A0A0G2JY31	1024	46264	50	50	16	16	3.03	Alpha-1-antiproteinase OS=Rattus norvegicus OX=10116 GN=Serpina1 PE=1 SV=1
BN	Urine	11580	38	1	UniRat	Q64230	753	86209	27	27	16	16	1.22	Meprin A subunit alpha OS=Rattus norvegicus OX=10116 GN=Mep1a PE=1 SV=2
BN	Urine	11580	48	1	UniRat	G3V843	519	71766	20	20	16	16	1.34	Prothrombin OS=Rattus norvegicus OX=10116 GN=F2 PE=1 SV=1
BN	Urine	11580	50	1	UniRat	F1M983	482	144478	18	18	16	16	0.53	Complement factor H OS=Rattus norvegicus OX=10116 GN=Cfh PE=1 SV=1
BN	Urine	11580	59	1	UniRat	A0A0H2UHM3	403	38921	20	20	16	16	3.74	Haptoglobin OS=Rattus norvegicus OX=10116 GN=Hp PE=1 SV=1
BN	Urine	11581	25	1	UniRat	A0A0G2JY31	1318	46264	50	50	16	16	3.38	Alpha-1-antiproteinase OS=Rattus norvegicus OX=10116 GN=Serpina1 PE=1 SV=1
BN	Urine	11581	38	1	UniRat	Q6IRS6	822	44054	34	34	16	16	3.32	Fetub protein OS=Rattus norvegicus OX=10116 GN=Fetub PE=1 SV=1
BN	Urine	11581	45	1	UniRat	A0A0G2K3K2	724	42401	26	26	16	16	4.47	Actin, cytoplasmic 1 OS=Rattus norvegicus OX=10116 GN=Actb PE=1 SV=1
WH	Clitoral	11599	5	1	UniRat	G3V9U2	1173	42258	45	45	16	16	5.6	3-ketoacyl-CoA thiolase, mitochondrial OS=Rattus norvegicus OX=10116 GN=Acaa2 PE=1 SV=3
WH	Clitoral	11599	14	1	UniRat	F1LMN1	475	56020	23	23	16	16	2.18	Unspecific monooxygenase OS=Rattus norvegicus OX=10116 GN=Cyp2b12 PE=3 SV=1
WH	Clitoral	11599	38	1	UniRat	P05370	262	59794	18	18	16	16	2.15	Glucose-6-phosphate 1-dehydrogenase OS=Rattus norvegicus OX=10116 GN=G6pdx PE=1 SV=3
WH	Clitoral	11608	1	5	UniRat	F1LQM1	1642	21193	103	103	16	16	34.24	Major urinary protein 5 OS=Rattus norvegicus OX=10116 GN=Mup5 PE=3 SV=3
WH	Clitoral	11608	11	1	UniRat	D4A4S3	320	70911	18	18	16	16	1.38	Heat shock cognate 71 kDa protein OS=Rattus norvegicus OX=10116 GN=Hspa8 PE=3 SV=3
WH	Scent	11601	2	2	UniRat	P02761	2732	21009	109	109	16	16	42.76	Major urinary protein OS=Rattus norvegicus OX=10116 PE=1 SV=1
WH	Scent	11601	2	4	UniRat	Q9JJH9	1957	20951	80	80	16	16	35.55	Alpha-2u globulin OS=Rattus norvegicus OX=10116 GN=Mup4 PE=2 SV=1
WH	Scent	11601	8	1	UniRat	F1LQQ8	668	75141	33	33	16	16	1.39	Beta-glucuronidase OS=Rattus norvegicus OX=10116 GN=Gusb PE=1 SV=2
WH	Scent	11601	10	1	UniRat	P27590	642	73752	33	33	16	16	1.84	Uromodulin OS=Rattus norvegicus OX=10116 GN=Umod PE=2 SV=1
WH	Scent	11601	25	1	UniRat	M0RBF1	298	187746	18	18	16	16	0.39	C3-beta-c OS=Rattus norvegicus OX=10116 GN=C3 PE=1 SV=1
WH	Scent	11607	2	1	UniRat	P02761	1502	21009	65	65	16	16	19.97	Major urinary protein OS=Rattus norvegicus OX=10116 PE=1 SV=1
WH	Scent	11607	6	1	UniRat	F1LQQ8	587	75141	32	32	16	16	1.38	Beta-glucuronidase OS=Rattus norvegicus OX=10116 GN=Gusb PE=1 SV=2
WH	Scent	SNS11599	10	1	UniRat	A0A0G2QC06	310	109507	17	17	16	16	0.76	Signal recognition particle receptor subunit beta OS=Rattus norvegicus OX=10116 GN=Tf PE=1 SV=1
WH	Scent	SNS11610	2	3	UniRat	P02761	1796	21009	90	90	16	16	44.52	Major urinary protein OS=Rattus norvegicus OX=10116 PE=1 SV=1
WH	Urine	11609	4	1	UniRat	P05545	3126	46760	102	102	16	16	3.32	Serine protease inhibitor A3K OS=Rattus norvegicus OX=10116 GN=Serpina3k PE=1 SV=3
WH	Urine	11609	4	2	UniRat	A0A0G2JSK1	2913	46676	101	101	16	16	3.68	RCG20603 OS=Rattus norvegicus OX=10116 GN=Serpina3c PE=3 SV=1
WH	Urine	11609	25	1	UniRat	A0A0G2K926	417	164986	25	25	16	16	0.45	Murinoglobulin-1 OS=Rattus norvegicus OX=10116 GN=LOC297568 PE=1 SV=1
Wild	Clitoral	1	1	2	UniRat	Q9JJH9	2200	20951	118	118	16	16	35.55	Alpha-2u globulin OS=Rattus norvegicus OX=10116 GN=Mup4 PE=2 SV=1
Wild	Clitoral	1	1	3	UniRat	P02761	2049	21009	92	92	16	16	29.53	Major urinary protein OS=Rattus norvegicus OX=10116 PE=1 SV=1
Wild	Scent	41843	4	1	UniRat	A0A0G2JSP1	760	73706	24	24	16	16	2.19	Uromodulin OS=Rattus norvegicus OX=10116 GN=Umod PE=4 SV=1
Wild	Scent	41847	1	5	UniRat	Q9JJH9	1205	20951	64	64	16	16	54.38	Alpha-2u globulin OS=Rattus norvegicus OX=10116 GN=Mup4 PE=2 SV=1
Wild	Scent	41847	7	1	UniRat	A0A0G2JSP1	673	73706	21	21	16	16	1.84	Uromodulin OS=Rattus norvegicus OX=10116 GN=Umod PE=4 SV=1
Wild	Scent	41849	2	4	UniRat	Q9JJH9	925	20951	45	45	16	16	44.11	Alpha-2u globulin OS=Rattus norvegicus OX=10116 GN=Mup4 PE=2 SV=1
Wild	Scent	41849	2	5	UniRat	F1LQM1	696	21193	41	41	16	16	42.38	Major urinary protein 5 OS=Rattus norvegicus OX=10116 GN=Mup5 PE=3 SV=3
Wild	Scent	41850	2	2	UniRat	F7ET54	698	21093	30	30	16	16	28.68	Alpha-2u globulin PGCL3 OS=Rattus norvegicus OX=10116 GN=LOC259244 PE=3 SV=1
Wild	Scent	41851	1	3	UniRat	P02761	1342	21009	82	82	16	16	54.38	Major urinary protein OS=Rattus norvegicus OX=10116 PE=1 SV=1
Wild	Scent	41851	1	5	UniRat	F1LQM1	1128	21193	58	58	16	16	52.15	Major urinary protein 5 OS=Rattus norvegicus OX=10116 GN=Mup5 PE=3 SV=3
Wild	Scent	41851	4	1	UniRat	F1LQQ8	706	75141	24	24	16	16	1.95	Beta-glucuronidase OS=Rattus norvegicus OX=10116 GN=Gusb PE=1 SV=2
BN	Clitoral	11569	15	1	UniRat	Q920P6	392	40159	23	23	15	15	4.55	Adenosine deaminase OS=Rattus norvegicus OX=10116 GN=Ada PE=1 SV=3
BN	Clitoral	11573	16	1	UniRat	P34058	367	83571	16	16	15	15	0.99	Heat shock protein HSP 90-beta OS=Rattus norvegicus OX=10116 GN=Hsp90ab1 PE=1 SV=4
BN	Clitoral	11574	12	1	UniRat	P04636	568	36117	19	19	15	15	3.83	Malate dehydrogenase, mitochondrial OS=Rattus norvegicus OX=10116 GN=Mdh2 PE=1 SV=2
BN	Clitoral	11574	32	1	UniRat	P05370	304	59794	15	15	15	15	1.6	Glucose-6-phosphate 1-dehydrogenase OS=Rattus norvegicus OX=10116 GN=G6pdx PE=1 SV=3
BN	Scent	11571	2	4	UniRat	Q9JJH9	2373	20951	94	94	15	15	19.97	Alpha-2u globulin OS=Rattus norvegicus OX=10116 GN=Mup4 PE=2 SV=1
BN	Scent	11571	11	1	UniRat	A0A0G2JSK1	705	46676	28	28	15	15	3.34	RCG20603 OS=Rattus norvegicus OX=10116 GN=Serpina3c PE=3 SV=1
BN	Scent	11571	18	1	UniRat	A0A0G2K9I6	486	124393	20	20	15	15	0.59	Ceruloplasmin OS=Rattus norvegicus OX=10116 GN=Cp PE=1 SV=1
BN	Scent	11571	20	1	UniRat	Q64230	449	86209	23	23	15	15	1.23	Meprin A subunit alpha OS=Rattus norvegicus OX=10116 GN=Mep1a PE=1 SV=2
BN	Scent	11578	1	5	UniRat	F1LQM1	1566	21193	79	79	15	15	24.04	Major urinary protein 5 OS=Rattus norvegicus OX=10116 GN=Mup5 PE=3 SV=3
BN	Scent	SNS11573	26	1	UniRat	A0A0G2K2V6	884	56950	23	23	15	15	1.91	Keratin, type I cytoskeletal 10 OS=Rattus norvegicus OX=10116 GN=Krt10 PE=1 SV=1
BN	Scent	SNS11573	27	1	UniRat	Q7TQ70	882	87344	31	31	15	15	1.29	Fibrinogen alpha chain OS=Rattus norvegicus OX=10116 GN=Fga PE=1 SV=1
BN	Scent	SNS11573	28	1	UniRat	Q6IRS6	881	44054	37	37	15	15	2.96	Fetub protein OS=Rattus norvegicus OX=10116 GN=Fetub PE=1 SV=1
BN	Scent	SNS11573	40	1	UniRat	E9PSQ1	641	59633	19	19	15	15	1.61	Alpha-amylase OS=Rattus norvegicus OX=10116 GN=Amy1a PE=1 SV=3
BN	Scent	SNS11573	50	1	UniRat	A0A0G2JST3	501	65059	16	16	15	15	1.41	Cytokeratin-1 OS=Rattus norvegicus OX=10116 GN=Krt1 PE=1 SV=1
BN	Scent	SNS11573	53	1	UniRat	A0A0G2K3K2	489	42401	18	18	15	15	2.82	Actin, cytoplasmic 1 OS=Rattus norvegicus OX=10116 GN=Actb PE=1 SV=1
BN	Scent	SNS11573	61	1	UniRat	D4A400	413	79053	15	15	15	15	1.06	Lactoperoxidase OS=Rattus norvegicus OX=10116 GN=Lpo PE=4 SV=1
BN	Scent	SNS11573	64	1	UniRat	A0A0H2UHM3	383	38921	18	18	15	15	3.74	Haptoglobin OS=Rattus norvegicus OX=10116 GN=Hp PE=1 SV=1
BN	Scent	SNS11573	71	1	UniRat	D3ZFH5	347	92596	16	16	15	15	0.86	Inter-alpha-trypsin inhibitor heavy chain 2 OS=Rattus norvegicus OX=10116 GN=Itih2 PE=1 SV=3
BN	Scent	SNS11574	2	2	UniRat	P11517	2404	16086	111	111	15	15	39.09	Hemoglobin subunit beta-2 OS=Rattus norvegicus OX=10116 PE=1 SV=2
BN	Scent	SNS11574	3	4	UniRat	F1LQM1	1436	21193	69	69	15	15	27.63	Major urinary protein 5 OS=Rattus norvegicus OX=10116 GN=Mup5 PE=3 SV=3
BN	Scent	SNS11574	20	2	UniRat	P01048	715	48828	36	36	15	15	3.05	T-kininogen 1 OS=Rattus norvegicus OX=10116 GN=Map1 PE=1 SV=2
BN	Scent	SNS11574	27	1	UniRat	Q68FY4	561	55080	21	21	15	15	2.02	Gc-globulin OS=Rattus norvegicus OX=10116 GN=Gc PE=1 SV=1
BN	Scent	SNS11574	41	1	UniRat	A0A0G2K9W7	350	537739	15	15	15	15	0.11	Low-density lipoprotein receptor-related protein 2 OS=Rattus norvegicus OX=10116 GN=Lrp2 PE=1 SV=1
BN	Scent	SS11569	4	1	UniRat	A0A0G2JSP1	742	73706	40	40	15	15	1.7	Uromodulin OS=Rattus norvegicus OX=10116 GN=Umod PE=4 SV=1
BN	Urine	11569	29	1	UniRat	D3ZFC6	314	104027	16	16	15	15	0.74	Inter-alpha-trypsin inhibitor heavy chain 4 OS=Rattus norvegicus OX=10116 GN=Itih4 PE=1 SV=3
BN	Urine	11573	27	1	UniRat	A0A0G2JVP4	1029	52360	28	28	15	15	1.97	Immunoglobulin heavy constant mu OS=Rattus norvegicus OX=10116 GN=Ighm PE=1 SV=1
BN	Urine	11573	53	1	UniRat	B2RYM3	455	100982	16	16	15	15	0.76	Inter-alpha trypsin inhibitor, heavy chain 1 OS=Rattus norvegicus OX=10116 GN=Itih1 PE=1 SV=1
BN	Urine	11573	54	1	UniRat	F7F389	452	66555	16	16	15	15	1.36	Complement component C9 OS=Rattus norvegicus OX=10116 GN=C9 PE=1 SV=1
BN	Urine	11573	80	1	UniRat	G3V852	271	271671	15	15	15	15	0.24	RCG55135, isoform CRA_b OS=Rattus norvegicus OX=10116 GN=Tln1 PE=1 SV=1
BN	Urine	11576	4	3	UniRat	Q9JJI3	859	20923	47	47	15	15	13.72	Alpha-2u globulin OS=Rattus norvegicus OX=10116 GN=LOC259244 PE=2 SV=1
BN	Urine	11576	5	1	UniRat	P20760	1130	35677	47	47	15	15	4.47	Ig gamma-2A chain C region OS=Rattus norvegicus OX=10116 GN=Igg-2a PE=1 SV=1
BN	Urine	11575	5	2	UniRat	A0A0G2K896	541	78724	18	18	15	15	1.07	Similar to RIKEN cDNA 1300017J02 OS=Rattus norvegicus OX=10116 GN=RGD1310507 PE=1 SV=1
BN	Urine	11575	22	1	UniRat	P04639	970	30100	44	44	15	15	8.55	Apolipoprotein A-I OS=Rattus norvegicus OX=10116 GN=Apoa1 PE=1 SV=2
BN	Urine	11575	35	1	UniRat	A0A0G2JY31	727	46264	36	36	15	15	2.71	Alpha-1-antiproteinase OS=Rattus norvegicus OX=10116 GN=Serpina1 PE=1 SV=1
BN	Urine	11575	40	1	UniRat	Q64230	613	86209	21	21	15	15	0.94	Meprin A subunit alpha OS=Rattus norvegicus OX=10116 GN=Mep1a PE=1 SV=2
BN	Urine	11575	49	1	UniRat	G3V843	456	71766	20	20	15	15	1.22	Prothrombin OS=Rattus norvegicus OX=10116 GN=F2 PE=1 SV=1
BN	Urine	11580	5	2	UniRat	A0A0G2K896	499	78724	20	20	15	15	1.07	Similar to RIKEN cDNA 1300017J02 OS=Rattus norvegicus OX=10116 GN=RGD1310507 PE=1 SV=1
BN	Urine	11580	23	2	UniRat	P01048	955	48828	39	39	15	15	3.05	T-kininogen 1 OS=Rattus norvegicus OX=10116 GN=Map1 PE=1 SV=2
BN	Urine	11580	27	1	UniRat	F1M9X2	1034	60889	33	33	15	15	1.55	Pancreatic secretory granule membrane major glycoprotein GP2 OS=Rattus norvegicus OX=10116 GN=Gp2 PE=4 SV=2
BN	Urine	11580	43	1	UniRat	P10959	631	60479	25	25	15	15	1.57	Carboxylesterase 1C OS=Rattus norvegicus OX=10116 GN=Ces1c PE=1 SV=3
BN	Urine	11581	8	1	UniRat	A0A0G2JSW3	4253	16069	149	149	15	15	39.09	Globin a4 OS=Rattus norvegicus OX=10116 GN=Hbb PE=1 SV=1
BN	Urine	11581	8	2	UniRat	P11517	3356	16086	130	130	15	15	39.09	Hemoglobin subunit beta-2 OS=Rattus norvegicus OX=10116 PE=1 SV=2
BN	Urine	11581	9	4	UniRat	G3V9J1	842	98133	39	39	15	15	0.94	Uncharacterized protein OS=Rattus norvegicus OX=10116 PE=1 SV=3
BN	Urine	11581	29	1	UniRat	A0A0G2K151	1115	41573	31	31	15	15	4.15	Apolipoprotein E OS=Rattus norvegicus OX=10116 GN=Apoe PE=1 SV=1
BN	Urine	11581	32	1	UniRat	D3ZGK7	876	64534	31	31	15	15	1.57	Carboxylic ester hydrolase OS=Rattus norvegicus OX=10116 GN=Ces1c PE=1 SV=3
BN	Urine	11581	33	1	UniRat	A0A0G2K3G0	857	61358	34	34	15	15	1.7	Histidine-rich glycoprotein OS=Rattus norvegicus OX=10116 GN=Hrg PE=1 SV=1
BN	Urine	11581	36	1	UniRat	A0A0G2JSP1	843	73706	30	30	15	15	1.17	Uromodulin OS=Rattus norvegicus OX=10116 GN=Umod PE=4 SV=1
BN	Urine	11581	49	1	UniRat	D3ZBS2	573	99348	25	25	15	15	0.78	Inter-alpha-trypsin inhibitor heavy chain H3 OS=Rattus norvegicus OX=10116 GN=Itih3 PE=1 SV=3
WH	Clitoral	11599	20	1	UniRat	D4A400	393	79053	21	21	15	15	1.17	Lactoperoxidase OS=Rattus norvegicus OX=10116 GN=Lpo PE=4 SV=1
WH	Clitoral	11599	21	1	UniRat	A0A0G2JTL5	386	141057	15	15	15	15	0.5	Pyruvate carboxylase OS=Rattus norvegicus OX=10116 GN=Pc PE=1 SV=1
WH	Clitoral	11599	25	1	UniRat	G3V826	368	71912	17	17	15	15	1.34	Transketolase OS=Rattus norvegicus OX=10116 GN=Tkt PE=1 SV=1
WH	Clitoral	11599	30	1	UniRat	P46462	295	89977	16	16	15	15	0.89	Transitional endoplasmic reticulum ATPase OS=Rattus norvegicus OX=10116 GN=Vcp PE=1 SV=3
WH	Clitoral	11610	3	1	UniRat	P08010	643	25857	28	28	15	15	13.11	Glutathione S-transferase Mu 2 OS=Rattus norvegicus OX=10116 GN=Gstm2 PE=1 SV=2
WH	Clitoral	11610	5	1	UniRat	P12007	480	46862	28	28	15	15	4.16	Isovaleryl-CoA dehydrogenase, mitochondrial OS=Rattus norvegicus OX=10116 GN=Ivd PE=1 SV=2
WH	Scent	11601	9	1	UniRat	P20059	666	52060	35	35	15	15	2.02	Hemopexin OS=Rattus norvegicus OX=10116 GN=Hpx PE=1 SV=3
WH	Scent	11601	18	1	UniRat	A0A0G2JST3	369	65059	18	18	15	15	1.43	Cytokeratin-1 OS=Rattus norvegicus OX=10116 GN=Krt1 PE=1 SV=1
WH	Scent	11606	1	5	UniRat	F1LQM1	2304	21193	107	107	15	15	27.63	Major urinary protein 5 OS=Rattus norvegicus OX=10116 GN=Mup5 PE=3 SV=3
WH	Scent	11606	7	1	UniRat	A0A0G2JSP1	525	73706	25	25	15	15	1.41	Uromodulin OS=Rattus norvegicus OX=10116 GN=Umod PE=4 SV=1
WH	Scent	SNS11610	2	5	UniRat	Q9JJH9	1190	20951	65	65	15	15	25.38	Alpha-2u globulin OS=Rattus norvegicus OX=10116 GN=Mup4 PE=2 SV=1
WH	Scent	SS11608	3	1	UniRat	A0A0G2JST3	460	65059	22	22	15	15	1.6	Cytokeratin-1 OS=Rattus norvegicus OX=10116 GN=Krt1 PE=1 SV=1
WH	Urine	11598	10	2	UniRat	F7EUK4	900	48981	42	42	15	15	2.2	Kininogen-1 OS=Rattus norvegicus OX=10116 GN=Kng1 PE=1 SV=2
WH	Urine	11603	9	2	UniRat	P02761	952	21009	45	45	15	15	19.75	Major urinary protein OS=Rattus norvegicus OX=10116 PE=1 SV=1
WH	Urine	11603	23	2	UniRat	A0A0G2JUW7	416	167023	23	23	15	15	0.41	Murinoglobulin-1 OS=Rattus norvegicus OX=10116 GN=Mug1 PE=1 SV=1
WH	Urine	11609	13	1	UniRat	Q64230	891	86209	39	39	15	15	1.03	Meprin A subunit alpha OS=Rattus norvegicus OX=10116 GN=Mep1a PE=1 SV=2
WH	Urine	11599	9	1	UniRat	E9PSQ1	733	59633	32	32	15	15	2.16	Alpha-amylase OS=Rattus norvegicus OX=10116 GN=Amy1a PE=1 SV=3
Wild	Clitoral	2	1	2	UniRat	P02761	2122	21009	98	98	15	15	35.55	Major urinary protein OS=Rattus norvegicus OX=10116 PE=1 SV=1
Wild	Clitoral	2	7	1	UniRat	D4A400	436	79053	21	21	15	15	1.08	Lactoperoxidase OS=Rattus norvegicus OX=10116 GN=Lpo PE=4 SV=1
Wild	Urine	female13	9	1	UniRat	E9PSQ1	1069	59633	48	48	15	15	1.61	Alpha-amylase OS=Rattus norvegicus OX=10116 GN=Amy1a PE=1 SV=3
Wild	Urine	female13	11	2	UniRat	F7ET54	900	21093	42	42	15	15	19.49	Alpha-2u globulin PGCL3 OS=Rattus norvegicus OX=10116 GN=LOC259244 PE=3 SV=1
Wild	Urine	female13	19	1	UniRat	A0A0G2K5U5	612	85807	25	25	15	15	0.95	Polymeric immunoglobulin receptor OS=Rattus norvegicus OX=10116 GN=Pigr PE=1 SV=1
Wild	Scent	41843	6	1	UniRat	Q6IFV1	657	52936	20	20	15	15	2.62	Keratin, type I cytoskeletal 14 OS=Rattus norvegicus OX=10116 GN=Krt14 PE=2 SV=1
Wild	Scent	41843	6	3	UniRat	A0A0G2K9Q9	461	49829	19	19	15	15	2.6	Keratin, type I cytoskeletal 17 OS=Rattus norvegicus OX=10116 GN=Krt17 PE=1 SV=1
Wild	Scent	41843	10	2	UniRat	Q4FZU2	293	59555	16	16	15	15	1.92	Keratin, type II cytoskeletal 6A OS=Rattus norvegicus OX=10116 GN=Krt6a PE=1 SV=1
Wild	Scent	41845	1	1	UniRat	P02761	836	21009	44	44	15	15	36.07	Major urinary protein OS=Rattus norvegicus OX=10116 PE=1 SV=1
Wild	Scent	41849	2	3	UniRat	P02761	990	21009	57	57	15	15	35.91	Major urinary protein OS=Rattus norvegicus OX=10116 PE=1 SV=1
Wild	Scent	41849	5	1	UniRat	A0A0G2JSP1	431	73706	17	17	15	15	1.53	Uromodulin OS=Rattus norvegicus OX=10116 GN=Umod PE=4 SV=1
Wild	Scent	41849	8	1	UniRat	A0A0G2K509	388	63095	18	18	15	15	1.95	Keratin, type II cytoskeletal 5 OS=Rattus norvegicus OX=10116 GN=Krt5 PE=1 SV=1
Wild	Scent	41850	2	3	UniRat	P02761	681	21009	30	30	15	15	29.21	Major urinary protein OS=Rattus norvegicus OX=10116 PE=1 SV=1
Wild	Scent	41850	8	1	UniRat	A0A0G2K4M4	307	119945	15	15	15	15	0.71	Epidermal growth factor OS=Rattus norvegicus OX=10116 GN=Egf PE=4 SV=1
Wild	Scent	41851	8	1	UniRat	E9PSQ1	562	59633	21	21	15	15	1.93	Alpha-amylase OS=Rattus norvegicus OX=10116 GN=Amy1a PE=1 SV=3
Wild	Scent	41851	10	1	UniRat	F1M9X2	500	60889	16	16	15	15	1.86	Pancreatic secretory granule membrane major glycoprotein GP2 OS=Rattus norvegicus OX=10116 GN=Gp2 PE=4 SV=2
BN	Clitoral	11569	7	1	UniRat	P04636	564	36117	20	20	14	14	3.89	Malate dehydrogenase, mitochondrial OS=Rattus norvegicus OX=10116 GN=Mdh2 PE=1 SV=2
BN	Clitoral	11573	13	1	UniRat	G3V9U2	437	42258	22	22	14	14	4.52	3-ketoacyl-CoA thiolase, mitochondrial OS=Rattus norvegicus OX=10116 GN=Acaa2 PE=1 SV=3
BN	Clitoral	11574	19	1	UniRat	G3V6D3	369	56309	17	17	14	14	1.58	ATP synthase subunit beta OS=Rattus norvegicus OX=10116 GN=Atp5f1b PE=1 SV=1
BN	Clitoral	11574	30	1	UniRat	P05197	311	96192	14	14	14	14	0.74	Elongation factor 2 OS=Rattus norvegicus OX=10116 GN=Eef2 PE=1 SV=4
BN	Clitoral	11574	34	1	UniRat	A0A0G2K013	295	103364	16	16	14	14	0.68	Alpha-actinin-4 OS=Rattus norvegicus OX=10116 GN=Actn4 PE=1 SV=1
BN	Scent	11571	2	5	UniRat	F1LQM1	1549	21193	79	79	14	14	19.33	Major urinary protein 5 OS=Rattus norvegicus OX=10116 GN=Mup5 PE=3 SV=3
BN	Scent	11571	7	1	UniRat	E9PSQ1	882	59633	31	31	14	14	1.79	Alpha-amylase OS=Rattus norvegicus OX=10116 GN=Amy1a PE=1 SV=3
BN	Scent	11578	9	1	UniRat	A0A0G2JSP1	385	73706	22	22	14	14	1.32	Uromodulin OS=Rattus norvegicus OX=10116 GN=Umod PE=4 SV=1
BN	Scent	SNS11569	1	1	UniRat	A0A0G2JSP1	655	73706	38	38	14	14	1.42	Uromodulin OS=Rattus norvegicus OX=10116 GN=Umod PE=4 SV=1
BN	Scent	SNS11573	6	2	UniRat	A0A0G2K477	878	51903	39	39	14	14	2.73	Immunoglobulin heavy constant mu OS=Rattus norvegicus OX=10116 GN=Ighm PE=4 SV=1
BN	Scent	SNS11573	8	4	UniRat	F1LQM1	1586	21193	58	58	14	14	23	Major urinary protein 5 OS=Rattus norvegicus OX=10116 GN=Mup5 PE=3 SV=3
BN	Scent	SNS11573	10	1	UniRat	A0A0G2JSW3	2510	16069	97	97	14	14	39.09	Globin a4 OS=Rattus norvegicus OX=10116 GN=Hbb PE=1 SV=1
BN	Scent	SNS11573	10	2	UniRat	P11517	1878	16086	77	77	14	14	39.09	Hemoglobin subunit beta-2 OS=Rattus norvegicus OX=10116 PE=1 SV=2
BN	Scent	SNS11573	16	3	UniRat	P08934	517	71972	17	17	14	14	1.1	Kininogen-1 OS=Rattus norvegicus OX=10116 GN=Kng1 PE=2 SV=1
BN	Scent	SNS11573	29	1	UniRat	A0A0G2JVP4	872	52360	30	30	14	14	1.76	Immunoglobulin heavy constant mu OS=Rattus norvegicus OX=10116 GN=Ighm PE=1 SV=1
BN	Scent	SNS11573	47	1	UniRat	G3V843	518	71766	18	18	14	14	1.1	Prothrombin OS=Rattus norvegicus OX=10116 GN=F2 PE=1 SV=1
BN	Scent	SNS11573	49	1	UniRat	B2RYM3	511	100982	15	15	14	14	0.7	Inter-alpha trypsin inhibitor, heavy chain 1 OS=Rattus norvegicus OX=10116 GN=Itih1 PE=1 SV=1
BN	Scent	SNS11573	51	1	UniRat	F1M9X2	499	60889	19	19	14	14	1.4	Pancreatic secretory granule membrane major glycoprotein GP2 OS=Rattus norvegicus OX=10116 GN=Gp2 PE=4 SV=2
BN	Scent	SNS11573	55	1	UniRat	P02680	451	51228	18	18	14	14	1.82	Fibrinogen gamma chain OS=Rattus norvegicus OX=10116 GN=Fgg PE=1 SV=3
BN	Scent	SNS11573	65	1	UniRat	A0A0G2JVX7	375	44335	15	15	14	14	2.61	Apolipoprotein A-IV OS=Rattus norvegicus OX=10116 GN=Apoa4 PE=1 SV=1
BN	Scent	SNS11573	67	1	UniRat	G3V615	365	86667	17	17	14	14	0.85	C3/C5 convertase OS=Rattus norvegicus OX=10116 GN=Cfb PE=1 SV=1
BN	Scent	SNS11573	69	1	UniRat	G3V7K2	359	123652	16	16	14	14	0.54	Leukemia inhibitory factor receptor OS=Rattus norvegicus OX=10116 GN=Lifr PE=1 SV=1
BN	Scent	SNS11574	3	2	UniRat	Q9JJH9	2031	20951	85	85	14	14	19.75	Alpha-2u globulin OS=Rattus norvegicus OX=10116 GN=Mup4 PE=2 SV=1
BN	Scent	SNS11574	8	1	UniRat	P20760	1369	35677	54	54	14	14	3.91	Ig gamma-2A chain C region OS=Rattus norvegicus OX=10116 GN=Igg-2a PE=1 SV=1
BN	Scent	SNS11574	22	3	UniRat	A0A0G2JWX4	418	69462	16	16	14	14	1.15	Keratin, type II cytoskeletal 2 epidermal OS=Rattus norvegicus OX=10116 GN=Krt2 PE=1 SV=1
BN	Scent	SNS11574	31	1	UniRat	A0A0G2K5U5	469	85807	18	18	14	14	0.86	Polymeric immunoglobulin receptor OS=Rattus norvegicus OX=10116 GN=Pigr PE=1 SV=1
BN	Scent	SS11569	3	3	UniRat	P02761	907	21009	36	36	14	14	24.51	Major urinary protein OS=Rattus norvegicus OX=10116 PE=1 SV=1
BN	Scent	SS11574	7	1	UniRat	A0A0G2JSP1	292	73706	20	20	14	14	1.17	Uromodulin OS=Rattus norvegicus OX=10116 GN=Umod PE=4 SV=1
BN	Urine	11569	10	1	UniRat	P20760	968	35677	44	44	14	14	4.47	Ig gamma-2A chain C region OS=Rattus norvegicus OX=10116 GN=Igg-2a PE=1 SV=1
BN	Urine	11569	12	1	UniRat	E9PSQ1	721	59633	28	28	14	14	1.61	Alpha-amylase OS=Rattus norvegicus OX=10116 GN=Amy1a PE=1 SV=3
BN	Urine	11569	24	1	UniRat	Q64230	394	86209	19	19	14	14	0.86	Meprin A subunit alpha OS=Rattus norvegicus OX=10116 GN=Mep1a PE=1 SV=2
BN	Urine	11569	28	1	UniRat	A0A0G2K5U5	315	85807	22	22	14	14	0.86	Polymeric immunoglobulin receptor OS=Rattus norvegicus OX=10116 GN=Pigr PE=1 SV=1
BN	Urine	11573	5	2	UniRat	F1LN61	1251	51150	55	55	14	14	2.28	Immunoglobulin heavy constant mu OS=Rattus norvegicus OX=10116 GN=Ighm PE=4 SV=3
BN	Urine	11573	62	1	UniRat	P31211	403	44813	19	19	14	14	2.27	Corticosteroid-binding globulin OS=Rattus norvegicus OX=10116 GN=Serpina6 PE=1 SV=2
BN	Urine	11576	4	1	UniRat	P02761	1273	21009	53	53	14	14	13.52	Major urinary protein OS=Rattus norvegicus OX=10116 PE=1 SV=1
BN	Urine	11576	21	2	UniRat	P01048	383	48828	25	25	14	14	1.97	T-kininogen 1 OS=Rattus norvegicus OX=10116 GN=Map1 PE=1 SV=2
BN	Urine	11576	32	1	UniRat	P14480	221	54828	17	17	14	14	1.64	Fibrinogen beta chain OS=Rattus norvegicus OX=10116 GN=Fgb PE=1 SV=4
BN	Urine	11575	2	1	UniRat	P01946	8634	15490	327	327	14	14	34.87	Hemoglobin subunit alpha-1/2 OS=Rattus norvegicus OX=10116 GN=Hba1 PE=1 SV=3
BN	Urine	11575	3	2	UniRat	P11517	5721	16086	261	261	14	14	30.83	Hemoglobin subunit beta-2 OS=Rattus norvegicus OX=10116 PE=1 SV=2
BN	Urine	11575	18	2	UniRat	P01048	893	48828	35	35	14	14	2.75	T-kininogen 1 OS=Rattus norvegicus OX=10116 GN=Map1 PE=1 SV=2
BN	Urine	11575	31	1	UniRat	F1M9X2	784	60889	24	24	14	14	1.4	Pancreatic secretory granule membrane major glycoprotein GP2 OS=Rattus norvegicus OX=10116 GN=Gp2 PE=4 SV=2
BN	Urine	11575	48	1	UniRat	A0A0H2UHM3	467	38921	21	21	14	14	2.9	Haptoglobin OS=Rattus norvegicus OX=10116 GN=Hp PE=1 SV=1
BN	Urine	11575	51	1	UniRat	Q68FP1	430	86413	20	20	14	14	0.86	Gelsolin OS=Rattus norvegicus OX=10116 GN=Gsn PE=1 SV=1
BN	Urine	11575	55	1	UniRat	Q5M7T5	381	52714	20	20	14	14	1.95	Antithrombin-III OS=Rattus norvegicus OX=10116 GN=Serpinc1 PE=1 SV=1
BN	Urine	11580	2	1	UniRat	P01946	7587	15490	296	296	14	14	34.87	Hemoglobin subunit alpha-1/2 OS=Rattus norvegicus OX=10116 GN=Hba1 PE=1 SV=3
BN	Urine	11580	4	1	UniRat	A0A0G2JSW3	6308	16069	247	247	14	14	30.83	Globin a4 OS=Rattus norvegicus OX=10116 GN=Hbb PE=1 SV=1
BN	Urine	11580	21	1	UniRat	P04639	1141	30100	54	54	14	14	7.43	Apolipoprotein A-I OS=Rattus norvegicus OX=10116 GN=Apoa1 PE=1 SV=2
BN	Urine	11580	57	1	UniRat	P02651	416	44429	17	17	14	14	2.6	Apolipoprotein A-IV OS=Rattus norvegicus OX=10116 GN=Apoa4 PE=1 SV=2
BN	Urine	11581	26	1	UniRat	A0A0G2JVP4	1217	52360	32	32	14	14	1.97	Immunoglobulin heavy constant mu OS=Rattus norvegicus OX=10116 GN=Ighm PE=1 SV=1
BN	Urine	11581	46	1	UniRat	Q5I0M1	616	39743	21	21	14	14	2.8	Apolipoprotein H OS=Rattus norvegicus OX=10116 GN=Apoh PE=1 SV=1
BN	Urine	11581	53	1	UniRat	Q5U329	510	94580	18	18	14	14	0.76	Anion exchange protein OS=Rattus norvegicus OX=10116 GN=Slc4a1 PE=1 SV=1
BN	Urine	11581	61	1	UniRat	D3ZFH5	368	92596	17	17	14	14	0.78	Inter-alpha-trypsin inhibitor heavy chain 2 OS=Rattus norvegicus OX=10116 GN=Itih2 PE=1 SV=3
BN	Urine	11581	62	1	UniRat	G3V7K2	362	123652	17	17	14	14	0.54	Leukemia inhibitory factor receptor OS=Rattus norvegicus OX=10116 GN=Lifr PE=1 SV=1
BN	Urine	11581	63	1	UniRat	F7F389	358	66555	17	17	14	14	1.23	Complement component C9 OS=Rattus norvegicus OX=10116 GN=C9 PE=1 SV=1
WH	Clitoral	11599	12	1	UniRat	G3V6D3	510	56309	21	21	14	14	2.39	ATP synthase subunit beta OS=Rattus norvegicus OX=10116 GN=Atp5f1b PE=1 SV=1
WH	Clitoral	11599	23	1	UniRat	A0A0G2K3K2	376	42401	23	23	14	14	3.59	Actin, cytoplasmic 1 OS=Rattus norvegicus OX=10116 GN=Actb PE=1 SV=1
WH	Clitoral	11608	3	1	UniRat	P08010	857	25857	32	32	14	14	13.03	Glutathione S-transferase Mu 2 OS=Rattus norvegicus OX=10116 GN=Gstm2 PE=1 SV=2
WH	Clitoral	11608	7	1	UniRat	P12007	447	46862	25	25	14	14	3.02	Isovaleryl-CoA dehydrogenase, mitochondrial OS=Rattus norvegicus OX=10116 GN=Ivd PE=1 SV=2
WH	Clitoral	11608	9	1	UniRat	D4A400	333	79053	21	21	14	14	1.29	Lactoperoxidase OS=Rattus norvegicus OX=10116 GN=Lpo PE=4 SV=1
WH	Clitoral	11608	11	2	UniRat	P06761	266	72473	15	15	14	14	1.1	Endoplasmic reticulum chaperone BiP OS=Rattus norvegicus OX=10116 GN=Hspa5 PE=1 SV=1
WH	Clitoral	11608	15	1	UniRat	P34058	258	83571	14	14	14	14	0.91	Heat shock protein HSP 90-beta OS=Rattus norvegicus OX=10116 GN=Hsp90ab1 PE=1 SV=4
WH	Clitoral	11610	6	1	UniRat	G3V9U2	455	42258	27	27	14	14	3.67	3-ketoacyl-CoA thiolase, mitochondrial OS=Rattus norvegicus OX=10116 GN=Acaa2 PE=1 SV=3
WH	Clitoral	11610	10	1	UniRat	D4A4S3	287	70911	14	14	14	14	1.14	Heat shock cognate 71 kDa protein OS=Rattus norvegicus OX=10116 GN=Hspa8 PE=3 SV=3
WH	Scent	11601	12	1	UniRat	A0A0G2K2V6	544	56950	22	22	14	14	1.75	Keratin, type I cytoskeletal 10 OS=Rattus norvegicus OX=10116 GN=Krt10 PE=1 SV=1
WH	Scent	11601	23	1	UniRat	D3ZFC6	328	104027	17	17	14	14	0.68	Inter-alpha-trypsin inhibitor heavy chain 4 OS=Rattus norvegicus OX=10116 GN=Itih4 PE=1 SV=3
WH	Scent	11601	30	1	UniRat	A0A0G2K4M4	252	119945	16	16	14	14	0.62	Epidermal growth factor OS=Rattus norvegicus OX=10116 GN=Egf PE=4 SV=1
WH	Scent	11607	2	3	UniRat	Q9JJH9	922	20951	41	41	14	14	13.66	Alpha-2u globulin OS=Rattus norvegicus OX=10116 GN=Mup4 PE=2 SV=1
WH	Scent	11607	11	1	UniRat	A0A0G2QC06	254	109507	17	17	14	14	0.63	Signal recognition particle receptor subunit beta OS=Rattus norvegicus OX=10116 GN=Tf PE=1 SV=1
WH	Scent	SNS11610	2	4	UniRat	F1LQM1	1268	21193	63	63	14	14	24.52	Major urinary protein 5 OS=Rattus norvegicus OX=10116 GN=Mup5 PE=3 SV=3
WH	Scent	SNS11610	7	1	UniRat	A0A0G2JSP1	596	73706	36	36	14	14	1.59	Uromodulin OS=Rattus norvegicus OX=10116 GN=Umod PE=4 SV=1
WH	Urine	11598	17	1	UniRat	P20059	686	52060	32	32	14	14	1.78	Hemopexin OS=Rattus norvegicus OX=10116 GN=Hpx PE=1 SV=3
WH	Urine	11603	9	1	UniRat	F7ET54	1018	21093	54	54	14	14	16.1	Alpha-2u globulin PGCL3 OS=Rattus norvegicus OX=10116 GN=LOC259244 PE=3 SV=1
WH	Urine	11609	25	2	UniRat	A0A0G2JUW7	379	167023	23	23	14	14	0.38	Murinoglobulin-1 OS=Rattus norvegicus OX=10116 GN=Mug1 PE=1 SV=1
WH	Urine	11608	10	1	UniRat	E9PSQ1	726	59633	28	28	14	14	1.78	Alpha-amylase OS=Rattus norvegicus OX=10116 GN=Amy1a PE=1 SV=3
WH	Urine	11610	8	1	UniRat	Q9JJI3	576	20923	30	30	14	14	11.31	Alpha-2u globulin OS=Rattus norvegicus OX=10116 GN=LOC259244 PE=2 SV=1
WH	Urine	11610	8	2	UniRat	P02761	523	21009	31	31	14	14	13.52	Major urinary protein OS=Rattus norvegicus OX=10116 PE=1 SV=1
WH	Urine	11610	9	1	UniRat	E9PSQ1	541	59633	25	25	14	14	2.16	Alpha-amylase OS=Rattus norvegicus OX=10116 GN=Amy1a PE=1 SV=3
Wild	Clitoral	1	1	4	UniRat	F1LQM1	1552	21193	100	100	14	14	23.68	Major urinary protein 5 OS=Rattus norvegicus OX=10116 GN=Mup5 PE=3 SV=3
Wild	Clitoral	1	8	1	UniRat	P12007	422	46862	24	24	14	14	2.7	Isovaleryl-CoA dehydrogenase, mitochondrial OS=Rattus norvegicus OX=10116 GN=Ivd PE=1 SV=2
Wild	Clitoral	1	9	1	UniRat	G3V9U2	401	42258	22	22	14	14	2.55	3-ketoacyl-CoA thiolase, mitochondrial OS=Rattus norvegicus OX=10116 GN=Acaa2 PE=1 SV=3
Wild	Clitoral	1	16	1	UniRat	P06761	273	72473	15	15	14	14	1.1	Endoplasmic reticulum chaperone BiP OS=Rattus norvegicus OX=10116 GN=Hspa5 PE=1 SV=1
Wild	Clitoral	2	12	1	UniRat	M0RBF1	303	187746	15	15	14	14	0.33	C3-beta-c OS=Rattus norvegicus OX=10116 GN=C3 PE=1 SV=1
Wild	Urine	female13	14	1	UniRat	Q64230	765	86209	31	31	14	14	0.86	Meprin A subunit alpha OS=Rattus norvegicus OX=10116 GN=Mep1a PE=1 SV=2
Wild	Scent	41843	10	1	UniRat	A0A0G2K509	446	63095	17	17	14	14	1.58	Keratin, type II cytoskeletal 5 OS=Rattus norvegicus OX=10116 GN=Krt5 PE=1 SV=1
Wild	Scent	41844	5	1	UniRat	A0A0G2JSP1	542	73706	17	17	14	14	1.38	Uromodulin OS=Rattus norvegicus OX=10116 GN=Umod PE=4 SV=1
Wild	Scent	41845	1	3	UniRat	Q9JJH9	714	20951	35	35	14	14	29.33	Alpha-2u globulin OS=Rattus norvegicus OX=10116 GN=Mup4 PE=2 SV=1
Wild	Scent	41845	3	1	UniRat	F1LQQ8	365	75141	17	17	14	14	1.35	Beta-glucuronidase OS=Rattus norvegicus OX=10116 GN=Gusb PE=1 SV=2
Wild	Scent	41846	4	1	UniRat	A0A0G2K509	401	63095	17	17	14	14	1.76	Keratin, type II cytoskeletal 5 OS=Rattus norvegicus OX=10116 GN=Krt5 PE=1 SV=1
Wild	Scent	41847	5	1	UniRat	A0A0G2JSK1	758	46676	20	20	14	14	2.93	RCG20603 OS=Rattus norvegicus OX=10116 GN=Serpina3c PE=3 SV=1
Wild	Scent	41847	5	2	UniRat	P05544	536	46419	16	16	14	14	2.96	Serine protease inhibitor A3L OS=Rattus norvegicus OX=10116 GN=Serpina3l PE=1 SV=3
Wild	Scent	41847	12	1	UniRat	F1M9X2	512	60889	16	16	14	14	1.67	Pancreatic secretory granule membrane major glycoprotein GP2 OS=Rattus norvegicus OX=10116 GN=Gp2 PE=4 SV=2
Wild	Scent	41850	6	1	UniRat	A0A0G2JSP1	323	73706	16	16	14	14	1.53	Uromodulin OS=Rattus norvegicus OX=10116 GN=Umod PE=4 SV=1
BN	Clitoral	11569	12	1	UniRat	P12007	416	46862	21	21	13	13	1.9	Isovaleryl-CoA dehydrogenase, mitochondrial OS=Rattus norvegicus OX=10116 GN=Ivd PE=1 SV=2
BN	Clitoral	11573	10	1	UniRat	P04636	582	36117	19	19	13	13	2.92	Malate dehydrogenase, mitochondrial OS=Rattus norvegicus OX=10116 GN=Mdh2 PE=1 SV=2
BN	Clitoral	11573	15	1	UniRat	Q920P6	405	40159	18	18	13	13	3.13	Adenosine deaminase OS=Rattus norvegicus OX=10116 GN=Ada PE=1 SV=3
BN	Clitoral	11573	22	1	UniRat	A0A0G2K1S6	261	64419	16	16	13	13	1.16	Malic enzyme OS=Rattus norvegicus OX=10116 GN=Me1 PE=1 SV=1
BN	Clitoral	11574	16	1	UniRat	P63039	387	61088	13	13	13	13	1.25	60 kDa heat shock protein, mitochondrial OS=Rattus norvegicus OX=10116 GN=Hspd1 PE=1 SV=1
BN	Clitoral	11574	25	1	UniRat	M0R757	325	50418	21	21	13	13	1.88	Elongation factor 1-alpha OS=Rattus norvegicus OX=10116 GN=LOC100360413 PE=3 SV=1
BN	Clitoral	11574	31	1	UniRat	A0A0G2JTL5	309	141057	13	13	13	13	0.42	Pyruvate carboxylase OS=Rattus norvegicus OX=10116 GN=Pc PE=1 SV=1
BN	Scent	11571	8	1	UniRat	P20760	802	35677	39	39	13	13	3	Ig gamma-2A chain C region OS=Rattus norvegicus OX=10116 GN=Igg-2a PE=1 SV=1
BN	Scent	11571	10	1	UniRat	A0A0G2JY31	708	46264	32	32	13	13	2.17	Alpha-1-antiproteinase OS=Rattus norvegicus OX=10116 GN=Serpina1 PE=1 SV=1
BN	Scent	11571	11	2	UniRat	P05544	614	46419	21	21	13	13	2.72	Serine protease inhibitor A3L OS=Rattus norvegicus OX=10116 GN=Serpina3l PE=1 SV=3
BN	Scent	11571	14	1	UniRat	F1M9X2	662	60889	21	21	13	13	1.26	Pancreatic secretory granule membrane major glycoprotein GP2 OS=Rattus norvegicus OX=10116 GN=Gp2 PE=4 SV=2
BN	Scent	SNS11569	3	1	UniRat	Q9JJI3	571	20923	28	28	13	13	9.37	Alpha-2u globulin OS=Rattus norvegicus OX=10116 GN=LOC259244 PE=2 SV=1
BN	Scent	SNS11569	3	2	UniRat	P02761	548	21009	29	29	13	13	11.26	Major urinary protein OS=Rattus norvegicus OX=10116 PE=1 SV=1
BN	Scent	SNS11573	31	1	UniRat	A0A0G2K151	826	41573	25	25	13	13	4.15	Apolipoprotein E OS=Rattus norvegicus OX=10116 GN=Apoe PE=1 SV=1
BN	Scent	SNS11573	43	1	UniRat	P04639	609	30100	28	28	13	13	6.43	Apolipoprotein A-I OS=Rattus norvegicus OX=10116 GN=Apoa1 PE=1 SV=2
BN	Scent	SNS11573	45	1	UniRat	P31211	555	44813	23	23	13	13	2	Corticosteroid-binding globulin OS=Rattus norvegicus OX=10116 GN=Serpina6 PE=1 SV=2
BN	Scent	SNS11573	56	1	UniRat	A0A0G2K135	450	72010	15	15	13	13	0.99	Complement factor I OS=Rattus norvegicus OX=10116 GN=Cfi PE=1 SV=1
BN	Scent	SNS11573	58	1	UniRat	A0A0G2JSP1	441	73706	19	19	13	13	1.06	Uromodulin OS=Rattus norvegicus OX=10116 GN=Umod PE=4 SV=1
BN	Scent	SNS11574	17	1	UniRat	A0A0G2JY31	814	46264	32	32	13	13	1.9	Alpha-1-antiproteinase OS=Rattus norvegicus OX=10116 GN=Serpina1 PE=1 SV=1
BN	Scent	SNS11574	23	1	UniRat	Q64240	657	39738	29	29	13	13	2.45	Protein AMBP OS=Rattus norvegicus OX=10116 GN=Ambp PE=1 SV=1
BN	Scent	SNS11574	61	1	UniRat	Q5M7T5	228	52714	14	14	13	13	1.55	Antithrombin-III OS=Rattus norvegicus OX=10116 GN=Serpinc1 PE=1 SV=1
BN	Scent	SNS11574	65	1	UniRat	D4A400	217	79053	15	15	13	13	0.87	Lactoperoxidase OS=Rattus norvegicus OX=10116 GN=Lpo PE=4 SV=1
BN	Scent	SS11574	2	2	UniRat	P02761	570	21009	28	28	13	13	13.52	Major urinary protein OS=Rattus norvegicus OX=10116 PE=1 SV=1
BN	Urine	11569	21	2	UniRat	P05544	360	46419	16	16	13	13	2.14	Serine protease inhibitor A3L OS=Rattus norvegicus OX=10116 GN=Serpina3l PE=1 SV=3
BN	Urine	11569	23	1	UniRat	F1M9X2	445	60889	22	22	13	13	1.25	Pancreatic secretory granule membrane major glycoprotein GP2 OS=Rattus norvegicus OX=10116 GN=Gp2 PE=4 SV=2
BN	Urine	11569	31	1	UniRat	A0A0G2K9I6	265	124393	14	14	13	13	0.49	Ceruloplasmin OS=Rattus norvegicus OX=10116 GN=Cp PE=1 SV=1
BN	Urine	11569	33	1	UniRat	Q68FY4	246	55080	15	15	13	13	1.45	Gc-globulin OS=Rattus norvegicus OX=10116 GN=Gc PE=1 SV=1
BN	Urine	11569	42	1	UniRat	P14480	182	54828	13	13	13	13	1.46	Fibrinogen beta chain OS=Rattus norvegicus OX=10116 GN=Fgb PE=1 SV=4
BN	Urine	11573	51	1	UniRat	E9PSQ1	480	59633	16	16	13	13	1.29	Alpha-amylase OS=Rattus norvegicus OX=10116 GN=Amy1a PE=1 SV=3
BN	Urine	11573	68	1	UniRat	D3ZFH5	358	92596	13	13	13	13	0.71	Inter-alpha-trypsin inhibitor heavy chain 2 OS=Rattus norvegicus OX=10116 GN=Itih2 PE=1 SV=3
BN	Urine	11573	78	1	UniRat	P04762	301	60062	13	13	13	13	1.28	Catalase OS=Rattus norvegicus OX=10116 GN=Cat PE=1 SV=3
BN	Urine	11576	16	1	UniRat	F1LQQ8	471	75141	23	23	13	13	0.93	Beta-glucuronidase OS=Rattus norvegicus OX=10116 GN=Gusb PE=1 SV=2
BN	Urine	11576	18	1	UniRat	E9PSQ1	437	59633	20	20	13	13	1.29	Alpha-amylase OS=Rattus norvegicus OX=10116 GN=Amy1a PE=1 SV=3
BN	Urine	11576	25	1	UniRat	A0A0G2K9I6	300	124393	15	15	13	13	0.49	Ceruloplasmin OS=Rattus norvegicus OX=10116 GN=Cp PE=1 SV=1
BN	Urine	11575	6	1	UniRat	P20760	3552	35677	109	109	13	13	5.08	Ig gamma-2A chain C region OS=Rattus norvegicus OX=10116 GN=Igg-2a PE=1 SV=1
BN	Urine	11575	10	4	UniRat	G3V9J1	454	98133	21	21	13	13	0.72	Uncharacterized protein OS=Rattus norvegicus OX=10116 PE=1 SV=3
BN	Urine	11575	33	1	UniRat	A0A0G2K151	758	41573	24	24	13	13	2.92	Apolipoprotein E OS=Rattus norvegicus OX=10116 GN=Apoe PE=1 SV=1
BN	Urine	11575	46	1	UniRat	P10959	529	60479	21	21	13	13	1.27	Carboxylesterase 1C OS=Rattus norvegicus OX=10116 GN=Ces1c PE=1 SV=3
BN	Urine	11580	4	2	UniRat	P11517	4752	16086	209	209	13	13	24.27	Hemoglobin subunit beta-2 OS=Rattus norvegicus OX=10116 PE=1 SV=2
BN	Urine	11580	36	1	UniRat	A0A0G2K151	789	41573	24	24	13	13	2.58	Apolipoprotein E OS=Rattus norvegicus OX=10116 GN=Apoe PE=1 SV=1
BN	Urine	11580	58	1	UniRat	Q68FP1	405	86413	17	17	13	13	0.78	Gelsolin OS=Rattus norvegicus OX=10116 GN=Gsn PE=1 SV=1
BN	Urine	11580	62	1	UniRat	G3V615	396	86667	17	17	13	13	0.77	C3/C5 convertase OS=Rattus norvegicus OX=10116 GN=Cfb PE=1 SV=1
BN	Urine	11581	16	3	UniRat	A0A0G2K9B1	776	48570	24	24	13	13	1.99	Serine protease inhibitor A3N OS=Rattus norvegicus OX=10116 GN=LOC299282 PE=1 SV=1
BN	Urine	11581	50	1	UniRat	Q5M7T5	550	52714	20	20	13	13	1.55	Antithrombin-III OS=Rattus norvegicus OX=10116 GN=Serpinc1 PE=1 SV=1
WH	Clitoral	11599	15	2	UniRat	P82995	289	85161	13	13	13	13	0.79	Heat shock protein HSP 90-alpha OS=Rattus norvegicus OX=10116 GN=Hsp90aa1 PE=1 SV=3
WH	Clitoral	11599	22	1	UniRat	P63039	381	61088	15	15	13	13	1.4	60 kDa heat shock protein, mitochondrial OS=Rattus norvegicus OX=10116 GN=Hspd1 PE=1 SV=1
WH	Clitoral	11599	33	1	UniRat	P05197	272	96192	13	13	13	13	0.68	Elongation factor 2 OS=Rattus norvegicus OX=10116 GN=Eef2 PE=1 SV=4
WH	Clitoral	11599	43	1	UniRat	A0A0H2UHM5	243	57499	13	13	13	13	1.37	Protein disulfide-isomerase OS=Rattus norvegicus OX=10116 GN=Pdia3 PE=1 SV=1
WH	Clitoral	11599	46	1	UniRat	Q64428	240	83297	13	13	13	13	0.82	Trifunctional enzyme subunit alpha, mitochondrial OS=Rattus norvegicus OX=10116 GN=Hadha PE=1 SV=2
WH	Clitoral	11610	7	1	UniRat	P02770	441	70682	16	16	13	13	1.03	Albumin OS=Rattus norvegicus OX=10116 GN=Alb PE=1 SV=2
WH	Clitoral	11610	10	2	UniRat	P06761	257	72473	14	14	13	13	1	Endoplasmic reticulum chaperone BiP OS=Rattus norvegicus OX=10116 GN=Hspa5 PE=1 SV=1
WH	Clitoral	11610	11	1	UniRat	P34058	271	83571	13	13	13	13	0.82	Heat shock protein HSP 90-beta OS=Rattus norvegicus OX=10116 GN=Hsp90ab1 PE=1 SV=4
WH	Scent	11601	2	5	UniRat	F1LQM1	1223	21193	66	66	13	13	19.65	Major urinary protein 5 OS=Rattus norvegicus OX=10116 GN=Mup5 PE=3 SV=3
WH	Scent	11601	15	1	UniRat	A0A0G2JSK1	413	46676	21	21	13	13	2.42	RCG20603 OS=Rattus norvegicus OX=10116 GN=Serpina3c PE=3 SV=1
WH	Scent	11601	32	1	UniRat	A0A0G2K9I6	215	124393	16	16	13	13	0.54	Ceruloplasmin OS=Rattus norvegicus OX=10116 GN=Cp PE=1 SV=1
WH	Scent	11607	2	4	UniRat	F1LQM1	809	21193	45	45	13	13	13.27	Major urinary protein 5 OS=Rattus norvegicus OX=10116 GN=Mup5 PE=3 SV=3
WH	Scent	SNS11599	5	1	UniRat	A0A0G2K2V6	363	56950	17	17	13	13	1.57	Keratin, type I cytoskeletal 10 OS=Rattus norvegicus OX=10116 GN=Krt10 PE=1 SV=1
WH	Scent	SNS11610	12	1	UniRat	A0A0G2K2V6	385	56950	17	17	13	13	1.78	Keratin, type I cytoskeletal 10 OS=Rattus norvegicus OX=10116 GN=Krt10 PE=1 SV=1
WH	Scent	SNS11610	13	1	UniRat	A0A0G2JST3	342	65059	18	18	13	13	1.18	Cytokeratin-1 OS=Rattus norvegicus OX=10116 GN=Krt1 PE=1 SV=1
WH	Scent	SNS11610	13	2	UniRat	A0A0G2JWX4	280	69462	14	14	13	13	1.07	Keratin, type II cytoskeletal 2 epidermal OS=Rattus norvegicus OX=10116 GN=Krt2 PE=1 SV=1
WH	Scent	SS11608	5	1	UniRat	A0A0G2QC06	292	109507	16	16	13	13	0.59	Signal recognition particle receptor subunit beta OS=Rattus norvegicus OX=10116 GN=Tf PE=1 SV=1
WH	Scent	SS11610	4	1	UniRat	Q9JJI3	399	20923	24	24	13	13	9.76	Alpha-2u globulin OS=Rattus norvegicus OX=10116 GN=LOC259244 PE=2 SV=1
WH	Scent	SS11610	4	2	UniRat	P02761	345	21009	26	26	13	13	11.75	Major urinary protein OS=Rattus norvegicus OX=10116 PE=1 SV=1
WH	Urine	11598	11	1	UniRat	E9PSQ1	860	59633	31	31	13	13	1.61	Alpha-amylase OS=Rattus norvegicus OX=10116 GN=Amy1a PE=1 SV=3
WH	Urine	11598	34	1	UniRat	G3V9R9	328	71135	17	17	13	13	1.01	Afamin OS=Rattus norvegicus OX=10116 GN=Afm PE=1 SV=1
WH	Urine	11603	11	1	UniRat	Q64240	950	39738	43	43	13	13	2.45	Protein AMBP OS=Rattus norvegicus OX=10116 GN=Ambp PE=1 SV=1
WH	Urine	11603	19	2	UniRat	F7EUK4	512	48981	24	24	13	13	2.2	Kininogen-1 OS=Rattus norvegicus OX=10116 GN=Kng1 PE=1 SV=2
WH	Urine	11609	9	1	UniRat	F7ET54	1194	21093	58	58	13	13	9.04	Alpha-2u globulin PGCL3 OS=Rattus norvegicus OX=10116 GN=LOC259244 PE=3 SV=1
WH	Urine	11609	9	4	UniRat	Q9JJI3	742	20923	41	41	13	13	9.29	Alpha-2u globulin OS=Rattus norvegicus OX=10116 GN=LOC259244 PE=2 SV=1
WH	Urine	11609	11	1	UniRat	E9PSQ1	1094	59633	43	43	13	13	1.44	Alpha-amylase OS=Rattus norvegicus OX=10116 GN=Amy1a PE=1 SV=3
WH	Urine	11608	9	1	UniRat	P05545	796	46760	36	36	13	13	2.12	Serine protease inhibitor A3K OS=Rattus norvegicus OX=10116 GN=Serpina3k PE=1 SV=3
WH	Urine	11608	16	1	UniRat	P20059	372	52060	24	24	13	13	1.58	Hemopexin OS=Rattus norvegicus OX=10116 GN=Hpx PE=1 SV=3
WH	Urine	11608	17	1	UniRat	A0A0G2K5U5	319	85807	19	19	13	13	0.78	Polymeric immunoglobulin receptor OS=Rattus norvegicus OX=10116 GN=Pigr PE=1 SV=1
Wild	Clitoral	1	10	1	UniRat	P08010	360	25857	16	16	13	13	8.03	Glutathione S-transferase Mu 2 OS=Rattus norvegicus OX=10116 GN=Gstm2 PE=1 SV=2
Wild	Clitoral	2	1	4	UniRat	F1LQM1	1573	21193	98	98	13	13	19.65	Major urinary protein 5 OS=Rattus norvegicus OX=10116 GN=Mup5 PE=3 SV=3
Wild	Clitoral	2	8	1	UniRat	P20059	399	52060	24	24	13	13	1.61	Hemopexin OS=Rattus norvegicus OX=10116 GN=Hpx PE=1 SV=3
Wild	Urine	female9	8	1	UniRat	A0A0G2K484	536	223468	32	32	13	13	0.25	Myosin heavy chain 2 OS=Rattus norvegicus OX=10116 GN=Myh1 PE=1 SV=1
Wild	Urine	female9	27	1	UniRat	A0A0G2QC06	265	109507	23	23	13	13	0.58	Signal recognition particle receptor subunit beta OS=Rattus norvegicus OX=10116 GN=Tf PE=1 SV=1
Wild	Urine	female13	7	1	UniRat	A0A0G2K2V6	1276	56950	46	46	13	13	1.92	Keratin, type I cytoskeletal 10 OS=Rattus norvegicus OX=10116 GN=Krt10 PE=1 SV=1
Wild	Urine	female13	11	3	UniRat	P02761	771	21009	37	37	13	13	13.56	Major urinary protein OS=Rattus norvegicus OX=10116 PE=1 SV=1
Wild	Scent	41843	11	1	UniRat	D4A400	425	79053	16	16	13	13	1.02	Lactoperoxidase OS=Rattus norvegicus OX=10116 GN=Lpo PE=4 SV=1
Wild	Scent	41845	1	4	UniRat	F1LQM1	348	21193	18	18	13	13	15.14	Major urinary protein 5 OS=Rattus norvegicus OX=10116 GN=Mup5 PE=3 SV=3
Wild	Scent	41847	11	1	UniRat	Q64240	573	39738	18	18	13	13	3.02	Protein AMBP OS=Rattus norvegicus OX=10116 GN=Ambp PE=1 SV=1
Wild	Scent	41847	18	1	UniRat	Q07936	363	38939	13	13	13	13	3.13	Annexin A2 OS=Rattus norvegicus OX=10116 GN=Anxa2 PE=1 SV=2
Wild	Scent	41849	12	1	UniRat	F1M9X2	326	60889	13	13	13	13	1.48	Pancreatic secretory granule membrane major glycoprotein GP2 OS=Rattus norvegicus OX=10116 GN=Gp2 PE=4 SV=2
Wild	Scent	41850	7	1	UniRat	A0A0G2K509	311	63095	14	14	13	13	1.41	Keratin, type II cytoskeletal 5 OS=Rattus norvegicus OX=10116 GN=Krt5 PE=1 SV=1
Wild	Scent	41851	11	1	UniRat	Q64240	490	39738	18	18	13	13	3.02	Protein AMBP OS=Rattus norvegicus OX=10116 GN=Ambp PE=1 SV=1
BN	Clitoral	11569	24	1	UniRat	A0A0G2K1S6	226	64419	12	12	12	12	1.05	Malic enzyme OS=Rattus norvegicus OX=10116 GN=Me1 PE=1 SV=1
BN	Clitoral	11573	27	1	UniRat	B5DEI2	226	58463	14	14	12	12	1.19	Amine oxidase OS=Rattus norvegicus OX=10116 GN=Lao1 PE=2 SV=1
BN	Clitoral	11574	14	2	UniRat	P82995	297	85161	13	13	12	12	0.71	Heat shock protein HSP 90-alpha OS=Rattus norvegicus OX=10116 GN=Hsp90aa1 PE=1 SV=3
BN	Clitoral	11574	21	1	UniRat	A0A0G2K3K2	347	42401	17	17	12	12	2.2	Actin, cytoplasmic 1 OS=Rattus norvegicus OX=10116 GN=Actb PE=1 SV=1
BN	Clitoral	11574	29	1	UniRat	G3V826	314	71912	15	15	12	12	0.89	Transketolase OS=Rattus norvegicus OX=10116 GN=Tkt PE=1 SV=1
BN	Scent	11571	12	1	UniRat	P20059	666	52060	27	27	12	12	1.41	Hemopexin OS=Rattus norvegicus OX=10116 GN=Hpx PE=1 SV=3
BN	Scent	11571	16	1	UniRat	P01048	499	48828	25	25	12	12	1.98	T-kininogen 1 OS=Rattus norvegicus OX=10116 GN=Map1 PE=1 SV=2
BN	Scent	11571	23	1	UniRat	A0A0G2K2V6	344	56950	14	14	12	12	1.39	Keratin, type I cytoskeletal 10 OS=Rattus norvegicus OX=10116 GN=Krt10 PE=1 SV=1
BN	Scent	11571	27	1	UniRat	A0A0G2K5U5	268	85807	14	14	12	12	0.71	Polymeric immunoglobulin receptor OS=Rattus norvegicus OX=10116 GN=Pigr PE=1 SV=1
BN	Scent	11578	13	1	UniRat	D4A400	288	79053	20	20	12	12	0.8	Lactoperoxidase OS=Rattus norvegicus OX=10116 GN=Lpo PE=4 SV=1
BN	Scent	SNS11573	10	3	UniRat	A0A0G2JTW9	806	16092	41	41	12	12	19.07	Hemoglobin, beta adult s chain OS=Rattus norvegicus OX=10116 GN=Hbb-b1 PE=1 SV=1
BN	Scent	SNS11573	17	3	UniRat	A0A0G2K9B1	768	48570	19	19	12	12	1.76	Serine protease inhibitor A3N OS=Rattus norvegicus OX=10116 GN=LOC299282 PE=1 SV=1
BN	Scent	SNS11573	44	1	UniRat	Q64240	556	39738	18	18	12	12	2.14	Protein AMBP OS=Rattus norvegicus OX=10116 GN=Ambp PE=1 SV=1
BN	Scent	SNS11574	32	1	UniRat	D3ZFC6	468	104027	14	14	12	12	0.55	Inter-alpha-trypsin inhibitor heavy chain 4 OS=Rattus norvegicus OX=10116 GN=Itih4 PE=1 SV=3
BN	Scent	SNS11574	49	1	UniRat	P10959	283	60479	16	16	12	12	1.13	Carboxylesterase 1C OS=Rattus norvegicus OX=10116 GN=Ces1c PE=1 SV=3
BN	Scent	SNS11574	49	2	UniRat	D3ZGK7	270	64534	15	15	12	12	1.03	Carboxylic ester hydrolase OS=Rattus norvegicus OX=10116 GN=Ces1c PE=1 SV=3
BN	Scent	SS11569	10	1	UniRat	F1M9X2	487	60889	19	19	12	12	1.13	Pancreatic secretory granule membrane major glycoprotein GP2 OS=Rattus norvegicus OX=10116 GN=Gp2 PE=4 SV=2
BN	Scent	SS11574	2	1	UniRat	Q9JJI3	574	20923	25	25	12	12	7.6	Alpha-2u globulin OS=Rattus norvegicus OX=10116 GN=LOC259244 PE=2 SV=1
BN	Scent	SS11574	4	1	UniRat	A0A0G2K2V6	395	56950	18	18	12	12	1.55	Keratin, type I cytoskeletal 10 OS=Rattus norvegicus OX=10116 GN=Krt10 PE=1 SV=1
BN	Scent	SS11574	8	1	UniRat	A0A0G2QC06	285	109507	14	14	12	12	0.52	Signal recognition particle receptor subunit beta OS=Rattus norvegicus OX=10116 GN=Tf PE=1 SV=1
BN	Urine	11569	2	1	UniRat	F1LTN6	2435	25184	94	94	12	12	8.37	Uncharacterized protein OS=Rattus norvegicus OX=10116 PE=1 SV=2
BN	Urine	11569	9	1	UniRat	A0A0G2JSW3	1135	16069	50	50	12	12	19.07	Globin a4 OS=Rattus norvegicus OX=10116 GN=Hbb PE=1 SV=1
BN	Urine	11569	27	2	UniRat	F7EUK4	256	48981	17	17	12	12	1.96	Kininogen-1 OS=Rattus norvegicus OX=10116 GN=Kng1 PE=1 SV=2
BN	Urine	11573	8	3	UniRat	A0A0G2JTW9	419	16092	29	29	12	12	14.93	Hemoglobin, beta adult s chain OS=Rattus norvegicus OX=10116 GN=Hbb-b1 PE=1 SV=1
BN	Urine	11573	9	1	UniRat	F1LTN6	2902	25184	82	82	12	12	7.07	Uncharacterized protein OS=Rattus norvegicus OX=10116 PE=1 SV=2
BN	Urine	11573	47	1	UniRat	Q5I0M1	550	39743	22	22	12	12	2.45	Apolipoprotein H OS=Rattus norvegicus OX=10116 GN=Apoh PE=1 SV=1
BN	Urine	11573	55	1	UniRat	P02761	431	21009	20	20	12	12	7.5	Major urinary protein OS=Rattus norvegicus OX=10116 PE=1 SV=1
BN	Urine	11573	55	2	UniRat	Q9JJI3	335	20923	17	17	12	12	7.6	Alpha-2u globulin OS=Rattus norvegicus OX=10116 GN=LOC259244 PE=2 SV=1
BN	Urine	11573	59	1	UniRat	F7FHF3	427	62594	16	16	12	12	1.07	Serpin family F member 2 OS=Rattus norvegicus OX=10116 GN=Serpinf2 PE=1 SV=1
BN	Urine	11573	70	1	UniRat	A0A0G2K135	335	72010	13	13	12	12	0.89	Complement factor I OS=Rattus norvegicus OX=10116 GN=Cfi PE=1 SV=1
BN	Urine	11573	105	1	UniRat	A0A0G2K7X7	190	96854	12	12	12	12	0.6	Complement C7 OS=Rattus norvegicus OX=10116 GN=C7 PE=1 SV=1
BN	Urine	11576	23	1	UniRat	A0A0H2UHM3	312	38921	16	16	12	12	2.21	Haptoglobin OS=Rattus norvegicus OX=10116 GN=Hp PE=1 SV=1
BN	Urine	11576	29	1	UniRat	Q68FY4	244	55080	14	14	12	12	1.29	Gc-globulin OS=Rattus norvegicus OX=10116 GN=Gc PE=1 SV=1
BN	Urine	11576	35	1	UniRat	Q01177	214	93214	13	13	12	12	0.63	Plasminogen OS=Rattus norvegicus OX=10116 GN=Plg PE=2 SV=2
BN	Urine	11575	2	2	UniRat	A0A0G2JSV6	8488	15446	323	323	12	12	21.74	Globin c2 OS=Rattus norvegicus OX=10116 GN=Hba-a2 PE=1 SV=1
BN	Urine	11575	4	1	UniRat	F1LTN6	5591	25184	170	170	12	12	7.07	Uncharacterized protein OS=Rattus norvegicus OX=10116 PE=1 SV=2
BN	Urine	11575	21	1	UniRat	Q64240	1003	39738	34	34	12	12	2.14	Protein AMBP OS=Rattus norvegicus OX=10116 GN=Ambp PE=1 SV=1
BN	Urine	11575	60	1	UniRat	P02651	374	44429	14	14	12	12	2.04	Apolipoprotein A-IV OS=Rattus norvegicus OX=10116 GN=Apoa4 PE=1 SV=2
BN	Urine	11580	2	2	UniRat	A0A0G2JSV6	7403	15446	290	290	12	12	21.74	Globin c2 OS=Rattus norvegicus OX=10116 GN=Hba-a2 PE=1 SV=1
BN	Urine	11580	32	1	UniRat	Q64240	888	39738	30	30	12	12	2.14	Protein AMBP OS=Rattus norvegicus OX=10116 GN=Ambp PE=1 SV=1
BN	Urine	11580	39	1	UniRat	F7ET54	732	21093	43	43	12	12	9.04	Alpha-2u globulin PGCL3 OS=Rattus norvegicus OX=10116 GN=LOC259244 PE=3 SV=1
BN	Urine	11580	52	1	UniRat	Q63751	465	63096	16	16	12	12	1.06	Vomeromodulin OS=Rattus norvegicus OX=10116 GN=Bpifb9 PE=1 SV=2
BN	Urine	11580	53	1	UniRat	A0A140UHX6	433	268771	13	13	12	12	0.19	Spectrin beta chain OS=Rattus norvegicus OX=10116 GN=Sptb PE=1 SV=1
BN	Urine	11580	61	1	UniRat	Q6IRS6	397	44054	21	21	12	12	1.81	Fetub protein OS=Rattus norvegicus OX=10116 GN=Fetub PE=1 SV=1
BN	Urine	11580	71	1	UniRat	Q5M7T5	344	52714	19	19	12	12	1.55	Antithrombin-III OS=Rattus norvegicus OX=10116 GN=Serpinc1 PE=1 SV=1
BN	Urine	11581	3	1	UniRat	F1LTN6	6824	25184	215	215	12	12	8.37	Uncharacterized protein OS=Rattus norvegicus OX=10116 PE=1 SV=2
BN	Urine	11581	7	1	UniRat	P01946	4294	15490	165	165	12	12	21.25	Hemoglobin subunit alpha-1/2 OS=Rattus norvegicus OX=10116 GN=Hba1 PE=1 SV=3
BN	Urine	11581	42	1	UniRat	P31211	742	44813	25	25	12	12	2	Corticosteroid-binding globulin OS=Rattus norvegicus OX=10116 GN=Serpina6 PE=1 SV=2
BN	Urine	11581	81	1	UniRat	A0A0G2K135	265	72010	12	12	12	12	0.89	Complement factor I OS=Rattus norvegicus OX=10116 GN=Cfi PE=1 SV=1
WH	Clitoral	11599	17	1	UniRat	F1LP05	430	59890	15	15	12	12	1.29	ATP synthase subunit alpha OS=Rattus norvegicus OX=10116 GN=Atp5f1a PE=1 SV=1
WH	Clitoral	11599	31	1	UniRat	Q6IFV1	290	52936	13	13	12	12	1.55	Keratin, type I cytoskeletal 14 OS=Rattus norvegicus OX=10116 GN=Krt14 PE=2 SV=1
WH	Clitoral	11599	37	1	UniRat	A0A0G2JW69	266	53076	14	14	12	12	1.73	Keratin 79 (Fragment) OS=Rattus norvegicus OX=10116 GN=Krt79 PE=1 SV=1
WH	Clitoral	11608	10	1	UniRat	G3V9U2	321	42258	15	15	12	12	1.96	3-ketoacyl-CoA thiolase, mitochondrial OS=Rattus norvegicus OX=10116 GN=Acaa2 PE=1 SV=3
WH	Scent	SNS11599	6	1	UniRat	A0A0G2JST3	328	65059	14	14	12	12	1.03	Cytokeratin-1 OS=Rattus norvegicus OX=10116 GN=Krt1 PE=1 SV=1
WH	Scent	SNS11599	9	1	UniRat	D4A400	318	79053	17	17	12	12	0.98	Lactoperoxidase OS=Rattus norvegicus OX=10116 GN=Lpo PE=4 SV=1
WH	Scent	SNS11610	9	1	UniRat	E9PSQ1	448	59633	23	23	12	12	1.33	Alpha-amylase OS=Rattus norvegicus OX=10116 GN=Amy1a PE=1 SV=3
WH	Scent	SNS11610	15	1	UniRat	A0A0G2K4M4	309	119945	14	14	12	12	0.48	Epidermal growth factor OS=Rattus norvegicus OX=10116 GN=Egf PE=4 SV=1
WH	Scent	SS11608	3	2	UniRat	A0A0G2K509	426	63095	17	17	12	12	1.1	Keratin, type II cytoskeletal 5 OS=Rattus norvegicus OX=10116 GN=Krt5 PE=1 SV=1
WH	Scent	SS11608	4	1	UniRat	A0A0G2K2V6	406	56950	18	18	12	12	1.43	Keratin, type I cytoskeletal 10 OS=Rattus norvegicus OX=10116 GN=Krt10 PE=1 SV=1
WH	Urine	11598	2	1	UniRat	F1LTN6	4815	25184	176	176	12	12	8.37	Uncharacterized protein OS=Rattus norvegicus OX=10116 PE=1 SV=2
WH	Urine	11598	10	1	UniRat	P01048	903	48828	44	44	12	12	1.54	T-kininogen 1 OS=Rattus norvegicus OX=10116 GN=Map1 PE=1 SV=2
WH	Urine	11598	18	1	UniRat	P05545	629	46760	26	26	12	12	1.87	Serine protease inhibitor A3K OS=Rattus norvegicus OX=10116 GN=Serpina3k PE=1 SV=3
WH	Urine	11598	20	1	UniRat	Q64230	538	86209	24	24	12	12	0.78	Meprin A subunit alpha OS=Rattus norvegicus OX=10116 GN=Mep1a PE=1 SV=2
WH	Urine	11598	35	1	UniRat	Q01177	327	93214	13	13	12	12	0.63	Plasminogen OS=Rattus norvegicus OX=10116 GN=Plg PE=2 SV=2
WH	Urine	11603	2	1	UniRat	F1LTN6	5658	25184	196	196	12	12	9.88	Uncharacterized protein OS=Rattus norvegicus OX=10116 PE=1 SV=2
WH	Urine	11603	9	4	UniRat	Q9JJI3	702	20923	45	45	12	12	9.29	Alpha-2u globulin OS=Rattus norvegicus OX=10116 GN=LOC259244 PE=2 SV=1
WH	Urine	11603	19	1	UniRat	P01048	540	48828	30	30	12	12	1.97	T-kininogen 1 OS=Rattus norvegicus OX=10116 GN=Map1 PE=1 SV=2
WH	Urine	11603	21	1	UniRat	P20760	493	35677	33	33	12	12	3.42	Ig gamma-2A chain C region OS=Rattus norvegicus OX=10116 GN=Igg-2a PE=1 SV=1
WH	Urine	11603	40	1	UniRat	Q01177	264	93214	17	17	12	12	0.63	Plasminogen OS=Rattus norvegicus OX=10116 GN=Plg PE=2 SV=2
WH	Urine	11609	9	2	UniRat	P02761	1068	21009	51	51	12	12	7.5	Major urinary protein OS=Rattus norvegicus OX=10116 PE=1 SV=1
WH	Urine	11599	2	1	UniRat	F1LTN6	2785	25184	119	119	12	12	8.37	Uncharacterized protein OS=Rattus norvegicus OX=10116 PE=1 SV=2
WH	Urine	11599	8	1	UniRat	P02761	901	21009	51	51	12	12	11.15	Major urinary protein OS=Rattus norvegicus OX=10116 PE=1 SV=1
WH	Urine	11599	8	2	UniRat	Q9JJI3	869	20923	49	49	12	12	9.29	Alpha-2u globulin OS=Rattus norvegicus OX=10116 GN=LOC259244 PE=2 SV=1
WH	Urine	11599	21	1	UniRat	A0A0G2K5U5	244	85807	20	20	12	12	0.71	Polymeric immunoglobulin receptor OS=Rattus norvegicus OX=10116 GN=Pigr PE=1 SV=1
WH	Urine	11608	2	1	UniRat	F1LTN6	2204	25184	90	90	12	12	7.07	Uncharacterized protein OS=Rattus norvegicus OX=10116 PE=1 SV=2
WH	Urine	11608	9	2	UniRat	A0A0G2JXK5	436	46361	21	21	12	12	1.9	Serine protease inhibitor A3N OS=Rattus norvegicus OX=10116 GN=LOC299282 PE=1 SV=1
WH	Urine	11610	10	1	UniRat	P05545	516	46760	25	25	12	12	2.12	Serine protease inhibitor A3K OS=Rattus norvegicus OX=10116 GN=Serpina3k PE=1 SV=3
Wild	Clitoral	2	24	1	UniRat	A0A0G2K014	198	72619	13	13	12	12	0.89	Lymphocyte cytosolic protein 1 OS=Rattus norvegicus OX=10116 GN=Lcp1 PE=1 SV=1
Wild	Urine	female13	11	1	UniRat	Q9JJI3	933	20923	40	40	12	12	9.31	Alpha-2u globulin OS=Rattus norvegicus OX=10116 GN=LOC259244 PE=2 SV=1
Wild	Urine	female13	16	1	UniRat	A0A0G2K509	681	63095	26	26	12	12	1.07	Keratin, type II cytoskeletal 5 OS=Rattus norvegicus OX=10116 GN=Krt5 PE=1 SV=1
Wild	Urine	female13	21	1	UniRat	Q64240	466	39738	26	26	12	12	2.14	Protein AMBP OS=Rattus norvegicus OX=10116 GN=Ambp PE=1 SV=1
Wild	Urine	female13	25	1	UniRat	P20059	395	52060	21	21	12	12	1.4	Hemopexin OS=Rattus norvegicus OX=10116 GN=Hpx PE=1 SV=3
Wild	Urine	female14	6	1	UniRat	A0A0G2JSP1	891	73706	56	56	12	12	1.19	Uromodulin OS=Rattus norvegicus OX=10116 GN=Umod PE=4 SV=1
Wild	Scent	41844	1	6	UniRat	F1M6Y6	1493	20645	87	87	12	12	10.52	Lipocln_cytosolic_FA-bd_dom domain-containing protein OS=Rattus norvegicus OX=10116 PE=3 SV=3
Wild	Scent	41844	1	7	UniRat	A0A096MJR3	1298	9194	55	55	12	12	504.09	Lipocln_cytosolic_FA-bd_dom domain-containing protein (Fragment) OS=Rattus norvegicus OX=10116 PE=3 SV=1
Wild	Scent	41844	12	1	UniRat	Q920P6	385	40159	15	15	12	12	2.56	Adenosine deaminase OS=Rattus norvegicus OX=10116 GN=Ada PE=1 SV=3
Wild	Scent	41846	6	1	UniRat	D4A400	295	79053	14	14	12	12	0.91	Lactoperoxidase OS=Rattus norvegicus OX=10116 GN=Lpo PE=4 SV=1
Wild	Scent	41847	13	1	UniRat	E9PSQ1	461	59633	16	16	12	12	1.36	Alpha-amylase OS=Rattus norvegicus OX=10116 GN=Amy1a PE=1 SV=3
Wild	Scent	41849	14	1	UniRat	A0A0G2K9Q9	322	49829	13	13	12	12	2.04	Keratin, type I cytoskeletal 17 OS=Rattus norvegicus OX=10116 GN=Krt17 PE=1 SV=1
Wild	Scent	41850	2	4	UniRat	Q9JJH9	577	20951	22	22	12	12	12.55	Alpha-2u globulin OS=Rattus norvegicus OX=10116 GN=Mup4 PE=2 SV=1
Wild	Scent	41850	2	5	UniRat	F1LQM1	302	21193	16	16	12	12	9.82	Major urinary protein 5 OS=Rattus norvegicus OX=10116 GN=Mup5 PE=3 SV=3
Wild	Scent	41851	20	1	UniRat	A0A0G2K9W7	270	537739	12	12	12	12	0.1	Low-density lipoprotein receptor-related protein 2 OS=Rattus norvegicus OX=10116 GN=Lrp2 PE=1 SV=1
BN	Clitoral	11569	1	6	UniRat	F1M6Y6	1392	20645	77	77	11	11	6.47	Lipocln_cytosolic_FA-bd_dom domain-containing protein OS=Rattus norvegicus OX=10116 PE=3 SV=3
BN	Clitoral	11569	23	1	UniRat	P63039	257	61088	12	12	11	11	1	60 kDa heat shock protein, mitochondrial OS=Rattus norvegicus OX=10116 GN=Hspd1 PE=1 SV=1
BN	Clitoral	11573	1	6	UniRat	F1M6Y6	1451	20645	72	72	11	11	6.37	Lipocln_cytosolic_FA-bd_dom domain-containing protein OS=Rattus norvegicus OX=10116 PE=3 SV=3
BN	Clitoral	11573	21	1	UniRat	P63039	262	61088	13	13	11	11	1.12	60 kDa heat shock protein, mitochondrial OS=Rattus norvegicus OX=10116 GN=Hspd1 PE=1 SV=1
BN	Clitoral	11573	24	1	UniRat	A0A0G2K013	235	103364	11	11	11	11	0.5	Alpha-actinin-4 OS=Rattus norvegicus OX=10116 GN=Actn4 PE=1 SV=1
BN	Clitoral	11574	23	1	UniRat	O88989	330	36631	12	12	11	11	2.46	Malate dehydrogenase, cytoplasmic OS=Rattus norvegicus OX=10116 GN=Mdh1 PE=1 SV=3
BN	Clitoral	11574	35	1	UniRat	F1LMN1	276	56020	13	13	11	11	1.11	Unspecific monooxygenase OS=Rattus norvegicus OX=10116 GN=Cyp2b12 PE=3 SV=1
BN	Clitoral	11574	40	1	UniRat	Q7M0E3	250	18807	13	13	11	11	7.93	Destrin OS=Rattus norvegicus OX=10116 GN=Dstn PE=1 SV=3
BN	Clitoral	11574	43	1	UniRat	G3V796	232	46941	11	11	11	11	1.44	Medium-chain specific acyl-CoA dehydrogenase, mitochondrial OS=Rattus norvegicus OX=10116 GN=Acadm PE=1 SV=1
BN	Clitoral	11574	45	1	UniRat	Q920P6	217	40159	13	13	11	11	1.82	Adenosine deaminase OS=Rattus norvegicus OX=10116 GN=Ada PE=1 SV=3
BN	Clitoral	11574	53	1	UniRat	M0R5J4	191	47444	13	13	11	11	1.42	2-phospho-D-glycerate hydro-lyase OS=Rattus norvegicus OX=10116 PE=3 SV=1
BN	Clitoral	11574	64	1	UniRat	A0A0H2UHM5	164	57499	11	11	11	11	1.07	Protein disulfide-isomerase OS=Rattus norvegicus OX=10116 GN=Pdia3 PE=1 SV=1
BN	Scent	11571	16	2	UniRat	A0A0G2JVQ5	382	71515	19	19	11	11	1.01	Bradykinin OS=Rattus norvegicus OX=10116 GN=Kng1 PE=1 SV=1
BN	Scent	11578	6	3	UniRat	Q6P6Q2	176	61959	12	12	11	11	0.99	Keratin, type II cytoskeletal 5 OS=Rattus norvegicus OX=10116 GN=Krt5 PE=1 SV=1
BN	Scent	11578	8	1	UniRat	Q63751	417	63096	19	19	11	11	1.22	Vomeromodulin OS=Rattus norvegicus OX=10116 GN=Bpifb9 PE=1 SV=2
BN	Scent	11578	8	2	UniRat	M0R7T8	382	59339	20	20	11	11	1.33	Similar to Vomeromodulin OS=Rattus norvegicus OX=10116 GN=LOC690507 PE=4 SV=1
BN	Scent	SNS11573	7	1	UniRat	F1LTN6	3490	25184	97	97	11	11	5.95	Uncharacterized protein OS=Rattus norvegicus OX=10116 PE=1 SV=2
BN	Scent	SNS11573	19	1	UniRat	P01946	1428	15490	64	64	11	11	16.53	Hemoglobin subunit alpha-1/2 OS=Rattus norvegicus OX=10116 GN=Hba1 PE=1 SV=3
BN	Scent	SNS11573	68	1	UniRat	B0BNN3	363	28339	12	12	11	11	3.32	Carbonic anhydrase 1 OS=Rattus norvegicus OX=10116 GN=Ca1 PE=1 SV=1
BN	Scent	SNS11573	72	1	UniRat	P01015	337	52177	12	12	11	11	1.23	Angiotensinogen OS=Rattus norvegicus OX=10116 GN=Agt PE=1 SV=1
BN	Scent	SNS11574	5	1	UniRat	F1LTN6	2288	25184	66	66	11	11	4.99	Uncharacterized protein OS=Rattus norvegicus OX=10116 PE=1 SV=2
BN	Scent	SNS11574	22	2	UniRat	A0A0G2K509	558	63095	16	16	11	11	0.94	Keratin, type II cytoskeletal 5 OS=Rattus norvegicus OX=10116 GN=Krt5 PE=1 SV=1
BN	Scent	SNS11574	34	1	UniRat	Q64230	429	86209	14	14	11	11	0.63	Meprin A subunit alpha OS=Rattus norvegicus OX=10116 GN=Mep1a PE=1 SV=2
BN	Scent	SNS11574	43	1	UniRat	Q5U329	334	94580	13	13	11	11	0.56	Anion exchange protein OS=Rattus norvegicus OX=10116 GN=Slc4a1 PE=1 SV=1
BN	Scent	SNS11574	46	1	UniRat	P31211	290	44813	13	13	11	11	1.54	Corticosteroid-binding globulin OS=Rattus norvegicus OX=10116 GN=Serpina6 PE=1 SV=2
BN	Scent	SNS11574	47	1	UniRat	A0A0G2JW12	286	193724	11	11	11	11	0.24	C4a anaphylatoxin OS=Rattus norvegicus OX=10116 GN=LOC103689965 PE=4 SV=1
BN	Scent	SS11569	3	5	UniRat	F1LQM1	542	21193	26	26	11	11	9.13	Major urinary protein 5 OS=Rattus norvegicus OX=10116 GN=Mup5 PE=3 SV=3
BN	Urine	11569	6	1	UniRat	P01946	1447	15490	67	67	11	11	16.53	Hemoglobin subunit alpha-1/2 OS=Rattus norvegicus OX=10116 GN=Hba1 PE=1 SV=3
BN	Urine	11569	6	2	UniRat	A0A0G2JSV6	1374	15446	62	62	11	11	16.88	Globin c2 OS=Rattus norvegicus OX=10116 GN=Hba-a2 PE=1 SV=1
BN	Urine	11569	9	2	UniRat	P11517	936	16086	42	42	11	11	11.65	Hemoglobin subunit beta-2 OS=Rattus norvegicus OX=10116 PE=1 SV=2
BN	Urine	11569	15	1	UniRat	Q64240	569	39738	25	25	11	11	1.85	Protein AMBP OS=Rattus norvegicus OX=10116 GN=Ambp PE=1 SV=1
BN	Urine	11569	16	1	UniRat	P21704	518	32272	28	28	11	11	3.07	Deoxyribonuclease-1 OS=Rattus norvegicus OX=10116 GN=Dnase1 PE=2 SV=1
BN	Urine	11569	25	2	UniRat	P02761	328	21009	19	19	11	11	6.11	Major urinary protein OS=Rattus norvegicus OX=10116 PE=1 SV=1
BN	Urine	11569	26	1	UniRat	A0A0G2K3K2	321	42401	14	14	11	11	1.67	Actin, cytoplasmic 1 OS=Rattus norvegicus OX=10116 GN=Actb PE=1 SV=1
BN	Urine	11569	27	1	UniRat	P01048	316	48828	21	21	11	11	1.75	T-kininogen 1 OS=Rattus norvegicus OX=10116 GN=Map1 PE=1 SV=2
BN	Urine	11573	7	1	UniRat	P01946	3002	15490	109	109	11	11	16.53	Hemoglobin subunit alpha-1/2 OS=Rattus norvegicus OX=10116 GN=Hba1 PE=1 SV=3
BN	Urine	11573	7	2	UniRat	A0A0G2JSV6	2847	15446	104	104	11	11	16.88	Globin c2 OS=Rattus norvegicus OX=10116 GN=Hba-a2 PE=1 SV=1
BN	Urine	11573	50	1	UniRat	B0BNN3	512	28339	24	24	11	11	3.32	Carbonic anhydrase 1 OS=Rattus norvegicus OX=10116 GN=Ca1 PE=1 SV=1
BN	Urine	11573	60	1	UniRat	A0A0H2UHF8	418	26865	22	22	11	11	3.67	Alpha-1-acid glycoprotein OS=Rattus norvegicus OX=10116 GN=Orm1 PE=1 SV=1
BN	Urine	11573	64	1	UniRat	D3ZWD6	393	67884	12	12	11	11	0.85	Complement C8 alpha chain OS=Rattus norvegicus OX=10116 GN=C8a PE=1 SV=1
BN	Urine	11573	70	2	UniRat	P14272	236	73337	11	11	11	11	0.77	Plasma kallikrein OS=Rattus norvegicus OX=10116 GN=Klkb1 PE=1 SV=1
BN	Urine	11573	71	1	UniRat	P27139	330	29267	16	16	11	11	3.68	Carbonic anhydrase 2 OS=Rattus norvegicus OX=10116 GN=Ca2 PE=1 SV=2
BN	Urine	11573	72	1	UniRat	P55159	328	39561	15	15	11	11	1.87	Serum paraoxonase/arylesterase 1 OS=Rattus norvegicus OX=10116 GN=Pon1 PE=1 SV=3
BN	Urine	11573	73	1	UniRat	M0R979	326	130895	12	12	11	11	0.38	Thrombospondin 1 OS=Rattus norvegicus OX=10116 GN=Thbs1 PE=1 SV=2
BN	Urine	11573	84	1	UniRat	F1M9X2	256	60889	12	12	11	11	0.99	Pancreatic secretory granule membrane major glycoprotein GP2 OS=Rattus norvegicus OX=10116 GN=Gp2 PE=4 SV=2
BN	Urine	11573	104	1	UniRat	A0A0G2K8K3	193	58272	11	11	11	11	1.05	Heparin cofactor 2 OS=Rattus norvegicus OX=10116 GN=Serpind1 PE=1 SV=1
BN	Urine	11576	3	1	UniRat	A0A0G2JZW1	1663	24607	64	64	11	11	5.23	Ig-like domain-containing protein OS=Rattus norvegicus OX=10116 PE=4 SV=1
BN	Urine	11576	4	4	UniRat	F1LQM1	607	21193	37	37	11	11	5.97	Major urinary protein 5 OS=Rattus norvegicus OX=10116 GN=Mup5 PE=3 SV=3
BN	Urine	11576	6	2	UniRat	A0A0G2JSV6	794	15446	35	35	11	11	16.88	Globin c2 OS=Rattus norvegicus OX=10116 GN=Hba-a2 PE=1 SV=1
BN	Urine	11576	27	1	UniRat	A0A0G2JV52	279	151663	13	13	11	11	0.32	Complement C4A (Fragment) OS=Rattus norvegicus OX=10116 GN=C4a PE=4 SV=4
BN	Urine	11576	40	1	UniRat	A0A0G2K5U5	191	85807	11	11	11	11	0.63	Polymeric immunoglobulin receptor OS=Rattus norvegicus OX=10116 GN=Pigr PE=1 SV=1
BN	Urine	11576	58	1	UniRat	Q7TQ70	118	87344	11	11	11	11	0.62	Fibrinogen alpha chain OS=Rattus norvegicus OX=10116 GN=Fga PE=1 SV=1
BN	Urine	11575	18	3	UniRat	P08934	438	71972	15	15	11	11	0.79	Kininogen-1 OS=Rattus norvegicus OX=10116 GN=Kng1 PE=2 SV=1
BN	Urine	11575	38	1	UniRat	B0BNN3	686	28339	27	27	11	11	3.32	Carbonic anhydrase 1 OS=Rattus norvegicus OX=10116 GN=Ca1 PE=1 SV=1
BN	Urine	11575	42	1	UniRat	F7ET54	572	21093	30	30	11	11	6.04	Alpha-2u globulin PGCL3 OS=Rattus norvegicus OX=10116 GN=LOC259244 PE=3 SV=1
BN	Urine	11575	45	1	UniRat	Q5U329	538	94580	21	21	11	11	0.56	Anion exchange protein OS=Rattus norvegicus OX=10116 GN=Slc4a1 PE=1 SV=1
BN	Urine	11575	61	1	UniRat	G3V615	366	86667	15	15	11	11	0.62	C3/C5 convertase OS=Rattus norvegicus OX=10116 GN=Cfb PE=1 SV=1
BN	Urine	11575	62	1	UniRat	P31211	342	44813	18	18	11	11	1.54	Corticosteroid-binding globulin OS=Rattus norvegicus OX=10116 GN=Serpina6 PE=1 SV=2
BN	Urine	11575	72	1	UniRat	Q6IRS6	262	44054	18	18	11	11	1.58	Fetub protein OS=Rattus norvegicus OX=10116 GN=Fetub PE=1 SV=1
BN	Urine	11580	3	1	UniRat	F1LTN6	6480	25184	185	185	11	11	7.07	Uncharacterized protein OS=Rattus norvegicus OX=10116 PE=1 SV=2
BN	Urine	11580	10	3	UniRat	G3V9J1	459	98133	26	26	11	11	0.53	Uncharacterized protein OS=Rattus norvegicus OX=10116 PE=1 SV=3
BN	Urine	11580	42	1	UniRat	B0BNN3	634	28339	28	28	11	11	3.32	Carbonic anhydrase 1 OS=Rattus norvegicus OX=10116 GN=Ca1 PE=1 SV=1
BN	Urine	11580	49	1	UniRat	P31211	512	44813	21	21	11	11	1.76	Corticosteroid-binding globulin OS=Rattus norvegicus OX=10116 GN=Serpina6 PE=1 SV=2
BN	Urine	11580	55	1	UniRat	A0A0G2K3K2	428	42401	16	16	11	11	1.67	Actin, cytoplasmic 1 OS=Rattus norvegicus OX=10116 GN=Actb PE=1 SV=1
BN	Urine	11580	65	1	UniRat	Q5I0M1	379	39743	15	15	11	11	2.14	Apolipoprotein H OS=Rattus norvegicus OX=10116 GN=Apoh PE=1 SV=1
BN	Urine	11580	83	1	UniRat	D4A678	268	281156	13	13	11	11	0.16	Spectrin, alpha, erythrocytic 1 OS=Rattus norvegicus OX=10116 GN=Spta1 PE=1 SV=3
BN	Urine	11581	6	2	UniRat	F1LN61	1163	51150	48	48	11	11	1.44	Immunoglobulin heavy constant mu OS=Rattus norvegicus OX=10116 GN=Ighm PE=4 SV=3
BN	Urine	11581	43	1	UniRat	Q64240	737	39738	24	24	11	11	1.85	Protein AMBP OS=Rattus norvegicus OX=10116 GN=Ambp PE=1 SV=1
BN	Urine	11581	52	1	UniRat	Q6P734	524	55804	15	15	11	11	1.12	Plasma protease C1 inhibitor OS=Rattus norvegicus OX=10116 GN=Serping1 PE=2 SV=1
BN	Urine	11581	58	1	UniRat	F1M9X2	393	60889	13	13	11	11	0.99	Pancreatic secretory granule membrane major glycoprotein GP2 OS=Rattus norvegicus OX=10116 GN=Gp2 PE=4 SV=2
WH	Clitoral	11599	1	6	UniRat	F1M6Y6	1233	20645	71	71	11	11	6.37	Lipocln_cytosolic_FA-bd_dom domain-containing protein OS=Rattus norvegicus OX=10116 PE=3 SV=3
WH	Clitoral	11599	13	1	UniRat	P01946	500	15490	26	26	11	11	16.64	Hemoglobin subunit alpha-1/2 OS=Rattus norvegicus OX=10116 GN=Hba1 PE=1 SV=3
WH	Clitoral	11599	15	3	UniRat	A0A0A0MY09	234	93128	11	11	11	11	0.57	Endoplasmin OS=Rattus norvegicus OX=10116 GN=Hsp90b1 PE=1 SV=1
WH	Clitoral	11599	27	1	UniRat	P04636	352	36117	14	14	11	11	2.53	Malate dehydrogenase, mitochondrial OS=Rattus norvegicus OX=10116 GN=Mdh2 PE=1 SV=2
WH	Clitoral	11599	32	1	UniRat	F1LN88	280	56994	11	11	11	11	1.09	Aldehyde dehydrogenase, mitochondrial OS=Rattus norvegicus OX=10116 GN=Aldh2 PE=1 SV=2
WH	Clitoral	11599	35	1	UniRat	Q6AYG5	268	32781	14	14	11	11	3.5	Ethylmalonyl-CoA decarboxylase OS=Rattus norvegicus OX=10116 GN=Echdc1 PE=1 SV=1
WH	Clitoral	11599	44	1	UniRat	O88989	242	36631	11	11	11	11	2.12	Malate dehydrogenase, cytoplasmic OS=Rattus norvegicus OX=10116 GN=Mdh1 PE=1 SV=3
WH	Clitoral	11599	92	1	UniRat	A0A0G2K5G8	145	253881	11	11	11	11	0.18	Acetyl-CoA carboxylase 1 OS=Rattus norvegicus OX=10116 GN=Acaca PE=1 SV=1
WH	Scent	11601	7	1	UniRat	P20760	705	35677	36	36	11	11	2.62	Ig gamma-2A chain C region OS=Rattus norvegicus OX=10116 GN=Igg-2a PE=1 SV=1
WH	Scent	11601	15	2	UniRat	P05545	379	46760	19	19	11	11	1.68	Serine protease inhibitor A3K OS=Rattus norvegicus OX=10116 GN=Serpina3k PE=1 SV=3
WH	Scent	11601	18	2	UniRat	A0A0G2K509	358	63095	16	16	11	11	0.96	Keratin, type II cytoskeletal 5 OS=Rattus norvegicus OX=10116 GN=Krt5 PE=1 SV=1
WH	Scent	11601	26	1	UniRat	Q63751	296	63096	16	16	11	11	1.08	Vomeromodulin OS=Rattus norvegicus OX=10116 GN=Bpifb9 PE=1 SV=2
WH	Scent	11601	27	2	UniRat	D4A6E3	259	166590	15	15	11	11	0.32	Murinoglobulin-1 OS=Rattus norvegicus OX=10116 GN=Mug1 PE=1 SV=2
WH	Scent	11606	11	1	UniRat	P05545	397	46760	14	14	11	11	1.44	Serine protease inhibitor A3K OS=Rattus norvegicus OX=10116 GN=Serpina3k PE=1 SV=3
WH	Scent	11606	31	1	UniRat	Q64319	137	78913	11	11	11	11	0.7	Neutral and basic amino acid transport protein rBAT OS=Rattus norvegicus OX=10116 GN=Slc3a1 PE=1 SV=1
WH	Scent	SNS11608	8	1	UniRat	A0A0G2K4M4	323	119945	15	15	11	11	0.48	Epidermal growth factor OS=Rattus norvegicus OX=10116 GN=Egf PE=4 SV=1
WH	Scent	SS11610	4	3	UniRat	Q9JJH9	273	20951	22	22	11	11	7.86	Alpha-2u globulin OS=Rattus norvegicus OX=10116 GN=Mup4 PE=2 SV=1
WH	Scent	SS11610	4	4	UniRat	F1LQM1	200	21193	15	15	11	11	6.24	Major urinary protein 5 OS=Rattus norvegicus OX=10116 GN=Mup5 PE=3 SV=3
WH	Urine	11598	9	1	UniRat	P20760	911	35677	37	37	11	11	2.57	Ig gamma-2A chain C region OS=Rattus norvegicus OX=10116 GN=Igg-2a PE=1 SV=1
WH	Urine	11598	12	1	UniRat	Q64240	824	39738	38	38	11	11	1.85	Protein AMBP OS=Rattus norvegicus OX=10116 GN=Ambp PE=1 SV=1
WH	Urine	11598	16	1	UniRat	A0A0G2JY31	686	46264	39	39	11	11	1.46	Alpha-1-antiproteinase OS=Rattus norvegicus OX=10116 GN=Serpina1 PE=1 SV=1
WH	Urine	11598	22	1	UniRat	P31211	519	44813	30	30	11	11	2	Corticosteroid-binding globulin OS=Rattus norvegicus OX=10116 GN=Serpina6 PE=1 SV=2
WH	Urine	11598	28	1	UniRat	A0A0G2K9I6	404	124393	15	15	11	11	0.4	Ceruloplasmin OS=Rattus norvegicus OX=10116 GN=Cp PE=1 SV=1
WH	Urine	11609	18	1	UniRat	P20059	615	52060	31	31	11	11	1.23	Hemopexin OS=Rattus norvegicus OX=10116 GN=Hpx PE=1 SV=3
WH	Urine	11609	54	1	UniRat	A0A0G2K9I6	191	124393	13	13	11	11	0.4	Ceruloplasmin OS=Rattus norvegicus OX=10116 GN=Cp PE=1 SV=1
WH	Urine	11599	8	3	UniRat	F1LQM1	672	21193	40	40	11	11	7.32	Major urinary protein 5 OS=Rattus norvegicus OX=10116 GN=Mup5 PE=3 SV=3
WH	Urine	11599	14	1	UniRat	P05545	393	46760	22	22	11	11	1.44	Serine protease inhibitor A3K OS=Rattus norvegicus OX=10116 GN=Serpina3k PE=1 SV=3
WH	Urine	11608	11	1	UniRat	P02761	485	21009	26	26	11	11	6.11	Major urinary protein OS=Rattus norvegicus OX=10116 PE=1 SV=1
WH	Urine	11608	13	1	UniRat	P20760	469	35677	22	22	11	11	2.21	Ig gamma-2A chain C region OS=Rattus norvegicus OX=10116 GN=Igg-2a PE=1 SV=1
WH	Urine	11608	23	1	UniRat	P01048	252	48828	17	17	11	11	1.35	T-kininogen 1 OS=Rattus norvegicus OX=10116 GN=Map1 PE=1 SV=2
WH	Urine	11610	3	1	UniRat	A0A0G2JZW1	1304	24607	59	59	11	11	5.23	Ig-like domain-containing protein OS=Rattus norvegicus OX=10116 PE=4 SV=1
WH	Urine	11610	8	3	UniRat	Q9JJH9	445	20951	28	28	11	11	7.5	Alpha-2u globulin OS=Rattus norvegicus OX=10116 GN=Mup4 PE=2 SV=1
WH	Urine	11610	13	1	UniRat	A0A0G2K2V6	301	56950	13	13	11	11	1.09	Keratin, type I cytoskeletal 10 OS=Rattus norvegicus OX=10116 GN=Krt10 PE=1 SV=1
Wild	Clitoral	1	12	1	UniRat	Q920P6	329	40159	13	13	11	11	1.85	Adenosine deaminase OS=Rattus norvegicus OX=10116 GN=Ada PE=1 SV=3
Wild	Clitoral	1	18	1	UniRat	Q4FZU2	257	59555	13	13	11	11	1.03	Keratin, type II cytoskeletal 6A OS=Rattus norvegicus OX=10116 GN=Krt6a PE=1 SV=1
Wild	Clitoral	1	35	1	UniRat	P04636	142	36117	11	11	11	11	2.2	Malate dehydrogenase, mitochondrial OS=Rattus norvegicus OX=10116 GN=Mdh2 PE=1 SV=2
Wild	Clitoral	2	6	1	UniRat	P02091	708	16083	43	43	11	11	15.3	Hemoglobin subunit beta-1 OS=Rattus norvegicus OX=10116 GN=Hbb PE=1 SV=3
Wild	Urine	female9	2	1	UniRat	F1LTN6	2774	25184	125	125	11	11	6.05	Uncharacterized protein OS=Rattus norvegicus OX=10116 PE=1 SV=2
Wild	Urine	female9	13	1	UniRat	E9PSQ1	456	59633	28	28	11	11	1.03	Alpha-amylase OS=Rattus norvegicus OX=10116 GN=Amy1a PE=1 SV=3
Wild	Urine	female13	11	5	UniRat	Q9JJH9	581	20951	29	29	11	11	9.19	Alpha-2u globulin OS=Rattus norvegicus OX=10116 GN=Mup4 PE=2 SV=1
Wild	Scent	41843	1	6	UniRat	A0A096MIX6	892	20093	76	76	11	11	8.98	Alpha2u globulin (Fragment) OS=Rattus norvegicus OX=10116 GN=LOC298111 PE=3 SV=1
Wild	Scent	41843	12	1	UniRat	F1M9X2	361	60889	12	12	11	11	1.16	Pancreatic secretory granule membrane major glycoprotein GP2 OS=Rattus norvegicus OX=10116 GN=Gp2 PE=4 SV=2
Wild	Scent	41845	4	1	UniRat	A0A0G2JSP1	308	73706	13	13	11	11	1.01	Uromodulin OS=Rattus norvegicus OX=10116 GN=Umod PE=4 SV=1
Wild	Scent	41845	5	1	UniRat	A0A0G2K509	269	63095	12	12	11	11	1.11	Keratin, type II cytoskeletal 5 OS=Rattus norvegicus OX=10116 GN=Krt5 PE=1 SV=1
Wild	Scent	41846	1	6	UniRat	F1M6Y6	603	20645	45	45	11	11	8.39	Lipocln_cytosolic_FA-bd_dom domain-containing protein OS=Rattus norvegicus OX=10116 PE=3 SV=3
Wild	Scent	41846	4	2	UniRat	Q4FZU2	326	59555	12	12	11	11	1.2	Keratin, type II cytoskeletal 6A OS=Rattus norvegicus OX=10116 GN=Krt6a PE=1 SV=1
Wild	Scent	41846	5	1	UniRat	Q6IFV1	390	52936	13	13	11	11	1.42	Keratin, type I cytoskeletal 14 OS=Rattus norvegicus OX=10116 GN=Krt14 PE=2 SV=1
Wild	Scent	41846	5	2	UniRat	A0A0G2K9Q9	339	49829	15	15	11	11	1.56	Keratin, type I cytoskeletal 17 OS=Rattus norvegicus OX=10116 GN=Krt17 PE=1 SV=1
Wild	Scent	41847	1	6	UniRat	F1M6Y6	681	20645	48	48	11	11	8.42	Lipocln_cytosolic_FA-bd_dom domain-containing protein OS=Rattus norvegicus OX=10116 PE=3 SV=3
Wild	Scent	41847	28	1	UniRat	Q9R0T4	250	99167	13	13	11	11	0.61	Cadherin-1 OS=Rattus norvegicus OX=10116 GN=Cdh1 PE=1 SV=1
Wild	Scent	41850	4	1	UniRat	F1M9X2	349	60889	11	11	11	11	1.16	Pancreatic secretory granule membrane major glycoprotein GP2 OS=Rattus norvegicus OX=10116 GN=Gp2 PE=4 SV=2
Wild	Scent	41850	12	1	UniRat	A0A0G2K484	247	223468	11	11	11	11	0.23	Myosin heavy chain 2 OS=Rattus norvegicus OX=10116 GN=Myh1 PE=1 SV=1
BN	Clitoral	11569	6	1	UniRat	P55053	584	15335	26	26	10	10	22.85	Fatty acid-binding protein 5 OS=Rattus norvegicus OX=10116 GN=Fabp5 PE=1 SV=3
BN	Clitoral	11569	16	1	UniRat	Q6P6T6	392	45107	22	22	10	10	1.55	Cathepsin D OS=Rattus norvegicus OX=10116 GN=Ctsd PE=1 SV=1
BN	Clitoral	11569	20	1	UniRat	P48500	268	27345	14	14	10	10	3.02	Triosephosphate isomerase OS=Rattus norvegicus OX=10116 GN=Tpi1 PE=1 SV=2
BN	Clitoral	11569	21	1	UniRat	A0A0G2K4M6	260	42297	14	14	10	10	1.47	Actin, aortic smooth muscle OS=Rattus norvegicus OX=10116 GN=Acta2 PE=3 SV=1
BN	Clitoral	11569	21	2	UniRat	A0A0G2K3K2	242	42401	14	14	10	10	1.47	Actin, cytoplasmic 1 OS=Rattus norvegicus OX=10116 GN=Actb PE=1 SV=1
BN	Clitoral	11573	12	1	UniRat	Q6IN22	503	38432	19	19	10	10	2.61	Cathepsin B OS=Rattus norvegicus OX=10116 GN=Ctsb PE=1 SV=1
BN	Clitoral	11573	26	1	UniRat	A0A0G2K3K2	230	42401	12	12	10	10	1.68	Actin, cytoplasmic 1 OS=Rattus norvegicus OX=10116 GN=Actb PE=1 SV=1
BN	Clitoral	11573	47	1	UniRat	A0A0G2QC06	146	109507	10	10	10	10	0.42	Signal recognition particle receptor subunit beta OS=Rattus norvegicus OX=10116 GN=Tf PE=1 SV=1
BN	Clitoral	11574	1	6	UniRat	F1M6Y6	1286	20645	64	64	10	10	5.13	Lipocln_cytosolic_FA-bd_dom domain-containing protein OS=Rattus norvegicus OX=10116 PE=3 SV=3
BN	Clitoral	11574	15	1	UniRat	Q6P6T6	404	45107	21	21	10	10	1.53	Cathepsin D OS=Rattus norvegicus OX=10116 GN=Ctsd PE=1 SV=1
BN	Clitoral	11574	33	1	UniRat	Q6AYG5	302	32781	12	12	10	10	2.17	Ethylmalonyl-CoA decarboxylase OS=Rattus norvegicus OX=10116 GN=Echdc1 PE=1 SV=1
BN	Clitoral	11574	37	1	UniRat	B2GV72	256	31221	10	10	10	10	2.36	Carbonyl reductase 3 OS=Rattus norvegicus OX=10116 GN=Cbr3 PE=1 SV=1
BN	Clitoral	11574	41	1	UniRat	P11980	236	58294	10	10	10	10	0.92	Pyruvate kinase PKM OS=Rattus norvegicus OX=10116 GN=Pkm PE=1 SV=3
BN	Clitoral	11574	47	1	UniRat	Q8CHM7	211	64431	12	12	10	10	0.92	2-hydroxyacyl-CoA lyase 1 OS=Rattus norvegicus OX=10116 GN=Hacl1 PE=1 SV=1
BN	Clitoral	11574	58	1	UniRat	Q64428	179	83297	10	10	10	10	0.58	Trifunctional enzyme subunit alpha, mitochondrial OS=Rattus norvegicus OX=10116 GN=Hadha PE=1 SV=2
BN	Clitoral	11574	59	1	UniRat	A0A0G2K3Z9	175	22378	12	12	10	10	4.33	Peroxiredoxin-1 OS=Rattus norvegicus OX=10116 PE=3 SV=1
BN	Scent	11571	19	1	UniRat	Q64240	477	39738	19	19	10	10	1.6	Protein AMBP OS=Rattus norvegicus OX=10116 GN=Ambp PE=1 SV=1
BN	Scent	11571	21	1	UniRat	P21704	404	32272	19	19	10	10	2.64	Deoxyribonuclease-1 OS=Rattus norvegicus OX=10116 GN=Dnase1 PE=2 SV=1
BN	Scent	11578	1	6	UniRat	F1M6Y6	904	20645	54	54	10	10	5.27	Lipocln_cytosolic_FA-bd_dom domain-containing protein OS=Rattus norvegicus OX=10116 PE=3 SV=3
BN	Scent	11578	6	4	UniRat	A0A0G2JWX4	156	69462	11	11	10	10	0.74	Keratin, type II cytoskeletal 2 epidermal OS=Rattus norvegicus OX=10116 GN=Krt2 PE=1 SV=1
BN	Scent	11578	16	1	UniRat	A0A0G2K4M4	243	119945	10	10	10	10	0.38	Epidermal growth factor OS=Rattus norvegicus OX=10116 GN=Egf PE=4 SV=1
BN	Scent	SNS11569	3	3	UniRat	Q9JJH9	365	20951	23	23	10	10	6.16	Alpha-2u globulin OS=Rattus norvegicus OX=10116 GN=Mup4 PE=2 SV=1
BN	Scent	SNS11569	3	4	UniRat	F1LQM1	335	21193	19	19	10	10	4.88	Major urinary protein 5 OS=Rattus norvegicus OX=10116 GN=Mup5 PE=3 SV=3
BN	Scent	SNS11573	19	2	UniRat	A0A0G2JSV6	1391	15446	63	63	10	10	13.06	Globin c2 OS=Rattus norvegicus OX=10116 GN=Hba-a2 PE=1 SV=1
BN	Scent	SNS11573	39	1	UniRat	Q6P734	649	55804	16	16	10	10	1.12	Plasma protease C1 inhibitor OS=Rattus norvegicus OX=10116 GN=Serping1 PE=2 SV=1
BN	Scent	SNS11573	57	1	UniRat	Q3KR94	447	55489	16	16	10	10	1.12	Vitronectin OS=Rattus norvegicus OX=10116 GN=Vtn PE=1 SV=1
BN	Scent	SNS11573	62	1	UniRat	P21704	412	32272	14	14	10	10	2.62	Deoxyribonuclease-1 OS=Rattus norvegicus OX=10116 GN=Dnase1 PE=2 SV=1
BN	Scent	SNS11573	78	1	UniRat	M0R7T8	295	59339	12	12	10	10	0.9	Similar to Vomeromodulin OS=Rattus norvegicus OX=10116 GN=LOC690507 PE=4 SV=1
BN	Scent	SNS11573	94	1	UniRat	A0A0G2K8K3	224	58272	10	10	10	10	0.92	Heparin cofactor 2 OS=Rattus norvegicus OX=10116 GN=Serpind1 PE=1 SV=1
BN	Scent	SNS11574	6	1	UniRat	P01946	1942	15490	86	86	10	10	12.81	Hemoglobin subunit alpha-1/2 OS=Rattus norvegicus OX=10116 GN=Hba1 PE=1 SV=3
BN	Scent	SNS11574	28	1	UniRat	P21704	553	32272	24	24	10	10	2.62	Deoxyribonuclease-1 OS=Rattus norvegicus OX=10116 GN=Dnase1 PE=2 SV=1
BN	Scent	SNS11574	39	1	UniRat	Q9EPH1	367	57127	14	14	10	10	1.08	Alpha-1B-glycoprotein OS=Rattus norvegicus OX=10116 GN=A1bg PE=2 SV=2
BN	Scent	SNS11574	42	1	UniRat	B0BNN3	336	28339	15	15	10	10	2.78	Carbonic anhydrase 1 OS=Rattus norvegicus OX=10116 GN=Ca1 PE=1 SV=1
BN	Scent	SNS11574	53	1	UniRat	Q9R0T4	253	99167	11	11	10	10	0.47	Cadherin-1 OS=Rattus norvegicus OX=10116 GN=Cdh1 PE=1 SV=1
BN	Scent	SNS11574	56	1	UniRat	A0A0G2K3K2	236	42401	11	11	10	10	1.45	Actin, cytoplasmic 1 OS=Rattus norvegicus OX=10116 GN=Actb PE=1 SV=1
BN	Scent	SS11569	9	1	UniRat	A0A0G2K2V6	602	56950	20	20	10	10	1.25	Keratin, type I cytoskeletal 10 OS=Rattus norvegicus OX=10116 GN=Krt10 PE=1 SV=1
BN	Scent	SS11574	2	4	UniRat	F1LQM1	277	21193	15	15	10	10	4.84	Major urinary protein 5 OS=Rattus norvegicus OX=10116 GN=Mup5 PE=3 SV=3
BN	Urine	11573	5	6	UniRat	P20762	317	37062	14	14	10	10	1.78	Ig gamma-2C chain C region OS=Rattus norvegicus OX=10116 PE=2 SV=1
BN	Urine	11573	21	4	UniRat	F1LR92	410	46926	12	12	10	10	1.24	Serine protease inhibitor A3M OS=Rattus norvegicus OX=10116 GN=Serpina3m PE=1 SV=3
BN	Urine	11573	34	1	UniRat	P24090	790	38757	26	26	10	10	1.66	Alpha-2-HS-glycoprotein OS=Rattus norvegicus OX=10116 GN=Ahsg PE=1 SV=2
BN	Urine	11573	52	1	UniRat	Q3KR94	471	55489	18	18	10	10	0.98	Vitronectin OS=Rattus norvegicus OX=10116 GN=Vtn PE=1 SV=1
BN	Urine	11573	69	1	UniRat	Q5M8C3	347	48131	12	12	10	10	1.2	Serine (Or cysteine) proteinase inhibitor, clade A (Alpha-1 antiproteinase, antitrypsin), member 4 OS=Rattus norvegicus OX=10116 GN=Serpina4 PE=1 SV=1
BN	Urine	11573	75	1	UniRat	F1LYQ4	313	45645	11	11	10	10	1.3	Ig-like domain-containing protein OS=Rattus norvegicus OX=10116 PE=4 SV=2
BN	Urine	11573	77	1	UniRat	P04797	310	36090	11	11	10	10	1.85	Glyceraldehyde-3-phosphate dehydrogenase OS=Rattus norvegicus OX=10116 GN=Gapdh PE=1 SV=3
BN	Urine	11576	4	2	UniRat	Q9JJH9	902	20951	44	44	10	10	6.11	Alpha-2u globulin OS=Rattus norvegicus OX=10116 GN=Mup4 PE=2 SV=1
BN	Urine	11576	6	1	UniRat	P01946	840	15490	36	36	10	10	12.81	Hemoglobin subunit alpha-1/2 OS=Rattus norvegicus OX=10116 GN=Hba1 PE=1 SV=3
BN	Urine	11576	13	1	UniRat	Q64240	575	39738	23	23	10	10	1.59	Protein AMBP OS=Rattus norvegicus OX=10116 GN=Ambp PE=1 SV=1
BN	Urine	11576	36	1	UniRat	Q9EPH1	205	57127	10	10	10	10	0.95	Alpha-1B-glycoprotein OS=Rattus norvegicus OX=10116 GN=A1bg PE=2 SV=2
BN	Urine	11576	41	1	UniRat	Q64230	181	86209	11	11	10	10	0.56	Meprin A subunit alpha OS=Rattus norvegicus OX=10116 GN=Mep1a PE=1 SV=2
BN	Urine	11576	48	1	UniRat	A0A096P6L8	153	275925	11	11	10	10	0.15	Fibronectin OS=Rattus norvegicus OX=10116 GN=Fn1 PE=1 SV=2
BN	Urine	11575	3	3	UniRat	Q62669	1709	16069	92	92	10	10	11.65	Globin a1 OS=Rattus norvegicus OX=10116 GN=LOC103694855 PE=1 SV=1
BN	Urine	11575	24	1	UniRat	A0A0G2JVP4	958	52360	26	26	10	10	1.07	Immunoglobulin heavy constant mu OS=Rattus norvegicus OX=10116 GN=Ighm PE=1 SV=1
BN	Urine	11575	42	2	UniRat	P02761	508	21009	24	24	10	10	4.95	Major urinary protein OS=Rattus norvegicus OX=10116 PE=1 SV=1
BN	Urine	11575	68	1	UniRat	Q5I0M1	288	39743	11	11	10	10	1.59	Apolipoprotein H OS=Rattus norvegicus OX=10116 GN=Apoh PE=1 SV=1
BN	Urine	11580	39	2	UniRat	P02761	588	21009	34	34	10	10	6.11	Major urinary protein OS=Rattus norvegicus OX=10116 PE=1 SV=1
BN	Urine	11580	39	3	UniRat	Q9JJI3	418	20923	30	30	10	10	6.19	Alpha-2u globulin OS=Rattus norvegicus OX=10116 GN=LOC259244 PE=2 SV=1
BN	Urine	11581	6	5	UniRat	P20762	334	37062	14	14	10	10	1.78	Ig gamma-2C chain C region OS=Rattus norvegicus OX=10116 PE=2 SV=1
BN	Urine	11581	8	4	UniRat	Q62669	1006	16069	48	48	10	10	9.04	Globin a1 OS=Rattus norvegicus OX=10116 GN=LOC103694855 PE=1 SV=1
BN	Urine	11581	16	4	UniRat	F1LR92	271	46926	11	11	10	10	1.24	Serine protease inhibitor A3M OS=Rattus norvegicus OX=10116 GN=Serpina3m PE=1 SV=3
BN	Urine	11581	54	1	UniRat	E9PSQ1	497	59633	13	13	10	10	0.89	Alpha-amylase OS=Rattus norvegicus OX=10116 GN=Amy1a PE=1 SV=3
BN	Urine	11581	59	1	UniRat	B0BNN3	373	28339	14	14	10	10	2.78	Carbonic anhydrase 1 OS=Rattus norvegicus OX=10116 GN=Ca1 PE=1 SV=1
BN	Urine	11581	65	1	UniRat	B2RYM3	353	100982	13	13	10	10	0.52	Inter-alpha trypsin inhibitor, heavy chain 1 OS=Rattus norvegicus OX=10116 GN=Itih1 PE=1 SV=1
BN	Urine	11581	66	1	UniRat	M0R979	343	130895	12	12	10	10	0.34	Thrombospondin 1 OS=Rattus norvegicus OX=10116 GN=Thbs1 PE=1 SV=2
BN	Urine	11581	74	1	UniRat	D3ZWD6	280	67884	11	11	10	10	0.75	Complement C8 alpha chain OS=Rattus norvegicus OX=10116 GN=C8a PE=1 SV=1
WH	Clitoral	11599	10	1	UniRat	A0A0G2JSW3	574	16069	24	24	10	10	11.72	Globin a4 OS=Rattus norvegicus OX=10116 GN=Hbb PE=1 SV=1
WH	Clitoral	11599	10	2	UniRat	P11517	417	16086	15	15	10	10	9.09	Hemoglobin subunit beta-2 OS=Rattus norvegicus OX=10116 PE=1 SV=2
WH	Clitoral	11599	13	2	UniRat	A0A0G2JSV6	440	15446	24	24	10	10	13.14	Globin c2 OS=Rattus norvegicus OX=10116 GN=Hba-a2 PE=1 SV=1
WH	Clitoral	11599	34	1	UniRat	A0A0G2K013	268	103364	10	10	10	10	0.45	Alpha-actinin-4 OS=Rattus norvegicus OX=10116 GN=Actn4 PE=1 SV=1
WH	Clitoral	11599	59	1	UniRat	Q499N5	192	68641	10	10	10	10	0.75	Medium-chain acyl-CoA ligase ACSF2, mitochondrial OS=Rattus norvegicus OX=10116 GN=Acsf2 PE=2 SV=1
WH	Clitoral	11599	60	1	UniRat	G3V796	192	46941	11	11	10	10	1.44	Medium-chain specific acyl-CoA dehydrogenase, mitochondrial OS=Rattus norvegicus OX=10116 GN=Acadm PE=1 SV=1
WH	Clitoral	11608	1	6	UniRat	F1M6Y6	1100	20645	61	61	10	10	5.22	Lipocln_cytosolic_FA-bd_dom domain-containing protein OS=Rattus norvegicus OX=10116 PE=3 SV=3
WH	Clitoral	11608	12	1	UniRat	P04636	298	36117	13	13	10	10	2.2	Malate dehydrogenase, mitochondrial OS=Rattus norvegicus OX=10116 GN=Mdh2 PE=1 SV=2
WH	Clitoral	11608	32	1	UniRat	A0A0G2JW69	145	53076	10	10	10	10	1.06	Keratin 79 (Fragment) OS=Rattus norvegicus OX=10116 GN=Krt79 PE=1 SV=1
WH	Clitoral	11610	1	6	UniRat	F1M6Y6	780	20645	45	45	10	10	5.24	Lipocln_cytosolic_FA-bd_dom domain-containing protein OS=Rattus norvegicus OX=10116 PE=3 SV=3
WH	Clitoral	11610	15	1	UniRat	A0A0G2K3K2	171	42401	11	11	10	10	1.47	Actin, cytoplasmic 1 OS=Rattus norvegicus OX=10116 GN=Actb PE=1 SV=1
WH	Clitoral	11610	16	1	UniRat	A0A0G2K5E7	171	121378	10	10	10	10	0.38	ATP-citrate synthase OS=Rattus norvegicus OX=10116 GN=Acly PE=1 SV=1
WH	Scent	11601	2	6	UniRat	F1M6Y6	916	20645	44	44	10	10	5.22	Lipocln_cytosolic_FA-bd_dom domain-containing protein OS=Rattus norvegicus OX=10116 PE=3 SV=3
WH	Scent	11601	6	1	UniRat	A0A0G2JSW3	713	16069	37	37	10	10	11.92	Globin a4 OS=Rattus norvegicus OX=10116 GN=Hbb PE=1 SV=1
WH	Scent	11601	15	3	UniRat	P05544	339	46419	16	16	10	10	1.69	Serine protease inhibitor A3L OS=Rattus norvegicus OX=10116 GN=Serpina3l PE=1 SV=3
WH	Scent	11601	27	1	UniRat	A0A0G2K926	280	164986	14	14	10	10	0.29	Murinoglobulin-1 OS=Rattus norvegicus OX=10116 GN=LOC297568 PE=1 SV=1
WH	Scent	11606	19	1	UniRat	P21704	229	32272	13	13	10	10	2.62	Deoxyribonuclease-1 OS=Rattus norvegicus OX=10116 GN=Dnase1 PE=2 SV=1
WH	Scent	SS11599	1	1	UniRat	Q9JJI3	262	20923	14	14	10	10	5.22	Alpha-2u globulin OS=Rattus norvegicus OX=10116 GN=LOC259244 PE=2 SV=1
WH	Scent	SS11599	1	2	UniRat	A0A096MK41	185	21190	12	12	10	10	5.05	Similar to alpha-2u globulin PGCL2 OS=Rattus norvegicus OX=10116 GN=RGD1566134 PE=3 SV=1
WH	Scent	SNS11608	6	1	UniRat	A0A0G2JSP1	334	73706	20	20	10	10	0.79	Uromodulin OS=Rattus norvegicus OX=10116 GN=Umod PE=4 SV=1
WH	Scent	SNS11610	3	1	UniRat	A0A0G2JZW1	1550	24607	52	52	10	10	4.53	Ig-like domain-containing protein OS=Rattus norvegicus OX=10116 PE=4 SV=1
WH	Scent	SS11608	1	1	UniRat	Q9QYU9	1370	19998	56	56	10	10	7.14	Odorant-binding protein OS=Rattus norvegicus OX=10116 GN=LOC103690319 PE=2 SV=1
WH	Scent	SS11608	7	1	UniRat	Q9JJI3	287	20923	16	16	10	10	5.22	Alpha-2u globulin OS=Rattus norvegicus OX=10116 GN=LOC259244 PE=2 SV=1
WH	Scent	SS11610	1	1	UniRat	Q9QYU9	1359	19998	52	52	10	10	7.14	Odorant-binding protein OS=Rattus norvegicus OX=10116 GN=LOC103690319 PE=2 SV=1
WH	Scent	SS11610	7	1	UniRat	A0A0G2JSP1	311	73706	18	18	10	10	0.89	Uromodulin OS=Rattus norvegicus OX=10116 GN=Umod PE=4 SV=1
WH	Urine	11598	23	1	UniRat	P21704	501	32272	26	26	10	10	2.22	Deoxyribonuclease-1 OS=Rattus norvegicus OX=10116 GN=Dnase1 PE=2 SV=1
WH	Urine	11598	24	1	UniRat	P02761	412	21009	22	22	10	10	4.95	Major urinary protein OS=Rattus norvegicus OX=10116 PE=1 SV=1
WH	Urine	11603	9	5	UniRat	F1LQM1	516	21193	36	36	10	10	5.97	Major urinary protein 5 OS=Rattus norvegicus OX=10116 GN=Mup5 PE=3 SV=3
WH	Urine	11603	22	1	UniRat	Q9R0T4	487	99167	19	19	10	10	0.47	Cadherin-1 OS=Rattus norvegicus OX=10116 GN=Cdh1 PE=1 SV=1
WH	Urine	11603	27	1	UniRat	E9PSQ1	373	59633	16	16	10	10	1.02	Alpha-amylase OS=Rattus norvegicus OX=10116 GN=Amy1a PE=1 SV=3
WH	Urine	11609	2	1	UniRat	F1LTN6	4532	25184	146	146	10	10	4.16	Uncharacterized protein OS=Rattus norvegicus OX=10116 PE=1 SV=2
WH	Urine	11609	15	1	UniRat	Q64240	777	39738	34	34	10	10	1.59	Protein AMBP OS=Rattus norvegicus OX=10116 GN=Ambp PE=1 SV=1
WH	Urine	11599	10	1	UniRat	Q64240	644	39738	27	27	10	10	1.59	Protein AMBP OS=Rattus norvegicus OX=10116 GN=Ambp PE=1 SV=1
WH	Urine	11599	11	1	UniRat	P21704	588	32272	36	36	10	10	2.62	Deoxyribonuclease-1 OS=Rattus norvegicus OX=10116 GN=Dnase1 PE=2 SV=1
WH	Urine	11599	19	1	UniRat	Q64230	260	86209	17	17	10	10	0.56	Meprin A subunit alpha OS=Rattus norvegicus OX=10116 GN=Mep1a PE=1 SV=2
WH	Urine	11608	11	2	UniRat	Q9JJI3	475	20923	23	23	10	10	5.01	Alpha-2u globulin OS=Rattus norvegicus OX=10116 GN=LOC259244 PE=2 SV=1
WH	Urine	11608	14	1	UniRat	P21704	377	32272	22	22	10	10	2.22	Deoxyribonuclease-1 OS=Rattus norvegicus OX=10116 GN=Dnase1 PE=2 SV=1
WH	Urine	11608	25	1	UniRat	A0A0G2K926	218	164986	12	12	10	10	0.26	Murinoglobulin-1 OS=Rattus norvegicus OX=10116 GN=LOC297568 PE=1 SV=1
WH	Urine	11608	31	1	UniRat	A0A0G2K9W7	160	537739	10	10	10	10	0.07	Low-density lipoprotein receptor-related protein 2 OS=Rattus norvegicus OX=10116 GN=Lrp2 PE=1 SV=1
Wild	Clitoral	1	1	5	UniRat	F1M6Y6	1167	20645	50	50	10	10	5.22	Lipocln_cytosolic_FA-bd_dom domain-containing protein OS=Rattus norvegicus OX=10116 PE=3 SV=3
Wild	Clitoral	1	4	1	UniRat	A0A0G2JSW3	915	16069	48	48	10	10	11.92	Globin a4 OS=Rattus norvegicus OX=10116 GN=Hbb PE=1 SV=1
Wild	Clitoral	1	24	1	UniRat	A0A0G2K3K2	182	42401	10	10	10	10	1.47	Actin, cytoplasmic 1 OS=Rattus norvegicus OX=10116 GN=Actb PE=1 SV=1
Wild	Clitoral	1	27	1	UniRat	P20059	169	52060	12	12	10	10	1.09	Hemopexin OS=Rattus norvegicus OX=10116 GN=Hpx PE=1 SV=3
Wild	Clitoral	2	1	5	UniRat	F1M6Y6	1211	20645	55	55	10	10	5.22	Lipocln_cytosolic_FA-bd_dom domain-containing protein OS=Rattus norvegicus OX=10116 PE=3 SV=3
Wild	Clitoral	2	5	1	UniRat	P01946	710	15490	32	32	10	10	13.11	Hemoglobin subunit alpha-1/2 OS=Rattus norvegicus OX=10116 GN=Hba1 PE=1 SV=3
Wild	Clitoral	2	6	2	UniRat	P11517	366	16086	30	30	10	10	9.24	Hemoglobin subunit beta-2 OS=Rattus norvegicus OX=10116 PE=1 SV=2
Wild	Clitoral	2	9	1	UniRat	A0A0G2K3K2	343	42401	16	16	10	10	1.7	Actin, cytoplasmic 1 OS=Rattus norvegicus OX=10116 GN=Actb PE=1 SV=1
Wild	Clitoral	2	13	1	UniRat	Q920P6	295	40159	15	15	10	10	2.13	Adenosine deaminase OS=Rattus norvegicus OX=10116 GN=Ada PE=1 SV=3
Wild	Clitoral	2	15	1	UniRat	P07150	259	39147	11	11	10	10	1.65	Annexin A1 OS=Rattus norvegicus OX=10116 GN=Anxa1 PE=1 SV=2
Wild	Clitoral	2	16	1	UniRat	P12007	256	46862	14	14	10	10	1.46	Isovaleryl-CoA dehydrogenase, mitochondrial OS=Rattus norvegicus OX=10116 GN=Ivd PE=1 SV=2
Wild	Clitoral	2	25	1	UniRat	A0A0G2K9I6	197	124393	10	10	10	10	0.36	Ceruloplasmin OS=Rattus norvegicus OX=10116 GN=Cp PE=1 SV=1
Wild	Urine	female13	10	1	UniRat	P05545	936	46760	32	32	10	10	1.26	Serine protease inhibitor A3K OS=Rattus norvegicus OX=10116 GN=Serpina3k PE=1 SV=3
Wild	Urine	female13	11	6	UniRat	F1LQM1	374	21193	23	23	10	10	5.99	Major urinary protein 5 OS=Rattus norvegicus OX=10116 GN=Mup5 PE=3 SV=3
Wild	Urine	female13	20	1	UniRat	P19218	551	60381	19	19	10	10	0.88	Pancreatic secretory granule membrane major glycoprotein GP2 OS=Rattus norvegicus OX=10116 GN=Gp2 PE=1 SV=1
Wild	Urine	female13	27	1	UniRat	Q9R0T4	379	99167	20	20	10	10	0.47	Cadherin-1 OS=Rattus norvegicus OX=10116 GN=Cdh1 PE=1 SV=1
Wild	Urine	female14	5	1	UniRat	A0A0G2K2V6	1123	56950	43	43	10	10	1.25	Keratin, type I cytoskeletal 10 OS=Rattus norvegicus OX=10116 GN=Krt10 PE=1 SV=1
Wild	Urine	female14	8	3	UniRat	P02761	326	21009	23	23	10	10	5.05	Major urinary protein OS=Rattus norvegicus OX=10116 PE=1 SV=1
Wild	Urine	female14	11	1	UniRat	A0A0G2K4M4	437	119945	17	17	10	10	0.38	Epidermal growth factor OS=Rattus norvegicus OX=10116 GN=Egf PE=4 SV=1
Wild	Scent	41843	6	2	UniRat	Q6IFU9	463	51088	13	13	10	10	1.5	Keratin 16 OS=Rattus norvegicus OX=10116 GN=Krt16 PE=1 SV=1
Wild	Scent	41843	6	4	UniRat	A0A0G2K2V6	351	56950	11	11	10	10	1.28	Keratin, type I cytoskeletal 10 OS=Rattus norvegicus OX=10116 GN=Krt10 PE=1 SV=1
Wild	Scent	41843	6	5	UniRat	Q6IFU7	313	50524	13	13	10	10	1.32	Keratin, type I cytoskeletal 42 OS=Rattus norvegicus OX=10116 GN=Krt42 PE=3 SV=1
Wild	Scent	41843	9	1	UniRat	Q920P6	456	40159	14	14	10	10	2.2	Adenosine deaminase OS=Rattus norvegicus OX=10116 GN=Ada PE=1 SV=3
Wild	Scent	41843	13	1	UniRat	E9PSQ1	354	59633	12	12	10	10	1.04	Alpha-amylase OS=Rattus norvegicus OX=10116 GN=Amy1a PE=1 SV=3
Wild	Scent	41844	18	1	UniRat	Q6AYS3	306	51867	11	11	10	10	1.27	Carboxypeptidase OS=Rattus norvegicus OX=10116 GN=Ctsa PE=1 SV=1
Wild	Scent	41845	6	1	UniRat	A0A0G2K2V6	214	56950	10	10	10	10	1.12	Keratin, type I cytoskeletal 10 OS=Rattus norvegicus OX=10116 GN=Krt10 PE=1 SV=1
Wild	Scent	41846	5	3	UniRat	A0A0G2K2V6	306	56950	10	10	10	10	1.11	Keratin, type I cytoskeletal 10 OS=Rattus norvegicus OX=10116 GN=Krt10 PE=1 SV=1
Wild	Scent	41846	7	1	UniRat	A0A0G2JSP1	263	73706	11	11	10	10	0.78	Uromodulin OS=Rattus norvegicus OX=10116 GN=Umod PE=4 SV=1
Wild	Scent	41847	17	1	UniRat	P20059	375	52060	14	14	10	10	1.27	Hemopexin OS=Rattus norvegicus OX=10116 GN=Hpx PE=1 SV=3
Wild	Scent	41847	19	1	UniRat	P01048	352	48828	12	12	10	10	1.39	T-kininogen 1 OS=Rattus norvegicus OX=10116 GN=Map1 PE=1 SV=2
Wild	Scent	41847	19	2	UniRat	A0A0G2JVQ5	291	71515	12	12	10	10	0.82	Bradykinin OS=Rattus norvegicus OX=10116 GN=Kng1 PE=1 SV=1
Wild	Scent	41847	21	1	UniRat	D4A400	339	79053	13	13	10	10	0.72	Lactoperoxidase OS=Rattus norvegicus OX=10116 GN=Lpo PE=4 SV=1
Wild	Scent	41849	6	1	UniRat	A0A0G2JSK1	400	46676	13	13	10	10	1.72	RCG20603 OS=Rattus norvegicus OX=10116 GN=Serpina3c PE=3 SV=1
Wild	Scent	41849	10	1	UniRat	Q9Z2L0	339	30851	12	12	10	10	2.94	Voltage-dependent anion-selective channel protein 1 OS=Rattus norvegicus OX=10116 GN=Vdac1 PE=1 SV=4
Wild	Scent	41849	11	1	UniRat	Q64240	328	39738	15	15	10	10	1.91	Protein AMBP OS=Rattus norvegicus OX=10116 GN=Ambp PE=1 SV=1
Wild	Scent	41849	13	1	UniRat	E9PSQ1	322	59633	11	11	10	10	1.04	Alpha-amylase OS=Rattus norvegicus OX=10116 GN=Amy1a PE=1 SV=3
Wild	Scent	41849	14	3	UniRat	Q6IFU7	271	50524	12	12	10	10	1.53	Keratin, type I cytoskeletal 42 OS=Rattus norvegicus OX=10116 GN=Krt42 PE=3 SV=1
Wild	Scent	41849	18	1	UniRat	A0A0G2QC06	219	109507	10	10	10	10	0.48	Signal recognition particle receptor subunit beta OS=Rattus norvegicus OX=10116 GN=Tf PE=1 SV=1
Wild	Scent	41850	9	1	UniRat	Q64240	267	39738	15	15	10	10	1.91	Protein AMBP OS=Rattus norvegicus OX=10116 GN=Ambp PE=1 SV=1
Wild	Scent	41850	12	2	UniRat	G3V6D8	242	224674	10	10	10	10	0.21	Myosin-3 OS=Rattus norvegicus OX=10116 GN=Myh3 PE=1 SV=1
Wild	Scent	41850	14	1	UniRat	F1LQQ8	240	75141	10	10	10	10	0.77	Beta-glucuronidase OS=Rattus norvegicus OX=10116 GN=Gusb PE=1 SV=2
Wild	Scent	41851	1	6	UniRat	F1M6Y6	723	20645	44	44	10	10	6.68	Lipocln_cytosolic_FA-bd_dom domain-containing protein OS=Rattus norvegicus OX=10116 PE=3 SV=3
Wild	Scent	41851	6	1	UniRat	P05545	648	46760	13	13	10	10	1.49	Serine protease inhibitor A3K OS=Rattus norvegicus OX=10116 GN=Serpina3k PE=1 SV=3
Wild	Scent	41851	13	2	UniRat	A0A0G2JVQ5	280	71515	11	11	10	10	0.82	Bradykinin OS=Rattus norvegicus OX=10116 GN=Kng1 PE=1 SV=1
Wild	Scent	41851	16	1	UniRat	D4A400	310	79053	13	13	10	10	0.72	Lactoperoxidase OS=Rattus norvegicus OX=10116 GN=Lpo PE=4 SV=1
Wild	Scent	41851	18	1	UniRat	P20059	276	52060	13	13	10	10	1.27	Hemopexin OS=Rattus norvegicus OX=10116 GN=Hpx PE=1 SV=3
Wild	Scent	41851	22	1	UniRat	Q920P6	258	40159	13	13	10	10	1.88	Adenosine deaminase OS=Rattus norvegicus OX=10116 GN=Ada PE=1 SV=3
Wild	Scent	41851	25	1	UniRat	Q9R0T4	227	99167	13	13	10	10	0.54	Cadherin-1 OS=Rattus norvegicus OX=10116 GN=Cdh1 PE=1 SV=1
BN	Clitoral	11569	8	1	UniRat	Q6IN22	554	38432	18	18	9	9	1.71	Cathepsin B OS=Rattus norvegicus OX=10116 GN=Ctsb PE=1 SV=1
BN	Clitoral	11569	13	1	UniRat	A0A0G2K642	398	42127	14	14	9	9	1.26	3-ketoacyl-CoA thiolase, mitochondrial OS=Rattus norvegicus OX=10116 GN=Acaa2 PE=1 SV=1
BN	Clitoral	11569	19	1	UniRat	A0A0G2JSP8	319	43220	10	10	9	9	1.22	Creatine kinase OS=Rattus norvegicus OX=10116 GN=Ckm PE=1 SV=1
BN	Clitoral	11569	26	1	UniRat	P62260	214	29326	10	10	9	9	2.22	14-3-3 protein epsilon OS=Rattus norvegicus OX=10116 GN=Ywhae PE=1 SV=1
BN	Clitoral	11569	34	1	UniRat	A0A0G2K3Z9	160	22378	15	15	9	9	4.4	Peroxiredoxin-1 OS=Rattus norvegicus OX=10116 PE=3 SV=1
BN	Clitoral	11569	42	1	UniRat	G3V6D3	129	56309	10	10	9	9	0.85	ATP synthase subunit beta OS=Rattus norvegicus OX=10116 GN=Atp5f1b PE=1 SV=1
BN	Clitoral	11569	59	1	UniRat	P05065	107	39783	10	10	9	9	1.38	Fructose-bisphosphate aldolase A OS=Rattus norvegicus OX=10116 GN=Aldoa PE=1 SV=2
BN	Clitoral	11573	7	1	UniRat	P55053	734	15335	26	26	9	9	22.39	Fatty acid-binding protein 5 OS=Rattus norvegicus OX=10116 GN=Fabp5 PE=1 SV=3
BN	Clitoral	11573	18	1	UniRat	Q6P6T6	343	45107	20	20	9	9	1.53	Cathepsin D OS=Rattus norvegicus OX=10116 GN=Ctsd PE=1 SV=1
BN	Clitoral	11573	19	1	UniRat	F7EPE0	307	63237	20	20	9	9	0.83	Prosaposin OS=Rattus norvegicus OX=10116 GN=Psap PE=1 SV=2
BN	Clitoral	11573	20	1	UniRat	P62260	271	29326	11	11	9	9	2.63	14-3-3 protein epsilon OS=Rattus norvegicus OX=10116 GN=Ywhae PE=1 SV=1
BN	Clitoral	11573	29	1	UniRat	O88989	215	36631	11	11	9	9	1.82	Malate dehydrogenase, cytoplasmic OS=Rattus norvegicus OX=10116 GN=Mdh1 PE=1 SV=3
BN	Clitoral	11573	34	1	UniRat	A0A0G2K7Q8	199	121521	11	11	9	9	0.33	6-phosphogluconate dehydrogenase, decarboxylating OS=Rattus norvegicus OX=10116 GN=Kif1b PE=1 SV=1
BN	Clitoral	11573	35	1	UniRat	P05370	193	59794	9	9	9	9	0.78	Glucose-6-phosphate 1-dehydrogenase OS=Rattus norvegicus OX=10116 GN=G6pdx PE=1 SV=3
BN	Clitoral	11573	36	1	UniRat	M0R757	191	50418	10	10	9	9	0.97	Elongation factor 1-alpha OS=Rattus norvegicus OX=10116 GN=LOC100360413 PE=3 SV=1
BN	Clitoral	11573	37	1	UniRat	P48500	189	27345	11	11	9	9	2.47	Triosephosphate isomerase OS=Rattus norvegicus OX=10116 GN=Tpi1 PE=1 SV=2
BN	Clitoral	11574	7	1	UniRat	P55053	837	15335	31	31	9	9	17.3	Fatty acid-binding protein 5 OS=Rattus norvegicus OX=10116 GN=Fabp5 PE=1 SV=3
BN	Clitoral	11574	8	2	UniRat	D4AEN4	658	21067	26	26	9	9	4.91	Isopentenyl-diphosphate Delta-isomerase OS=Rattus norvegicus OX=10116 GN=LOC103694120 PE=3 SV=2
BN	Clitoral	11574	18	1	UniRat	Q6IN22	372	38432	14	14	9	9	1.68	Cathepsin B OS=Rattus norvegicus OX=10116 GN=Ctsb PE=1 SV=1
BN	Clitoral	11574	22	1	UniRat	O35760	334	26721	17	17	9	9	2.55	Isopentenyl-diphosphate Delta-isomerase 1 OS=Rattus norvegicus OX=10116 GN=Idi1 PE=2 SV=2
BN	Clitoral	11574	27	1	UniRat	P08635	315	29623	16	16	9	9	2.15	S-acyl fatty acid synthase thioesterase, medium chain OS=Rattus norvegicus OX=10116 GN=Olah PE=1 SV=1
BN	Clitoral	11574	39	2	UniRat	P62260	242	29326	10	10	9	9	2.63	14-3-3 protein epsilon OS=Rattus norvegicus OX=10116 GN=Ywhae PE=1 SV=1
BN	Clitoral	11574	41	2	UniRat	A0A0G2JVG3	234	53730	9	9	9	9	0.89	Pyruvate kinase OS=Rattus norvegicus OX=10116 GN=Pkm PE=1 SV=1
BN	Clitoral	11574	44	1	UniRat	A0A0G2K7Q8	225	121521	10	10	9	9	0.33	6-phosphogluconate dehydrogenase, decarboxylating OS=Rattus norvegicus OX=10116 GN=Kif1b PE=1 SV=1
BN	Clitoral	11574	50	1	UniRat	M0R590	197	36076	9	9	9	9	1.57	Glyceraldehyde-3-phosphate dehydrogenase OS=Rattus norvegicus OX=10116 GN=LOC108351137 PE=3 SV=1
BN	Clitoral	11574	54	1	UniRat	G3V6C1	189	42383	9	9	9	9	1.24	Serpin B5 OS=Rattus norvegicus OX=10116 GN=Serpinb5 PE=3 SV=3
BN	Clitoral	11574	68	1	UniRat	Q5XFX0	160	22550	10	10	9	9	3.48	Transgelin-2 OS=Rattus norvegicus OX=10116 GN=Tagln2 PE=1 SV=1
BN	Clitoral	11574	70	1	UniRat	P16617	155	44909	9	9	9	9	1.14	Phosphoglycerate kinase 1 OS=Rattus norvegicus OX=10116 GN=Pgk1 PE=1 SV=2
BN	Clitoral	11574	82	1	UniRat	A0A0G2QC06	131	109507	9	9	9	9	0.37	Signal recognition particle receptor subunit beta OS=Rattus norvegicus OX=10116 GN=Tf PE=1 SV=1
BN	Scent	11571	29	1	UniRat	D3ZGK7	256	64534	10	10	9	9	0.71	Carboxylic ester hydrolase OS=Rattus norvegicus OX=10116 GN=Ces1c PE=1 SV=3
BN	Scent	11571	29	2	UniRat	P10959	256	60479	10	10	9	9	0.77	Carboxylesterase 1C OS=Rattus norvegicus OX=10116 GN=Ces1c PE=1 SV=3
BN	Scent	11571	37	1	UniRat	A0A0G2JST3	168	65059	9	9	9	9	0.7	Cytokeratin-1 OS=Rattus norvegicus OX=10116 GN=Krt1 PE=1 SV=1
BN	Scent	11578	15	1	UniRat	P21704	254	32272	14	14	9	9	2.27	Deoxyribonuclease-1 OS=Rattus norvegicus OX=10116 GN=Dnase1 PE=2 SV=1
BN	Scent	SNS11569	5	1	UniRat	F1M9X2	367	60889	13	13	9	9	0.76	Pancreatic secretory granule membrane major glycoprotein GP2 OS=Rattus norvegicus OX=10116 GN=Gp2 PE=4 SV=2
BN	Scent	SNS11573	6	4	UniRat	P20762	304	37062	10	10	9	9	1.51	Ig gamma-2C chain C region OS=Rattus norvegicus OX=10116 PE=2 SV=1
BN	Scent	SNS11573	8	5	UniRat	A0A096MIX6	716	20093	33	33	9	9	4.34	Alpha2u globulin (Fragment) OS=Rattus norvegicus OX=10116 GN=LOC298111 PE=3 SV=1
BN	Scent	SNS11573	23	1	UniRat	P20761	1043	37101	42	42	9	9	2.4	Ig gamma-2B chain C region OS=Rattus norvegicus OX=10116 GN=Igh-1a PE=1 SV=1
BN	Scent	SNS11573	50	2	UniRat	A0A0G2K509	360	63095	9	9	9	9	0.72	Keratin, type II cytoskeletal 5 OS=Rattus norvegicus OX=10116 GN=Krt5 PE=1 SV=1
BN	Scent	SNS11573	53	2	UniRat	P68035	213	42334	11	11	9	9	1.24	Actin, alpha cardiac muscle 1 OS=Rattus norvegicus OX=10116 GN=Actc1 PE=2 SV=1
BN	Scent	SNS11573	60	1	UniRat	D3ZWD6	426	67884	10	10	9	9	0.66	Complement C8 alpha chain OS=Rattus norvegicus OX=10116 GN=C8a PE=1 SV=1
BN	Scent	SNS11573	70	1	UniRat	A0A0G2K5U5	350	85807	10	10	9	9	0.49	Polymeric immunoglobulin receptor OS=Rattus norvegicus OX=10116 GN=Pigr PE=1 SV=1
BN	Scent	SNS11573	82	1	UniRat	Q5I0M1	274	39743	11	11	9	9	1.36	Apolipoprotein H OS=Rattus norvegicus OX=10116 GN=Apoh PE=1 SV=1
BN	Scent	SNS11574	2	3	UniRat	Q62669	534	16069	35	35	9	9	6.97	Globin a1 OS=Rattus norvegicus OX=10116 GN=LOC103694855 PE=1 SV=1
BN	Scent	SNS11574	6	2	UniRat	A0A0G2JSV6	1804	15446	81	81	9	9	10.06	Globin c2 OS=Rattus norvegicus OX=10116 GN=Hba-a2 PE=1 SV=1
BN	Scent	SNS11574	21	1	UniRat	Q9QYU9	728	19998	31	31	9	9	4.38	Odorant-binding protein OS=Rattus norvegicus OX=10116 GN=LOC103690319 PE=2 SV=1
BN	Scent	SNS11574	30	1	UniRat	P02625	475	11918	19	19	9	9	15.13	Parvalbumin alpha OS=Rattus norvegicus OX=10116 GN=Pvalb PE=1 SV=2
BN	Scent	SNS11574	50	1	UniRat	G3V8D5	278	31144	11	11	9	9	1.97	6-phosphogluconolactonase OS=Rattus norvegicus OX=10116 GN=Pgls PE=1 SV=1
BN	Scent	SNS11574	59	1	UniRat	A0A0H2UHM3	230	38921	10	10	9	9	1.4	Haptoglobin OS=Rattus norvegicus OX=10116 GN=Hp PE=1 SV=1
BN	Scent	SNS11574	88	1	UniRat	Q6IRS6	158	44054	12	12	9	9	1.17	Fetub protein OS=Rattus norvegicus OX=10116 GN=Fetub PE=1 SV=1
BN	Scent	SS11569	3	4	UniRat	Q9JJH9	578	20951	28	28	9	9	7.66	Alpha-2u globulin OS=Rattus norvegicus OX=10116 GN=Mup4 PE=2 SV=1
BN	Scent	SS11569	8	1	UniRat	Q9QYU9	603	19998	25	25	9	9	5.6	Odorant-binding protein OS=Rattus norvegicus OX=10116 GN=LOC103690319 PE=2 SV=1
BN	Scent	SS11574	2	3	UniRat	Q9JJH9	330	20951	18	18	9	9	4.95	Alpha-2u globulin OS=Rattus norvegicus OX=10116 GN=Mup4 PE=2 SV=1
BN	Scent	SS11574	10	1	UniRat	F1LQQ8	244	75141	11	11	9	9	0.58	Beta-glucuronidase OS=Rattus norvegicus OX=10116 GN=Gusb PE=1 SV=2
BN	Urine	11569	25	1	UniRat	Q9JJI3	332	20923	18	18	9	9	4.02	Alpha-2u globulin OS=Rattus norvegicus OX=10116 GN=LOC259244 PE=2 SV=1
BN	Urine	11569	34	1	UniRat	A0A0G2JY31	222	46264	17	17	9	9	1.09	Alpha-1-antiproteinase OS=Rattus norvegicus OX=10116 GN=Serpina1 PE=1 SV=1
BN	Urine	11573	24	1	UniRat	P20761	1107	37101	40	40	9	9	2.07	Ig gamma-2B chain C region OS=Rattus norvegicus OX=10116 GN=Igh-1a PE=1 SV=1
BN	Urine	11573	55	3	UniRat	Q9JJH9	252	20951	14	14	9	9	3.98	Alpha-2u globulin OS=Rattus norvegicus OX=10116 GN=Mup4 PE=2 SV=1
BN	Urine	11573	55	4	UniRat	F1LQM1	235	21193	14	14	9	9	3.9	Major urinary protein 5 OS=Rattus norvegicus OX=10116 GN=Mup5 PE=3 SV=3
BN	Urine	11573	67	1	UniRat	Q6P734	361	55804	11	11	9	9	0.85	Plasma protease C1 inhibitor OS=Rattus norvegicus OX=10116 GN=Serping1 PE=2 SV=1
BN	Urine	11573	81	1	UniRat	P21704	270	32272	10	10	9	9	1.86	Deoxyribonuclease-1 OS=Rattus norvegicus OX=10116 GN=Dnase1 PE=2 SV=1
BN	Urine	11573	97	1	UniRat	A0A0H2UI19	203	68955	10	10	9	9	0.64	Coagulation factor XII OS=Rattus norvegicus OX=10116 GN=F12 PE=1 SV=1
BN	Urine	11573	110	1	UniRat	P55314	172	68391	9	9	9	9	0.65	Complement component C8 beta chain OS=Rattus norvegicus OX=10116 GN=C8b PE=2 SV=2
BN	Urine	11576	24	1	UniRat	A0A0G2JSK1	305	46676	13	13	9	9	1.08	RCG20603 OS=Rattus norvegicus OX=10116 GN=Serpina3c PE=3 SV=1
BN	Urine	11576	51	1	UniRat	A0A0G2K3K2	134	42401	9	9	9	9	1.24	Actin, cytoplasmic 1 OS=Rattus norvegicus OX=10116 GN=Actb PE=1 SV=1
BN	Urine	11575	6	2	UniRat	A0A0G2K477	870	51903	35	35	9	9	1.08	Immunoglobulin heavy constant mu OS=Rattus norvegicus OX=10116 GN=Ighm PE=4 SV=1
BN	Urine	11575	39	1	UniRat	P21704	632	32272	28	28	9	9	2.22	Deoxyribonuclease-1 OS=Rattus norvegicus OX=10116 GN=Dnase1 PE=2 SV=1
BN	Urine	11575	42	3	UniRat	Q9JJI3	280	20923	19	19	9	9	4.02	Alpha-2u globulin OS=Rattus norvegicus OX=10116 GN=LOC259244 PE=2 SV=1
BN	Urine	11575	59	1	UniRat	A0A0G2K3K2	378	42401	13	13	9	9	1.24	Actin, cytoplasmic 1 OS=Rattus norvegicus OX=10116 GN=Actb PE=1 SV=1
BN	Urine	11575	76	1	UniRat	A0A0G2K3G0	252	61358	11	11	9	9	0.75	Histidine-rich glycoprotein OS=Rattus norvegicus OX=10116 GN=Hrg PE=1 SV=1
BN	Urine	11580	4	4	UniRat	Q62669	1155	16069	69	69	9	9	6.97	Globin a1 OS=Rattus norvegicus OX=10116 GN=LOC103694855 PE=1 SV=1
BN	Urine	11580	6	2	UniRat	A0A0G2K477	772	51903	35	35	9	9	1.08	Immunoglobulin heavy constant mu OS=Rattus norvegicus OX=10116 GN=Ighm PE=4 SV=1
BN	Urine	11580	44	1	UniRat	Q9QYU9	609	19998	23	23	9	9	5.49	Odorant-binding protein OS=Rattus norvegicus OX=10116 GN=LOC103690319 PE=2 SV=1
BN	Urine	11580	46	1	UniRat	P24090	541	38757	18	18	9	9	1.41	Alpha-2-HS-glycoprotein OS=Rattus norvegicus OX=10116 GN=Ahsg PE=1 SV=2
BN	Urine	11580	64	1	UniRat	Q5U329	385	94580	12	12	9	9	0.44	Anion exchange protein OS=Rattus norvegicus OX=10116 GN=Slc4a1 PE=1 SV=1
BN	Urine	11580	81	1	UniRat	Q3KR94	276	55489	11	11	9	9	0.85	Vitronectin OS=Rattus norvegicus OX=10116 GN=Vtn PE=1 SV=1
BN	Urine	11581	40	1	UniRat	P24090	768	38757	20	20	9	9	1.41	Alpha-2-HS-glycoprotein OS=Rattus norvegicus OX=10116 GN=Ahsg PE=1 SV=2
BN	Urine	11581	57	1	UniRat	G3V836	402	52015	11	11	9	9	0.93	Clusterin OS=Rattus norvegicus OX=10116 GN=Clu PE=1 SV=1
BN	Urine	11581	60	1	UniRat	F1LYQ4	369	45645	13	13	9	9	1.11	Ig-like domain-containing protein OS=Rattus norvegicus OX=10116 PE=4 SV=2
BN	Urine	11581	97	1	UniRat	D4A678	224	281156	10	10	9	9	0.13	Spectrin, alpha, erythrocytic 1 OS=Rattus norvegicus OX=10116 GN=Spta1 PE=1 SV=3
BN	Urine	11581	98	1	UniRat	P01015	222	52177	9	9	9	9	0.93	Angiotensinogen OS=Rattus norvegicus OX=10116 GN=Agt PE=1 SV=1
WH	Clitoral	11599	8	1	UniRat	P55053	782	15335	27	27	9	9	22.39	Fatty acid-binding protein 5 OS=Rattus norvegicus OX=10116 GN=Fabp5 PE=1 SV=3
WH	Clitoral	11599	16	1	UniRat	Q9Z2L0	434	30851	10	10	9	9	2.01	Voltage-dependent anion-selective channel protein 1 OS=Rattus norvegicus OX=10116 GN=Vdac1 PE=1 SV=4
WH	Clitoral	11599	24	1	UniRat	A0A0G2JV65	374	29141	13	13	9	9	2.65	14-3-3 protein zeta/delta OS=Rattus norvegicus OX=10116 GN=Ywhaz PE=1 SV=1
WH	Clitoral	11599	47	1	UniRat	Q920P6	234	40159	12	12	9	9	1.57	Adenosine deaminase OS=Rattus norvegicus OX=10116 GN=Ada PE=1 SV=3
WH	Clitoral	11599	76	1	UniRat	Q6AXX6	164	25861	12	12	9	9	3.29	Peroxiredoxin-like 2A OS=Rattus norvegicus OX=10116 GN=Prxl2a PE=1 SV=1
WH	Clitoral	11608	1	7	UniRat	A0A096MJR3	705	9194	62	62	9	9	76.9	Lipocln_cytosolic_FA-bd_dom domain-containing protein (Fragment) OS=Rattus norvegicus OX=10116 PE=3 SV=1
WH	Clitoral	11608	13	1	UniRat	Q6P6T6	274	45107	13	13	9	9	1.34	Cathepsin D OS=Rattus norvegicus OX=10116 GN=Ctsd PE=1 SV=1
WH	Clitoral	11608	16	1	UniRat	A0A0G2K5E7	222	121378	9	9	9	9	0.33	ATP-citrate synthase OS=Rattus norvegicus OX=10116 GN=Acly PE=1 SV=1
WH	Clitoral	11608	24	1	UniRat	A0A0G2QC06	164	109507	9	9	9	9	0.37	Signal recognition particle receptor subunit beta OS=Rattus norvegicus OX=10116 GN=Tf PE=1 SV=1
WH	Clitoral	11608	25	1	UniRat	G3V6D3	163	56309	10	10	9	9	0.98	ATP synthase subunit beta OS=Rattus norvegicus OX=10116 GN=Atp5f1b PE=1 SV=1
WH	Clitoral	11608	34	1	UniRat	G3V826	143	71912	10	10	9	9	0.71	Transketolase OS=Rattus norvegicus OX=10116 GN=Tkt PE=1 SV=1
WH	Clitoral	11610	13	1	UniRat	P04636	223	36117	9	9	9	9	1.6	Malate dehydrogenase, mitochondrial OS=Rattus norvegicus OX=10116 GN=Mdh2 PE=1 SV=2
WH	Clitoral	11610	17	1	UniRat	G3V826	165	71912	9	9	9	9	0.62	Transketolase OS=Rattus norvegicus OX=10116 GN=Tkt PE=1 SV=1
WH	Scent	11601	3	1	UniRat	Q9QYU9	2388	19998	79	79	9	9	5.6	Odorant-binding protein OS=Rattus norvegicus OX=10116 GN=LOC103690319 PE=2 SV=1
WH	Scent	11601	6	2	UniRat	P11517	550	16086	27	27	9	9	7.11	Hemoglobin subunit beta-2 OS=Rattus norvegicus OX=10116 PE=1 SV=2
WH	Scent	11601	13	1	UniRat	P21704	497	32272	23	23	9	9	2.25	Deoxyribonuclease-1 OS=Rattus norvegicus OX=10116 GN=Dnase1 PE=2 SV=1
WH	Scent	11601	24	1	UniRat	A0A0G2JY31	324	46264	18	18	9	9	1.11	Alpha-1-antiproteinase OS=Rattus norvegicus OX=10116 GN=Serpina1 PE=1 SV=1
WH	Scent	11601	38	1	UniRat	P14480	145	54828	9	9	9	9	0.88	Fibrinogen beta chain OS=Rattus norvegicus OX=10116 GN=Fgb PE=1 SV=4
WH	Scent	11606	4	1	UniRat	A0A0G2JZW1	1021	24607	39	39	9	9	3.59	Ig-like domain-containing protein OS=Rattus norvegicus OX=10116 PE=4 SV=1
WH	Scent	11606	9	1	UniRat	E9PSQ1	453	59633	17	17	9	9	0.78	Alpha-amylase OS=Rattus norvegicus OX=10116 GN=Amy1a PE=1 SV=3
WH	Scent	11606	15	1	UniRat	Q9Z2L0	282	30851	9	9	9	9	2.01	Voltage-dependent anion-selective channel protein 1 OS=Rattus norvegicus OX=10116 GN=Vdac1 PE=1 SV=4
WH	Scent	11606	20	1	UniRat	Q920P6	219	40159	9	9	9	9	1.34	Adenosine deaminase OS=Rattus norvegicus OX=10116 GN=Ada PE=1 SV=3
WH	Scent	11606	26	1	UniRat	A0A0G2K9I6	165	124393	9	9	9	9	0.32	Ceruloplasmin OS=Rattus norvegicus OX=10116 GN=Cp PE=1 SV=1
WH	Scent	11607	10	1	UniRat	A0A0G2K2V6	307	56950	11	11	9	9	0.83	Keratin, type I cytoskeletal 10 OS=Rattus norvegicus OX=10116 GN=Krt10 PE=1 SV=1
WH	Scent	SNS11599	6	2	UniRat	A0A0G2K509	236	63095	10	10	9	9	0.73	Keratin, type II cytoskeletal 5 OS=Rattus norvegicus OX=10116 GN=Krt5 PE=1 SV=1
WH	Scent	SNS11608	4	1	UniRat	E9PSQ1	398	59633	16	16	9	9	0.8	Alpha-amylase OS=Rattus norvegicus OX=10116 GN=Amy1a PE=1 SV=3
WH	Scent	SNS11610	2	6	UniRat	A0A096MIX6	905	20093	39	39	9	9	4.51	Alpha2u globulin (Fragment) OS=Rattus norvegicus OX=10116 GN=LOC298111 PE=3 SV=1
WH	Scent	SNS11610	11	1	UniRat	P21704	434	32272	21	21	9	9	1.93	Deoxyribonuclease-1 OS=Rattus norvegicus OX=10116 GN=Dnase1 PE=2 SV=1
WH	Scent	SNS11610	28	1	UniRat	A0A0G2K5U5	148	85807	11	11	9	9	0.51	Polymeric immunoglobulin receptor OS=Rattus norvegicus OX=10116 GN=Pigr PE=1 SV=1
WH	Scent	SS11608	3	3	UniRat	A0A0G2JWX4	298	69462	12	12	9	9	0.66	Keratin, type II cytoskeletal 2 epidermal OS=Rattus norvegicus OX=10116 GN=Krt2 PE=1 SV=1
WH	Scent	SS11608	7	2	UniRat	F7ET54	181	21093	13	13	9	9	4.09	Alpha-2u globulin PGCL3 OS=Rattus norvegicus OX=10116 GN=LOC259244 PE=3 SV=1
WH	Scent	SS11610	6	1	UniRat	P21704	335	32272	19	19	9	9	2.3	Deoxyribonuclease-1 OS=Rattus norvegicus OX=10116 GN=Dnase1 PE=2 SV=1
WH	Urine	11598	7	1	UniRat	P07632	1589	16073	68	68	9	9	6.97	Superoxide dismutase [Cu-Zn] OS=Rattus norvegicus OX=10116 GN=Sod1 PE=1 SV=2
WH	Urine	11603	9	3	UniRat	Q9JJH9	745	20951	41	41	9	9	6.11	Alpha-2u globulin OS=Rattus norvegicus OX=10116 GN=Mup4 PE=2 SV=1
WH	Urine	11603	13	2	UniRat	A0A0G2JSQ7	617	29831	29	29	9	9	2.54	Kallikrein 1 OS=Rattus norvegicus OX=10116 GN=Klk1b3 PE=4 SV=1
WH	Urine	11603	34	1	UniRat	F1LQQ8	281	75141	13	13	9	9	0.58	Beta-glucuronidase OS=Rattus norvegicus OX=10116 GN=Gusb PE=1 SV=2
WH	Urine	11603	47	1	UniRat	Q64230	248	86209	13	13	9	9	0.56	Meprin A subunit alpha OS=Rattus norvegicus OX=10116 GN=Mep1a PE=1 SV=2
WH	Urine	11609	4	4	UniRat	A0A0G2K1T8	1223	46447	44	44	9	9	1.46	Serine protease inhibitor A3N OS=Rattus norvegicus OX=10116 GN=LOC299282 PE=1 SV=1
WH	Urine	11609	9	5	UniRat	F1LQM1	514	21193	33	33	9	9	3.9	Major urinary protein 5 OS=Rattus norvegicus OX=10116 GN=Mup5 PE=3 SV=3
WH	Urine	11609	20	1	UniRat	P20760	581	35677	25	25	9	9	1.6	Ig gamma-2A chain C region OS=Rattus norvegicus OX=10116 GN=Igg-2a PE=1 SV=1
WH	Urine	11609	22	2	UniRat	F7EUK4	469	48981	17	17	9	9	1.01	Kininogen-1 OS=Rattus norvegicus OX=10116 GN=Kng1 PE=1 SV=2
WH	Urine	11609	23	1	UniRat	A0A0G2JY31	478	46264	24	24	9	9	1.09	Alpha-1-antiproteinase OS=Rattus norvegicus OX=10116 GN=Serpina1 PE=1 SV=1
WH	Urine	11609	31	1	UniRat	P31211	332	44813	20	20	9	9	1.14	Corticosteroid-binding globulin OS=Rattus norvegicus OX=10116 GN=Serpina6 PE=1 SV=2
WH	Urine	11599	8	4	UniRat	Q9JJH9	641	20951	41	41	9	9	6.11	Alpha-2u globulin OS=Rattus norvegicus OX=10116 GN=Mup4 PE=2 SV=1
WH	Urine	11599	26	1	UniRat	P20059	187	52060	13	13	9	9	0.93	Hemopexin OS=Rattus norvegicus OX=10116 GN=Hpx PE=1 SV=3
WH	Urine	11608	12	1	UniRat	Q64240	514	39738	21	21	9	9	1.36	Protein AMBP OS=Rattus norvegicus OX=10116 GN=Ambp PE=1 SV=1
WH	Urine	11608	15	1	UniRat	Q64230	372	86209	15	15	9	9	0.49	Meprin A subunit alpha OS=Rattus norvegicus OX=10116 GN=Mep1a PE=1 SV=2
WH	Urine	11610	8	4	UniRat	F1LQM1	331	21193	22	22	9	9	3.9	Major urinary protein 5 OS=Rattus norvegicus OX=10116 GN=Mup5 PE=3 SV=3
WH	Urine	11610	10	2	UniRat	A0A0G2JXK5	354	46361	18	18	9	9	1.46	Serine protease inhibitor A3N OS=Rattus norvegicus OX=10116 GN=LOC299282 PE=1 SV=1
WH	Urine	11610	23	1	UniRat	P01048	147	48828	10	10	9	9	1.01	T-kininogen 1 OS=Rattus norvegicus OX=10116 GN=Map1 PE=1 SV=2
Wild	Clitoral	1	4	2	UniRat	P11517	598	16086	35	35	9	9	7.11	Hemoglobin subunit beta-2 OS=Rattus norvegicus OX=10116 PE=1 SV=2
Wild	Clitoral	1	5	1	UniRat	P01946	752	15490	33	33	9	9	10.09	Hemoglobin subunit alpha-1/2 OS=Rattus norvegicus OX=10116 GN=Hba1 PE=1 SV=3
Wild	Clitoral	1	17	1	UniRat	Q07936	257	38939	9	9	9	9	1.42	Annexin A2 OS=Rattus norvegicus OX=10116 GN=Anxa2 PE=1 SV=2
Wild	Clitoral	1	20	1	UniRat	Q9Z2L0	214	30851	10	10	9	9	2.04	Voltage-dependent anion-selective channel protein 1 OS=Rattus norvegicus OX=10116 GN=Vdac1 PE=1 SV=4
Wild	Clitoral	1	45	1	UniRat	A0A0G2K3Z9	109	22378	11	11	9	9	3.56	Peroxiredoxin-1 OS=Rattus norvegicus OX=10116 PE=3 SV=1
Wild	Clitoral	2	17	1	UniRat	Q6P6T6	253	45107	16	16	9	9	1.34	Cathepsin D OS=Rattus norvegicus OX=10116 GN=Ctsd PE=1 SV=1
Wild	Clitoral	2	20	1	UniRat	G3V9U2	219	42258	9	9	9	9	1.26	3-ketoacyl-CoA thiolase, mitochondrial OS=Rattus norvegicus OX=10116 GN=Acaa2 PE=1 SV=3
Wild	Clitoral	2	21	1	UniRat	Q9Z2L0	219	30851	10	10	9	9	2.04	Voltage-dependent anion-selective channel protein 1 OS=Rattus norvegicus OX=10116 GN=Vdac1 PE=1 SV=4
Wild	Clitoral	2	23	1	UniRat	Q4FZU2	199	59555	11	11	9	9	0.79	Keratin, type II cytoskeletal 6A OS=Rattus norvegicus OX=10116 GN=Krt6a PE=1 SV=1
Wild	Clitoral	2	30	1	UniRat	A0A0G2K1A2	192	81744	9	9	9	9	0.53	Myeloperoxidase OS=Rattus norvegicus OX=10116 GN=Mpo PE=1 SV=1
Wild	Clitoral	2	33	1	UniRat	Q63041	165	168388	9	9	9	9	0.23	Alpha-1-macroglobulin OS=Rattus norvegicus OX=10116 GN=A1m PE=1 SV=1
Wild	Clitoral	2	39	1	UniRat	M0RCB1	138	70614	10	10	9	9	0.63	Uncharacterized protein OS=Rattus norvegicus OX=10116 PE=3 SV=1
Wild	Urine	female9	15	1	UniRat	A0A0G2JSK1	410	46676	21	21	9	9	1.27	RCG20603 OS=Rattus norvegicus OX=10116 GN=Serpina3c PE=3 SV=1
Wild	Urine	female13	1	1	UniRat	P01836	5147	11896	167	167	9	9	21.03	Ig kappa chain C region, A allele OS=Rattus norvegicus OX=10116 PE=1 SV=1
Wild	Urine	female13	1	2	UniRat	F1LTN6	4130	25184	110	110	9	9	3.45	Uncharacterized protein OS=Rattus norvegicus OX=10116 PE=1 SV=2
Wild	Urine	female13	8	1	UniRat	P21704	1108	32272	45	45	9	9	1.87	Deoxyribonuclease-1 OS=Rattus norvegicus OX=10116 GN=Dnase1 PE=2 SV=1
Wild	Urine	female13	56	1	UniRat	A0A0G2K3K2	165	42401	12	12	9	9	1.24	Actin, cytoplasmic 1 OS=Rattus norvegicus OX=10116 GN=Actb PE=1 SV=1
Wild	Urine	female14	8	1	UniRat	Q9JJI3	564	20923	24	24	9	9	4.09	Alpha-2u globulin OS=Rattus norvegicus OX=10116 GN=LOC259244 PE=2 SV=1
Wild	Scent	41843	10	3	UniRat	A0A0H2UHH5	273	62472	12	12	9	9	0.85	Keratin, type II cytoskeletal 75 OS=Rattus norvegicus OX=10116 GN=Krt75 PE=1 SV=1
Wild	Scent	41843	10	5	UniRat	A0A0G2JVA8	227	58459	11	11	9	9	0.93	Type II keratin Kb15 OS=Rattus norvegicus OX=10116 GN=Kb15 PE=3 SV=1
Wild	Scent	41843	14	2	UniRat	A0A0G2JSK1	330	46676	11	11	9	9	1.49	RCG20603 OS=Rattus norvegicus OX=10116 GN=Serpina3c PE=3 SV=1
Wild	Scent	41843	15	1	UniRat	Q64240	341	39738	12	12	9	9	1.62	Protein AMBP OS=Rattus norvegicus OX=10116 GN=Ambp PE=1 SV=1
Wild	Scent	41844	6	1	UniRat	Q6IN22	491	38432	14	14	9	9	2.02	Cathepsin B OS=Rattus norvegicus OX=10116 GN=Ctsb PE=1 SV=1
Wild	Scent	41844	10	1	UniRat	Q9Z2L0	442	30851	9	9	9	9	2.44	Voltage-dependent anion-selective channel protein 1 OS=Rattus norvegicus OX=10116 GN=Vdac1 PE=1 SV=4
Wild	Scent	41844	11	1	UniRat	Q6IFV1	403	52936	10	10	9	9	1.06	Keratin, type I cytoskeletal 14 OS=Rattus norvegicus OX=10116 GN=Krt14 PE=2 SV=1
Wild	Scent	41847	16	1	UniRat	Q9Z2L0	431	30851	9	9	9	9	2.44	Voltage-dependent anion-selective channel protein 1 OS=Rattus norvegicus OX=10116 GN=Vdac1 PE=1 SV=4
Wild	Scent	41847	23	1	UniRat	F7EPE0	306	63237	10	10	9	9	0.84	Prosaposin OS=Rattus norvegicus OX=10116 GN=Psap PE=1 SV=2
Wild	Scent	41847	25	1	UniRat	Q64230	275	86209	11	11	9	9	0.56	Meprin A subunit alpha OS=Rattus norvegicus OX=10116 GN=Mep1a PE=1 SV=2
Wild	Scent	41847	32	1	UniRat	A0A0G2K509	239	63095	11	11	9	9	0.84	Keratin, type II cytoskeletal 5 OS=Rattus norvegicus OX=10116 GN=Krt5 PE=1 SV=1
Wild	Scent	41847	53	1	UniRat	P48500	178	27345	9	9	9	9	3.03	Triosephosphate isomerase OS=Rattus norvegicus OX=10116 GN=Tpi1 PE=1 SV=2
Wild	Scent	41849	8	2	UniRat	Q4FZU2	219	59555	9	9	9	9	0.9	Keratin, type II cytoskeletal 6A OS=Rattus norvegicus OX=10116 GN=Krt6a PE=1 SV=1
Wild	Scent	41849	14	2	UniRat	A0A0G2K2V6	313	56950	11	11	9	9	1.11	Keratin, type I cytoskeletal 10 OS=Rattus norvegicus OX=10116 GN=Krt10 PE=1 SV=1
Wild	Scent	41849	16	1	UniRat	P68035	258	42334	13	13	9	9	1.73	Actin, alpha cardiac muscle 1 OS=Rattus norvegicus OX=10116 GN=Actc1 PE=2 SV=1
Wild	Scent	41849	16	2	UniRat	A0A0G2K3K2	241	42401	13	13	9	9	1.73	Actin, cytoplasmic 1 OS=Rattus norvegicus OX=10116 GN=Actb PE=1 SV=1
Wild	Scent	41849	19	1	UniRat	A0A140TAF0	215	33031	9	9	9	9	2.17	RCG62531, isoform CRA_g OS=Rattus norvegicus OX=10116 GN=Tpm3 PE=1 SV=1
Wild	Scent	41850	5	1	UniRat	A0A0G2K2V6	325	56950	10	10	9	9	0.96	Keratin, type I cytoskeletal 10 OS=Rattus norvegicus OX=10116 GN=Krt10 PE=1 SV=1
Wild	Scent	41850	11	1	UniRat	E9PSQ1	260	59633	11	11	9	9	0.9	Alpha-amylase OS=Rattus norvegicus OX=10116 GN=Amy1a PE=1 SV=3
Wild	Scent	41851	6	2	UniRat	A0A0G2JXK5	470	46361	11	11	9	9	1.5	Serine protease inhibitor A3N OS=Rattus norvegicus OX=10116 GN=LOC299282 PE=1 SV=1
Wild	Scent	41851	13	1	UniRat	P01048	358	48828	10	10	9	9	1.19	T-kininogen 1 OS=Rattus norvegicus OX=10116 GN=Map1 PE=1 SV=2
Wild	Scent	41851	23	1	UniRat	Q64230	245	86209	11	11	9	9	0.56	Meprin A subunit alpha OS=Rattus norvegicus OX=10116 GN=Mep1a PE=1 SV=2
Wild	Scent	41851	29	1	UniRat	A0A0G2K3K2	214	42401	9	9	9	9	1.47	Actin, cytoplasmic 1 OS=Rattus norvegicus OX=10116 GN=Actb PE=1 SV=1
BN	Clitoral	11569	17	1	UniRat	F7EPE0	356	63237	18	18	8	8	0.73	Prosaposin OS=Rattus norvegicus OX=10116 GN=Psap PE=1 SV=2
BN	Clitoral	11569	25	1	UniRat	B5DEI2	218	58463	9	9	8	8	0.69	Amine oxidase OS=Rattus norvegicus OX=10116 GN=Lao1 PE=2 SV=1
BN	Clitoral	11573	8	1	UniRat	D3ZCD3	693	26474	25	25	8	8	2.59	Isopentenyl-diphosphate Delta-isomerase OS=Rattus norvegicus OX=10116 GN=LOC291276 PE=3 SV=2
BN	Clitoral	11573	8	2	UniRat	D4AEN4	639	21067	25	25	8	8	3.96	Isopentenyl-diphosphate Delta-isomerase OS=Rattus norvegicus OX=10116 GN=LOC103694120 PE=3 SV=2
BN	Clitoral	11573	11	1	UniRat	P07632	513	16073	22	22	8	8	5.36	Superoxide dismutase [Cu-Zn] OS=Rattus norvegicus OX=10116 GN=Sod1 PE=1 SV=2
BN	Clitoral	11573	14	3	UniRat	F1M953	173	73984	8	8	8	8	0.51	75 kDa glucose-regulated protein OS=Rattus norvegicus OX=10116 GN=Hspa9 PE=1 SV=1
BN	Clitoral	11573	20	2	UniRat	A0A0G2JV65	252	29141	10	10	8	8	2.21	14-3-3 protein zeta/delta OS=Rattus norvegicus OX=10116 GN=Ywhaz PE=1 SV=1
BN	Clitoral	11573	25	1	UniRat	F1LP05	231	59890	9	9	8	8	0.77	ATP synthase subunit alpha OS=Rattus norvegicus OX=10116 GN=Atp5f1a PE=1 SV=1
BN	Clitoral	11573	28	1	UniRat	Q7M0E3	218	18807	9	9	8	8	3.93	Destrin OS=Rattus norvegicus OX=10116 GN=Dstn PE=1 SV=3
BN	Clitoral	11573	31	1	UniRat	Q6AYG5	214	32781	10	10	8	8	1.52	Ethylmalonyl-CoA decarboxylase OS=Rattus norvegicus OX=10116 GN=Echdc1 PE=1 SV=1
BN	Clitoral	11573	32	1	UniRat	P08635	211	29623	11	11	8	8	1.77	S-acyl fatty acid synthase thioesterase, medium chain OS=Rattus norvegicus OX=10116 GN=Olah PE=1 SV=1
BN	Clitoral	11573	43	1	UniRat	G3V6D3	159	56309	8	8	8	8	0.72	ATP synthase subunit beta OS=Rattus norvegicus OX=10116 GN=Atp5f1b PE=1 SV=1
BN	Clitoral	11573	44	1	UniRat	A0A0G2K3Z9	154	22378	9	9	8	8	2.82	Peroxiredoxin-1 OS=Rattus norvegicus OX=10116 PE=3 SV=1
BN	Clitoral	11573	45	1	UniRat	P05197	147	96192	8	8	8	8	0.37	Elongation factor 2 OS=Rattus norvegicus OX=10116 GN=Eef2 PE=1 SV=4
BN	Clitoral	11574	4	2	UniRat	P04905	242	26068	12	12	8	8	2.67	Glutathione S-transferase Mu 1 OS=Rattus norvegicus OX=10116 GN=Gstm1 PE=1 SV=2
BN	Clitoral	11574	4	3	UniRat	G3V983	218	25821	12	12	8	8	2.71	Glutathione transferase OS=Rattus norvegicus OX=10116 GN=Gstm1 PE=1 SV=2
BN	Clitoral	11574	8	1	UniRat	D3ZCD3	706	26474	26	26	8	8	2.59	Isopentenyl-diphosphate Delta-isomerase OS=Rattus norvegicus OX=10116 GN=LOC291276 PE=3 SV=2
BN	Clitoral	11574	13	3	UniRat	F1M953	176	73984	9	9	8	8	0.51	75 kDa glucose-regulated protein OS=Rattus norvegicus OX=10116 GN=Hspa9 PE=1 SV=1
BN	Clitoral	11574	26	1	UniRat	G3V7C6	325	61832	13	13	8	8	0.85	Tubulin beta chain OS=Rattus norvegicus OX=10116 GN=Tubb4b PE=1 SV=2
BN	Clitoral	11574	28	1	UniRat	F1LP05	314	59890	9	9	8	8	0.77	ATP synthase subunit alpha OS=Rattus norvegicus OX=10116 GN=Atp5f1a PE=1 SV=1
BN	Clitoral	11574	39	1	UniRat	A0A0G2JV65	251	29141	9	9	8	8	2.2	14-3-3 protein zeta/delta OS=Rattus norvegicus OX=10116 GN=Ywhaz PE=1 SV=1
BN	Clitoral	11574	39	4	UniRat	P61983	192	28456	10	10	8	8	2.3	14-3-3 protein gamma OS=Rattus norvegicus OX=10116 GN=Ywhag PE=1 SV=2
BN	Clitoral	11574	52	1	UniRat	P04642	191	36712	10	10	8	8	1.28	L-lactate dehydrogenase A chain OS=Rattus norvegicus OX=10116 GN=Ldha PE=1 SV=1
BN	Clitoral	11574	57	1	UniRat	A0A0G2KAW4	181	73980	8	8	8	8	0.51	Thimet oligopeptidase OS=Rattus norvegicus OX=10116 GN=Thop1 PE=1 SV=1
BN	Clitoral	11574	61	1	UniRat	F1LN88	174	56994	8	8	8	8	0.71	Aldehyde dehydrogenase, mitochondrial OS=Rattus norvegicus OX=10116 GN=Aldh2 PE=1 SV=2
BN	Clitoral	11574	67	1	UniRat	B5DEI2	162	58463	9	9	8	8	0.68	Amine oxidase OS=Rattus norvegicus OX=10116 GN=Lao1 PE=2 SV=1
BN	Clitoral	11574	71	2	UniRat	A0A0H2UHM7	141	50459	9	9	8	8	0.83	Tubulin alpha chain OS=Rattus norvegicus OX=10116 GN=LOC100909441 PE=3 SV=1
BN	Clitoral	11574	83	1	UniRat	D4ACL2	130	57535	8	8	8	8	0.7	Tetratricopeptide repeat protein 38 OS=Rattus norvegicus OX=10116 GN=Ttc38 PE=1 SV=2
BN	Scent	11571	4	1	UniRat	A0A0G2JZW1	1601	24607	59	59	8	8	4.38	Ig-like domain-containing protein OS=Rattus norvegicus OX=10116 PE=4 SV=1
BN	Scent	11571	17	1	UniRat	Q9QYU9	492	19998	21	21	8	8	4.42	Odorant-binding protein OS=Rattus norvegicus OX=10116 GN=LOC103690319 PE=2 SV=1
BN	Scent	11571	30	1	UniRat	P31211	220	44813	11	11	8	8	1.15	Corticosteroid-binding globulin OS=Rattus norvegicus OX=10116 GN=Serpina6 PE=1 SV=2
BN	Scent	11571	33	1	UniRat	A0A0G2JTX5	174	88730	8	8	8	8	0.41	Dipeptidyl peptidase 4 OS=Rattus norvegicus OX=10116 GN=Dpp4 PE=1 SV=1
BN	Scent	11571	54	1	UniRat	Q64319	115	78913	8	8	8	8	0.47	Neutral and basic amino acid transport protein rBAT OS=Rattus norvegicus OX=10116 GN=Slc3a1 PE=1 SV=1
BN	Scent	11578	4	1	UniRat	Q9QYU9	970	19998	44	44	8	8	4.51	Odorant-binding protein OS=Rattus norvegicus OX=10116 GN=LOC103690319 PE=2 SV=1
BN	Scent	11578	21	1	UniRat	E9PSQ1	190	59633	10	10	8	8	0.68	Alpha-amylase OS=Rattus norvegicus OX=10116 GN=Amy1a PE=1 SV=3
BN	Scent	SNS11569	7	1	UniRat	Q9QYU9	291	19998	14	14	8	8	3.49	Odorant-binding protein OS=Rattus norvegicus OX=10116 GN=LOC103690319 PE=2 SV=1
BN	Scent	SNS11573	38	1	UniRat	P24090	656	38757	21	21	8	8	1.19	Alpha-2-HS-glycoprotein OS=Rattus norvegicus OX=10116 GN=Ahsg PE=1 SV=2
BN	Scent	SNS11573	48	1	UniRat	Q9QYU9	517	19998	18	18	8	8	4.38	Odorant-binding protein OS=Rattus norvegicus OX=10116 GN=LOC103690319 PE=2 SV=1
BN	Scent	SNS11573	66	1	UniRat	A0A0H2UHF8	373	26865	22	22	8	8	2.07	Alpha-1-acid glycoprotein OS=Rattus norvegicus OX=10116 GN=Orm1 PE=1 SV=1
BN	Scent	SNS11573	79	1	UniRat	Q64230	291	86209	9	9	8	8	0.42	Meprin A subunit alpha OS=Rattus norvegicus OX=10116 GN=Mep1a PE=1 SV=2
BN	Scent	SNS11573	80	1	UniRat	P55159	283	39561	9	9	8	8	1.15	Serum paraoxonase/arylesterase 1 OS=Rattus norvegicus OX=10116 GN=Pon1 PE=1 SV=3
BN	Scent	SNS11573	85	1	UniRat	G3V836	258	52015	8	8	8	8	0.79	Clusterin OS=Rattus norvegicus OX=10116 GN=Clu PE=1 SV=1
BN	Scent	SNS11573	86	1	UniRat	Q5M8C3	250	48131	8	8	8	8	0.88	Serine (Or cysteine) proteinase inhibitor, clade A (Alpha-1 antiproteinase, antitrypsin), member 4 OS=Rattus norvegicus OX=10116 GN=Serpina4 PE=1 SV=1
BN	Scent	SNS11573	132	1	UniRat	D4A678	137	281156	8	8	8	8	0.12	Spectrin, alpha, erythrocytic 1 OS=Rattus norvegicus OX=10116 GN=Spta1 PE=1 SV=3
BN	Scent	SNS11574	3	5	UniRat	A0A096MIX6	856	20093	39	39	8	8	3.43	Alpha2u globulin (Fragment) OS=Rattus norvegicus OX=10116 GN=LOC298111 PE=3 SV=1
BN	Scent	SNS11574	26	1	UniRat	P07632	590	16073	24	24	8	8	5.33	Superoxide dismutase [Cu-Zn] OS=Rattus norvegicus OX=10116 GN=Sod1 PE=1 SV=2
BN	Scent	SNS11574	48	1	UniRat	Q63751	284	63096	9	9	8	8	0.72	Vomeromodulin OS=Rattus norvegicus OX=10116 GN=Bpifb9 PE=1 SV=2
BN	Scent	SNS11574	62	1	UniRat	G3V615	228	86667	10	10	8	8	0.42	C3/C5 convertase OS=Rattus norvegicus OX=10116 GN=Cfb PE=1 SV=1
BN	Scent	SNS11574	68	1	UniRat	A0A096P6L8	215	275925	8	8	8	8	0.12	Fibronectin OS=Rattus norvegicus OX=10116 GN=Fn1 PE=1 SV=2
BN	Scent	SS11569	3	6	UniRat	A0A096MIX6	501	20093	20	20	8	8	3.49	Alpha2u globulin (Fragment) OS=Rattus norvegicus OX=10116 GN=LOC298111 PE=3 SV=1
BN	Urine	11569	22	1	UniRat	A0A0H2UHF8	449	26865	24	24	8	8	2.07	Alpha-1-acid glycoprotein OS=Rattus norvegicus OX=10116 GN=Orm1 PE=1 SV=1
BN	Urine	11569	35	1	UniRat	A0A0G2JV52	221	151663	8	8	8	8	0.22	Complement C4A (Fragment) OS=Rattus norvegicus OX=10116 GN=C4a PE=4 SV=4
BN	Urine	11569	62	1	UniRat	A0A096P6L8	128	275925	8	8	8	8	0.12	Fibronectin OS=Rattus norvegicus OX=10116 GN=Fn1 PE=1 SV=2
BN	Urine	11569	72	1	UniRat	A0A0G2K151	116	41573	9	9	8	8	1.07	Apolipoprotein E OS=Rattus norvegicus OX=10116 GN=Apoe PE=1 SV=1
BN	Urine	11573	74	1	UniRat	A0A0G2JSH9	319	21955	11	11	8	8	2.91	Peroxiredoxin-2 OS=Rattus norvegicus OX=10116 GN=Prdx2 PE=1 SV=1
BN	Urine	11573	88	1	UniRat	G3V836	241	52015	8	8	8	8	0.79	Clusterin OS=Rattus norvegicus OX=10116 GN=Clu PE=1 SV=1
BN	Urine	11573	91	1	UniRat	G3V6P7	227	227527	8	8	8	8	0.14	Myosin, heavy polypeptide 9, non-muscle OS=Rattus norvegicus OX=10116 GN=Myh9 PE=1 SV=1
BN	Urine	11573	98	1	UniRat	Q6P6G4	203	30229	8	8	8	8	1.72	Phosphoglycerate mutase OS=Rattus norvegicus OX=10116 GN=Bpgm PE=1 SV=1
BN	Urine	11573	103	1	UniRat	A0A0G2K2V6	196	56950	8	8	8	8	0.71	Keratin, type I cytoskeletal 10 OS=Rattus norvegicus OX=10116 GN=Krt10 PE=1 SV=1
BN	Urine	11576	12	1	UniRat	A0A0G2JSW3	614	16069	26	26	8	8	5.33	Globin a4 OS=Rattus norvegicus OX=10116 GN=Hbb PE=1 SV=1
BN	Urine	11576	12	2	UniRat	P11517	485	16086	23	23	8	8	5.33	Hemoglobin subunit beta-2 OS=Rattus norvegicus OX=10116 PE=1 SV=2
BN	Urine	11576	19	1	UniRat	A0A0H2UHF8	400	26865	20	20	8	8	2.07	Alpha-1-acid glycoprotein OS=Rattus norvegicus OX=10116 GN=Orm1 PE=1 SV=1
BN	Urine	11576	22	1	UniRat	A0A0G2JY31	334	46264	19	19	8	8	0.93	Alpha-1-antiproteinase OS=Rattus norvegicus OX=10116 GN=Serpina1 PE=1 SV=1
BN	Urine	11576	30	1	UniRat	P02680	244	51228	10	10	8	8	0.81	Fibrinogen gamma chain OS=Rattus norvegicus OX=10116 GN=Fgg PE=1 SV=3
BN	Urine	11576	33	1	UniRat	F1M9X2	215	60889	9	9	8	8	0.65	Pancreatic secretory granule membrane major glycoprotein GP2 OS=Rattus norvegicus OX=10116 GN=Gp2 PE=4 SV=2
BN	Urine	11576	34	1	UniRat	P21704	215	32272	13	13	8	8	1.55	Deoxyribonuclease-1 OS=Rattus norvegicus OX=10116 GN=Dnase1 PE=2 SV=1
BN	Urine	11576	37	1	UniRat	Q68FP1	203	86413	10	10	8	8	0.42	Gelsolin OS=Rattus norvegicus OX=10116 GN=Gsn PE=1 SV=1
BN	Urine	11575	12	3	UniRat	A0A0G2K9B1	354	48570	9	9	8	8	0.87	Serine protease inhibitor A3N OS=Rattus norvegicus OX=10116 GN=LOC299282 PE=1 SV=1
BN	Urine	11575	42	4	UniRat	F1LQM1	251	21193	15	15	8	8	3.11	Major urinary protein 5 OS=Rattus norvegicus OX=10116 GN=Mup5 PE=3 SV=3
BN	Urine	11575	44	1	UniRat	P24090	546	38757	18	18	8	8	1.19	Alpha-2-HS-glycoprotein OS=Rattus norvegicus OX=10116 GN=Ahsg PE=1 SV=2
BN	Urine	11575	50	1	UniRat	A0A0H2UHF8	454	26865	28	28	8	8	2.07	Alpha-1-acid glycoprotein OS=Rattus norvegicus OX=10116 GN=Orm1 PE=1 SV=1
BN	Urine	11575	63	1	UniRat	P27139	302	29267	11	11	8	8	2.18	Carbonic anhydrase 2 OS=Rattus norvegicus OX=10116 GN=Ca2 PE=1 SV=2
BN	Urine	11575	70	1	UniRat	D3ZBS2	274	99348	10	10	8	8	0.36	Inter-alpha-trypsin inhibitor heavy chain H3 OS=Rattus norvegicus OX=10116 GN=Itih3 PE=1 SV=3
BN	Urine	11575	83	1	UniRat	Q3KR94	215	55489	10	10	8	8	0.73	Vitronectin OS=Rattus norvegicus OX=10116 GN=Vtn PE=1 SV=1
BN	Urine	11575	89	1	UniRat	G3V7K2	200	123652	8	8	8	8	0.28	Leukemia inhibitory factor receptor OS=Rattus norvegicus OX=10116 GN=Lifr PE=1 SV=1
BN	Urine	11575	106	1	UniRat	D3Z9Z0	170	188206	8	8	8	8	0.18	Ankyrin 1 OS=Rattus norvegicus OX=10116 GN=Ank1 PE=1 SV=1
BN	Urine	11580	15	3	UniRat	A0A0G2K9B1	403	48570	9	9	8	8	0.87	Serine protease inhibitor A3N OS=Rattus norvegicus OX=10116 GN=LOC299282 PE=1 SV=1
BN	Urine	11580	37	1	UniRat	P21704	755	32272	31	31	8	8	1.86	Deoxyribonuclease-1 OS=Rattus norvegicus OX=10116 GN=Dnase1 PE=2 SV=1
BN	Urine	11580	39	4	UniRat	F1LQM1	312	21193	24	24	8	8	3.9	Major urinary protein 5 OS=Rattus norvegicus OX=10116 GN=Mup5 PE=3 SV=3
BN	Urine	11580	40	1	UniRat	A0A0G2JVP4	723	52360	18	18	8	8	0.79	Immunoglobulin heavy constant mu OS=Rattus norvegicus OX=10116 GN=Ighm PE=1 SV=1
BN	Urine	11580	41	2	UniRat	A0A0G2JSQ7	567	29831	19	19	8	8	1.75	Kallikrein 1 OS=Rattus norvegicus OX=10116 GN=Klk1b3 PE=4 SV=1
BN	Urine	11580	72	1	UniRat	P27139	338	29267	14	14	8	8	2.18	Carbonic anhydrase 2 OS=Rattus norvegicus OX=10116 GN=Ca2 PE=1 SV=2
BN	Urine	11580	75	1	UniRat	Q9R0T4	317	99167	16	16	8	8	0.36	Cadherin-1 OS=Rattus norvegicus OX=10116 GN=Cdh1 PE=1 SV=1
BN	Urine	11580	88	1	UniRat	F1M9B2	238	29957	8	8	8	8	1.74	Insulin-like growth factor binding protein 7, isoform CRA_b OS=Rattus norvegicus OX=10116 GN=Igfbp7 PE=1 SV=2
BN	Urine	11580	89	1	UniRat	G3V7K2	237	123652	8	8	8	8	0.28	Leukemia inhibitory factor receptor OS=Rattus norvegicus OX=10116 GN=Lifr PE=1 SV=1
BN	Urine	11580	94	1	UniRat	Q62867	228	36092	8	8	8	8	1.31	Gamma-glutamyl hydrolase OS=Rattus norvegicus OX=10116 GN=Ggh PE=1 SV=1
BN	Urine	11580	100	1	UniRat	A0A0G2K3G0	201	61358	10	10	8	8	0.64	Histidine-rich glycoprotein OS=Rattus norvegicus OX=10116 GN=Hrg PE=1 SV=1
BN	Urine	11581	27	1	UniRat	P20761	1184	37101	40	40	8	8	1.78	Ig gamma-2B chain C region OS=Rattus norvegicus OX=10116 GN=Igh-1a PE=1 SV=1
BN	Urine	11581	55	1	UniRat	Q3KR94	486	55489	16	16	8	8	0.73	Vitronectin OS=Rattus norvegicus OX=10116 GN=Vtn PE=1 SV=1
BN	Urine	11581	70	1	UniRat	A0A0G2K8K3	309	58272	12	12	8	8	0.69	Heparin cofactor 2 OS=Rattus norvegicus OX=10116 GN=Serpind1 PE=1 SV=1
BN	Urine	11581	72	1	UniRat	P21704	291	32272	11	11	8	8	1.55	Deoxyribonuclease-1 OS=Rattus norvegicus OX=10116 GN=Dnase1 PE=2 SV=1
BN	Urine	11581	92	1	UniRat	G3V6P7	237	227527	8	8	8	8	0.14	Myosin, heavy polypeptide 9, non-muscle OS=Rattus norvegicus OX=10116 GN=Myh9 PE=1 SV=1
BN	Urine	11581	93	1	UniRat	P02761	235	21009	11	11	8	8	3.17	Major urinary protein OS=Rattus norvegicus OX=10116 PE=1 SV=1
BN	Urine	11581	112	1	UniRat	A0A0H2UI19	192	68955	8	8	8	8	0.56	Coagulation factor XII OS=Rattus norvegicus OX=10116 GN=F12 PE=1 SV=1
WH	Clitoral	11599	9	1	UniRat	D3ZCD3	663	26474	22	22	8	8	2.59	Isopentenyl-diphosphate Delta-isomerase OS=Rattus norvegicus OX=10116 GN=LOC291276 PE=3 SV=2
WH	Clitoral	11599	23	2	UniRat	A0A0G2K4M6	191	42297	13	13	8	8	1.25	Actin, aortic smooth muscle OS=Rattus norvegicus OX=10116 GN=Acta2 PE=3 SV=1
WH	Clitoral	11599	24	2	UniRat	P62260	309	29326	13	13	8	8	2.63	14-3-3 protein epsilon OS=Rattus norvegicus OX=10116 GN=Ywhae PE=1 SV=1
WH	Clitoral	11599	26	1	UniRat	M0R757	360	50418	15	15	8	8	0.97	Elongation factor 1-alpha OS=Rattus norvegicus OX=10116 GN=LOC100360413 PE=3 SV=1
WH	Clitoral	11599	28	1	UniRat	P69897	319	50095	12	12	8	8	0.98	Tubulin beta-5 chain OS=Rattus norvegicus OX=10116 GN=Tubb5 PE=1 SV=1
WH	Clitoral	11599	31	2	UniRat	A0A0G2K9Q9	172	49829	8	8	8	8	0.84	Keratin, type I cytoskeletal 17 OS=Rattus norvegicus OX=10116 GN=Krt17 PE=1 SV=1
WH	Clitoral	11599	39	1	UniRat	Q6IN22	256	38432	12	12	8	8	1.43	Cathepsin B OS=Rattus norvegicus OX=10116 GN=Ctsb PE=1 SV=1
WH	Clitoral	11599	45	1	UniRat	A0A0G2JXT3	240	49141	10	10	8	8	0.86	Farnesyl pyrophosphate synthase OS=Rattus norvegicus OX=10116 GN=Fdps PE=1 SV=1
WH	Clitoral	11599	52	1	UniRat	A0A0G2JUP5	215	162631	10	10	8	8	0.24	Murinoglobulin-1 OS=Rattus norvegicus OX=10116 GN=Mug1 PE=1 SV=1
WH	Clitoral	11599	54	1	UniRat	Q60587	201	51667	8	8	8	8	0.8	Trifunctional enzyme subunit beta, mitochondrial OS=Rattus norvegicus OX=10116 GN=Hadhb PE=1 SV=1
WH	Clitoral	11599	66	1	UniRat	P48500	172	27345	9	9	8	8	2.02	Triosephosphate isomerase OS=Rattus norvegicus OX=10116 GN=Tpi1 PE=1 SV=2
WH	Clitoral	11599	67	1	UniRat	P17425	171	58025	8	8	8	8	0.69	Hydroxymethylglutaryl-CoA synthase, cytoplasmic OS=Rattus norvegicus OX=10116 GN=Hmgcs1 PE=1 SV=1
WH	Clitoral	11599	70	1	UniRat	A0A0G2K1S6	169	64419	9	9	8	8	0.71	Malic enzyme OS=Rattus norvegicus OX=10116 GN=Me1 PE=1 SV=1
WH	Clitoral	11599	89	1	UniRat	D4ACL2	146	57535	8	8	8	8	0.7	Tetratricopeptide repeat protein 38 OS=Rattus norvegicus OX=10116 GN=Ttc38 PE=1 SV=2
WH	Clitoral	11599	119	1	UniRat	A0A0G2K3Z9	119	22378	10	10	8	8	3.52	Peroxiredoxin-1 OS=Rattus norvegicus OX=10116 PE=3 SV=1
WH	Clitoral	11599	124	1	UniRat	G3V7Q6	114	28712	8	8	8	8	1.86	Proteasome subunit beta OS=Rattus norvegicus OX=10116 GN=Psmb5 PE=1 SV=1
WH	Clitoral	11608	8	1	UniRat	P55053	386	15335	18	18	8	8	10.47	Fatty acid-binding protein 5 OS=Rattus norvegicus OX=10116 GN=Fabp5 PE=1 SV=3
WH	Clitoral	11608	18	1	UniRat	A0A0G2K3K2	202	42401	13	13	8	8	1.47	Actin, cytoplasmic 1 OS=Rattus norvegicus OX=10116 GN=Actb PE=1 SV=1
WH	Clitoral	11608	19	1	UniRat	Q6IFV1	199	52936	8	8	8	8	0.79	Keratin, type I cytoskeletal 14 OS=Rattus norvegicus OX=10116 GN=Krt14 PE=2 SV=1
WH	Clitoral	11608	21	1	UniRat	A0A0G2K1S6	185	64419	9	9	8	8	0.71	Malic enzyme OS=Rattus norvegicus OX=10116 GN=Me1 PE=1 SV=1
WH	Clitoral	11608	23	1	UniRat	A0A0G2JTL5	168	141057	8	8	8	8	0.25	Pyruvate carboxylase OS=Rattus norvegicus OX=10116 GN=Pc PE=1 SV=1
WH	Clitoral	11608	41	1	UniRat	Q64428	129	83297	8	8	8	8	0.45	Trifunctional enzyme subunit alpha, mitochondrial OS=Rattus norvegicus OX=10116 GN=Hadha PE=1 SV=2
WH	Clitoral	11610	8	1	UniRat	P55053	303	15335	14	14	8	8	6.07	Fatty acid-binding protein 5 OS=Rattus norvegicus OX=10116 GN=Fabp5 PE=1 SV=3
WH	Clitoral	11610	12	1	UniRat	F1LP05	229	59890	8	8	8	8	0.67	ATP synthase subunit alpha OS=Rattus norvegicus OX=10116 GN=Atp5f1a PE=1 SV=1
WH	Clitoral	11610	15	2	UniRat	P68035	143	42334	9	9	8	8	1.07	Actin, alpha cardiac muscle 1 OS=Rattus norvegicus OX=10116 GN=Actc1 PE=2 SV=1
WH	Clitoral	11610	25	1	UniRat	A0A0G2JSV6	115	15446	10	10	8	8	7.89	Globin c2 OS=Rattus norvegicus OX=10116 GN=Hba-a2 PE=1 SV=1
WH	Scent	11601	19	1	UniRat	P01048	366	48828	16	16	8	8	0.87	T-kininogen 1 OS=Rattus norvegicus OX=10116 GN=Map1 PE=1 SV=2
WH	Scent	11601	31	1	UniRat	E9PSQ1	248	59633	12	12	8	8	0.91	Alpha-amylase OS=Rattus norvegicus OX=10116 GN=Amy1a PE=1 SV=3
WH	Scent	11601	34	1	UniRat	Q9EPH1	185	57127	9	9	8	8	0.71	Alpha-1B-glycoprotein OS=Rattus norvegicus OX=10116 GN=A1bg PE=2 SV=2
WH	Scent	11606	6	1	UniRat	Q9QYU9	582	19998	29	29	8	8	4.38	Odorant-binding protein OS=Rattus norvegicus OX=10116 GN=LOC103690319 PE=2 SV=1
WH	Scent	11606	16	1	UniRat	P20059	270	52060	14	14	8	8	0.79	Hemopexin OS=Rattus norvegicus OX=10116 GN=Hpx PE=1 SV=3
WH	Scent	11606	22	1	UniRat	P01048	213	48828	8	8	8	8	0.86	T-kininogen 1 OS=Rattus norvegicus OX=10116 GN=Map1 PE=1 SV=2
WH	Scent	11606	23	1	UniRat	A0A0G2K2V6	205	56950	10	10	8	8	0.82	Keratin, type I cytoskeletal 10 OS=Rattus norvegicus OX=10116 GN=Krt10 PE=1 SV=1
WH	Scent	11606	28	1	UniRat	A0A0H2UHM3	144	38921	8	8	8	8	1.18	Haptoglobin OS=Rattus norvegicus OX=10116 GN=Hp PE=1 SV=1
WH	Scent	11607	3	1	UniRat	Q9QYU9	727	19998	31	31	8	8	3.49	Odorant-binding protein OS=Rattus norvegicus OX=10116 GN=LOC103690319 PE=2 SV=1
WH	Scent	SNS11599	4	1	UniRat	Q9QYU9	725	19998	32	32	8	8	3.52	Odorant-binding protein OS=Rattus norvegicus OX=10116 GN=LOC103690319 PE=2 SV=1
WH	Scent	SNS11599	11	1	UniRat	Q9Z2L0	280	30851	8	8	8	8	1.68	Voltage-dependent anion-selective channel protein 1 OS=Rattus norvegicus OX=10116 GN=Vdac1 PE=1 SV=4
WH	Scent	SNS11599	13	1	UniRat	A0A0G2K4M4	206	119945	8	8	8	8	0.29	Epidermal growth factor OS=Rattus norvegicus OX=10116 GN=Egf PE=4 SV=1
WH	Scent	SNS11599	15	1	UniRat	A0A0G2JSP1	177	73706	11	11	8	8	0.52	Uromodulin OS=Rattus norvegicus OX=10116 GN=Umod PE=4 SV=1
WH	Scent	SS11599	1	4	UniRat	Q9JJH9	84	20951	10	10	8	8	3.28	Alpha-2u globulin OS=Rattus norvegicus OX=10116 GN=Mup4 PE=2 SV=1
WH	Scent	SNS11608	2	1	UniRat	A0A0G2JZW1	842	24607	30	30	8	8	3.07	Ig-like domain-containing protein OS=Rattus norvegicus OX=10116 PE=4 SV=1
WH	Scent	SNS11608	5	1	UniRat	P05544	323	46419	13	13	8	8	1.13	Serine protease inhibitor A3L OS=Rattus norvegicus OX=10116 GN=Serpina3l PE=1 SV=3
WH	Scent	SNS11608	5	2	UniRat	A0A0G2JSK1	313	46676	11	11	8	8	1.12	RCG20603 OS=Rattus norvegicus OX=10116 GN=Serpina3c PE=3 SV=1
WH	Scent	SNS11610	16	2	UniRat	P05545	255	46760	11	11	8	8	0.94	Serine protease inhibitor A3K OS=Rattus norvegicus OX=10116 GN=Serpina3k PE=1 SV=3
WH	Scent	SNS11610	25	1	UniRat	P01048	158	48828	8	8	8	8	0.89	T-kininogen 1 OS=Rattus norvegicus OX=10116 GN=Map1 PE=1 SV=2
WH	Scent	SS11608	7	3	UniRat	Q9JJH9	122	20951	11	11	8	8	3.28	Alpha-2u globulin OS=Rattus norvegicus OX=10116 GN=Mup4 PE=2 SV=1
WH	Scent	SS11608	13	1	UniRat	A0A0G2JSP1	156	73706	13	13	8	8	0.7	Uromodulin OS=Rattus norvegicus OX=10116 GN=Umod PE=4 SV=1
WH	Urine	11598	18	2	UniRat	A0A0G2JXK5	400	46361	17	17	8	8	1.09	Serine protease inhibitor A3N OS=Rattus norvegicus OX=10116 GN=LOC299282 PE=1 SV=1
WH	Urine	11598	21	1	UniRat	G3V8H1	534	29510	21	21	8	8	2.16	Kallikrein 1 OS=Rattus norvegicus OX=10116 GN=Klk1 PE=4 SV=1
WH	Urine	11598	25	1	UniRat	A0A0G2JSQ7	465	29831	24	24	8	8	1.75	Kallikrein 1 OS=Rattus norvegicus OX=10116 GN=Klk1b3 PE=4 SV=1
WH	Urine	11598	32	1	UniRat	Q9R0T4	343	99167	20	20	8	8	0.36	Cadherin-1 OS=Rattus norvegicus OX=10116 GN=Cdh1 PE=1 SV=1
WH	Urine	11598	33	1	UniRat	P10959	334	60479	13	13	8	8	0.65	Carboxylesterase 1C OS=Rattus norvegicus OX=10116 GN=Ces1c PE=1 SV=3
WH	Urine	11598	42	1	UniRat	Q68FY4	255	55080	10	10	8	8	0.74	Gc-globulin OS=Rattus norvegicus OX=10116 GN=Gc PE=1 SV=1
WH	Urine	11598	51	1	UniRat	Q9EPH1	211	57127	11	11	8	8	0.7	Alpha-1B-glycoprotein OS=Rattus norvegicus OX=10116 GN=A1bg PE=2 SV=2
WH	Urine	11603	30	1	UniRat	Q68FP1	348	86413	14	14	8	8	0.42	Gelsolin OS=Rattus norvegicus OX=10116 GN=Gsn PE=1 SV=1
WH	Urine	11603	32	1	UniRat	A0A0G2JY31	292	46264	15	15	8	8	0.93	Alpha-1-antiproteinase OS=Rattus norvegicus OX=10116 GN=Serpina1 PE=1 SV=1
WH	Urine	11609	9	3	UniRat	Q9JJH9	801	20951	42	42	8	8	3.17	Alpha-2u globulin OS=Rattus norvegicus OX=10116 GN=Mup4 PE=2 SV=1
WH	Urine	11609	12	1	UniRat	P21704	1002	32272	44	44	8	8	1.55	Deoxyribonuclease-1 OS=Rattus norvegicus OX=10116 GN=Dnase1 PE=2 SV=1
WH	Urine	11609	22	1	UniRat	P01048	561	48828	20	20	8	8	0.86	T-kininogen 1 OS=Rattus norvegicus OX=10116 GN=Map1 PE=1 SV=2
WH	Urine	11609	37	1	UniRat	A0A0G2JVE6	271	109765	10	10	8	8	0.32	Aminopeptidase OS=Rattus norvegicus OX=10116 GN=Anpep PE=1 SV=1
WH	Urine	11609	39	1	UniRat	Q01177	253	93214	12	12	8	8	0.39	Plasminogen OS=Rattus norvegicus OX=10116 GN=Plg PE=2 SV=2
WH	Urine	11609	45	1	UniRat	Q68FP1	218	86413	11	11	8	8	0.42	Gelsolin OS=Rattus norvegicus OX=10116 GN=Gsn PE=1 SV=1
WH	Urine	11609	72	1	UniRat	Q63041	148	168388	8	8	8	8	0.2	Alpha-1-macroglobulin OS=Rattus norvegicus OX=10116 GN=A1m PE=1 SV=1
WH	Urine	11599	43	1	UniRat	P01048	106	48828	10	10	8	8	0.86	T-kininogen 1 OS=Rattus norvegicus OX=10116 GN=Map1 PE=1 SV=2
WH	Urine	11608	11	3	UniRat	Q9JJH9	334	20951	19	19	8	8	3.17	Alpha-2u globulin OS=Rattus norvegicus OX=10116 GN=Mup4 PE=2 SV=1
WH	Urine	11608	11	4	UniRat	F1LQM1	308	21193	18	18	8	8	3.11	Major urinary protein 5 OS=Rattus norvegicus OX=10116 GN=Mup5 PE=3 SV=3
WH	Urine	11608	23	2	UniRat	F7EUK4	199	48981	10	10	8	8	0.86	Kininogen-1 OS=Rattus norvegicus OX=10116 GN=Kng1 PE=1 SV=2
WH	Urine	11608	25	2	UniRat	M0R5V7	204	153122	10	10	8	8	0.22	Murinoglobulin-2 OS=Rattus norvegicus OX=10116 GN=Mug2 PE=1 SV=2
WH	Urine	11610	8	5	UniRat	F1M6Y6	264	20645	18	18	8	8	3.26	Lipocln_cytosolic_FA-bd_dom domain-containing protein OS=Rattus norvegicus OX=10116 PE=3 SV=3
WH	Urine	11610	12	1	UniRat	P21704	340	32272	19	19	8	8	1.86	Deoxyribonuclease-1 OS=Rattus norvegicus OX=10116 GN=Dnase1 PE=2 SV=1
WH	Urine	11610	14	1	UniRat	Q64240	298	39738	13	13	8	8	1.14	Protein AMBP OS=Rattus norvegicus OX=10116 GN=Ambp PE=1 SV=1
WH	Urine	11610	15	1	UniRat	Q64230	218	86209	10	10	8	8	0.42	Meprin A subunit alpha OS=Rattus norvegicus OX=10116 GN=Mep1a PE=1 SV=2
Wild	Clitoral	1	13	1	UniRat	P55053	310	15335	16	16	8	8	6.04	Fatty acid-binding protein 5 OS=Rattus norvegicus OX=10116 GN=Fabp5 PE=1 SV=3
Wild	Clitoral	1	15	1	UniRat	Q6P6T6	275	45107	14	14	8	8	1.15	Cathepsin D OS=Rattus norvegicus OX=10116 GN=Ctsd PE=1 SV=1
Wild	Clitoral	1	16	2	UniRat	D4A4S3	205	70911	8	8	8	8	0.54	Heat shock cognate 71 kDa protein OS=Rattus norvegicus OX=10116 GN=Hspa8 PE=3 SV=3
Wild	Clitoral	1	21	1	UniRat	P48500	210	27345	9	9	8	8	2.04	Triosephosphate isomerase OS=Rattus norvegicus OX=10116 GN=Tpi1 PE=1 SV=2
Wild	Clitoral	1	29	1	UniRat	O54854	159	28737	9	9	8	8	2.29	Kallikrein 6, isoform CRA_a OS=Rattus norvegicus OX=10116 GN=Klk6 PE=2 SV=1
Wild	Clitoral	2	22	1	UniRat	Q07936	208	38939	9	9	8	8	1.19	Annexin A2 OS=Rattus norvegicus OX=10116 GN=Anxa2 PE=1 SV=2
Wild	Clitoral	2	29	1	UniRat	P48500	192	27345	10	10	8	8	2.04	Triosephosphate isomerase OS=Rattus norvegicus OX=10116 GN=Tpi1 PE=1 SV=2
Wild	Clitoral	2	50	1	UniRat	P12785	101	275101	8	8	8	8	0.12	Fatty acid synthase OS=Rattus norvegicus OX=10116 GN=Fasn PE=1 SV=3
Wild	Urine	female9	2	2	UniRat	P01836	1540	11896	70	70	8	8	15.4	Ig kappa chain C region, A allele OS=Rattus norvegicus OX=10116 PE=1 SV=1
Wild	Urine	female13	11	4	UniRat	A0A096MIX6	595	20093	25	25	8	8	3.44	Alpha2u globulin (Fragment) OS=Rattus norvegicus OX=10116 GN=LOC298111 PE=3 SV=1
Wild	Urine	female13	16	2	UniRat	A0A0G2JST3	661	65059	25	25	8	8	0.6	Cytokeratin-1 OS=Rattus norvegicus OX=10116 GN=Krt1 PE=1 SV=1
Wild	Urine	female13	30	2	UniRat	P20760	347	35677	19	19	8	8	1.34	Ig gamma-2A chain C region OS=Rattus norvegicus OX=10116 GN=Igg-2a PE=1 SV=1
Wild	Urine	female13	53	1	UniRat	A0A0G2JTX5	187	88730	8	8	8	8	0.41	Dipeptidyl peptidase 4 OS=Rattus norvegicus OX=10116 GN=Dpp4 PE=1 SV=1
Wild	Urine	female14	8	4	UniRat	F1LQM1	164	21193	12	12	8	8	3.16	Major urinary protein 5 OS=Rattus norvegicus OX=10116 GN=Mup5 PE=3 SV=3
Wild	Scent	41843	23	1	UniRat	Q62867	272	36092	9	9	8	8	1.56	Gamma-glutamyl hydrolase OS=Rattus norvegicus OX=10116 GN=Ggh PE=1 SV=1
Wild	Scent	41843	24	1	UniRat	Q9Z2L0	260	30851	9	9	8	8	2	Voltage-dependent anion-selective channel protein 1 OS=Rattus norvegicus OX=10116 GN=Vdac1 PE=1 SV=4
Wild	Scent	41843	37	1	UniRat	Q64230	171	86209	9	9	8	8	0.49	Meprin A subunit alpha OS=Rattus norvegicus OX=10116 GN=Mep1a PE=1 SV=2
Wild	Scent	41844	15	1	UniRat	E9PSQ1	314	59633	9	9	8	8	0.77	Alpha-amylase OS=Rattus norvegicus OX=10116 GN=Amy1a PE=1 SV=3
Wild	Scent	41844	16	1	UniRat	Q6P6T6	314	45107	10	10	8	8	1.34	Cathepsin D OS=Rattus norvegicus OX=10116 GN=Ctsd PE=1 SV=1
Wild	Scent	41844	21	1	UniRat	Q62867	269	36092	9	9	8	8	1.56	Gamma-glutamyl hydrolase OS=Rattus norvegicus OX=10116 GN=Ggh PE=1 SV=1
Wild	Scent	41844	26	1	UniRat	Q5U362	244	36213	8	8	8	8	1.56	Annexin OS=Rattus norvegicus OX=10116 GN=Anxa4 PE=1 SV=1
Wild	Scent	41844	28	2	UniRat	Q4FZU2	213	59555	8	8	8	8	0.77	Keratin, type II cytoskeletal 6A OS=Rattus norvegicus OX=10116 GN=Krt6a PE=1 SV=1
Wild	Scent	41844	39	1	UniRat	Q9R0T4	179	99167	9	9	8	8	0.41	Cadherin-1 OS=Rattus norvegicus OX=10116 GN=Cdh1 PE=1 SV=1
Wild	Scent	41846	4	4	UniRat	A0A0H2UHH5	236	62472	10	10	8	8	0.73	Keratin, type II cytoskeletal 75 OS=Rattus norvegicus OX=10116 GN=Krt75 PE=1 SV=1
Wild	Scent	41846	5	4	UniRat	Q6IFU9	288	51088	10	10	8	8	0.95	Keratin 16 OS=Rattus norvegicus OX=10116 GN=Krt16 PE=1 SV=1
Wild	Scent	41846	10	1	UniRat	Q920P6	226	40159	9	9	8	8	1.33	Adenosine deaminase OS=Rattus norvegicus OX=10116 GN=Ada PE=1 SV=3
Wild	Scent	41847	20	1	UniRat	P81155	349	32353	8	8	8	8	1.86	Voltage-dependent anion-selective channel protein 2 OS=Rattus norvegicus OX=10116 GN=Vdac2 PE=1 SV=2
Wild	Scent	41847	32	3	UniRat	A0A0G2K126	175	55148	8	8	8	8	0.86	Keratin 86 OS=Rattus norvegicus OX=10116 GN=Krt86 PE=3 SV=1
Wild	Scent	41847	33	1	UniRat	A0A0G2JTX5	234	88730	8	8	8	8	0.47	Dipeptidyl peptidase 4 OS=Rattus norvegicus OX=10116 GN=Dpp4 PE=1 SV=1
Wild	Scent	41847	44	1	UniRat	A0A096P6L8	197	275925	10	10	8	8	0.13	Fibronectin OS=Rattus norvegicus OX=10116 GN=Fn1 PE=1 SV=2
Wild	Scent	41847	45	1	UniRat	A0A0G2K3K2	194	42401	8	8	8	8	1.23	Actin, cytoplasmic 1 OS=Rattus norvegicus OX=10116 GN=Actb PE=1 SV=1
Wild	Scent	41849	6	2	UniRat	A0A0G2JXK5	293	46361	10	10	8	8	1.28	Serine protease inhibitor A3N OS=Rattus norvegicus OX=10116 GN=LOC299282 PE=1 SV=1
Wild	Scent	41849	22	1	UniRat	Q920P6	194	40159	9	9	8	8	1.33	Adenosine deaminase OS=Rattus norvegicus OX=10116 GN=Ada PE=1 SV=3
Wild	Scent	41850	2	6	UniRat	F1M6Y6	269	20645	15	15	8	8	4.1	Lipocln_cytosolic_FA-bd_dom domain-containing protein OS=Rattus norvegicus OX=10116 PE=3 SV=3
Wild	Scent	41850	7	3	UniRat	Q4FZU2	219	59555	9	9	8	8	0.77	Keratin, type II cytoskeletal 6A OS=Rattus norvegicus OX=10116 GN=Krt6a PE=1 SV=1
Wild	Scent	41850	7	4	UniRat	A0A0H2UHH5	213	62472	9	9	8	8	0.73	Keratin, type II cytoskeletal 75 OS=Rattus norvegicus OX=10116 GN=Krt75 PE=1 SV=1
Wild	Scent	41851	28	1	UniRat	A0A0H2UHF8	221	26865	11	11	8	8	2.53	Alpha-1-acid glycoprotein OS=Rattus norvegicus OX=10116 GN=Orm1 PE=1 SV=1
Wild	Scent	41851	56	1	UniRat	A0A096P6L8	139	275925	8	8	8	8	0.13	Fibronectin OS=Rattus norvegicus OX=10116 GN=Fn1 PE=1 SV=2
BN	Clitoral	11569	9	1	UniRat	P07632	542	16073	22	22	7	7	4.1	Superoxide dismutase [Cu-Zn] OS=Rattus norvegicus OX=10116 GN=Sod1 PE=1 SV=2
BN	Clitoral	11569	14	1	UniRat	D3ZCD3	395	26474	15	15	7	7	2.14	Isopentenyl-diphosphate Delta-isomerase OS=Rattus norvegicus OX=10116 GN=LOC291276 PE=3 SV=2
BN	Clitoral	11569	22	1	UniRat	A0A0G2JSV6	259	15446	11	11	7	7	5.95	Globin c2 OS=Rattus norvegicus OX=10116 GN=Hba-a2 PE=1 SV=1
BN	Clitoral	11569	22	2	UniRat	P01946	251	15490	11	11	7	7	5.85	Hemoglobin subunit alpha-1/2 OS=Rattus norvegicus OX=10116 GN=Hba1 PE=1 SV=3
BN	Clitoral	11569	27	2	UniRat	P11517	182	16086	10	10	7	7	4.1	Hemoglobin subunit beta-2 OS=Rattus norvegicus OX=10116 PE=1 SV=2
BN	Clitoral	11569	31	1	UniRat	P34058	201	83571	8	8	7	7	0.38	Heat shock protein HSP 90-beta OS=Rattus norvegicus OX=10116 GN=Hsp90ab1 PE=1 SV=4
BN	Clitoral	11569	35	1	UniRat	M0R757	152	50418	9	9	7	7	0.7	Elongation factor 1-alpha OS=Rattus norvegicus OX=10116 GN=LOC100360413 PE=3 SV=1
BN	Clitoral	11569	70	1	UniRat	F7FJQ3	93	17137	8	8	7	7	3.65	Epididymal secretory protein E1 OS=Rattus norvegicus OX=10116 GN=Npc2 PE=1 SV=1
BN	Clitoral	11569	73	1	UniRat	Q5I0D7	89	55684	7	7	7	7	0.62	Xaa-Pro dipeptidase OS=Rattus norvegicus OX=10116 GN=Pepd PE=2 SV=1
BN	Clitoral	11573	5	2	UniRat	P04905	218	26068	9	9	7	7	2.18	Glutathione S-transferase Mu 1 OS=Rattus norvegicus OX=10116 GN=Gstm1 PE=1 SV=2
BN	Clitoral	11573	16	2	UniRat	P82995	215	85161	7	7	7	7	0.37	Heat shock protein HSP 90-alpha OS=Rattus norvegicus OX=10116 GN=Hsp90aa1 PE=1 SV=3
BN	Clitoral	11573	20	3	UniRat	P68255	186	28046	9	9	7	7	1.93	14-3-3 protein theta OS=Rattus norvegicus OX=10116 GN=Ywhaq PE=1 SV=1
BN	Clitoral	11573	39	1	UniRat	G3V826	187	71912	8	8	7	7	0.45	Transketolase OS=Rattus norvegicus OX=10116 GN=Tkt PE=1 SV=1
BN	Clitoral	11573	40	1	UniRat	P17425	184	58025	7	7	7	7	0.58	Hydroxymethylglutaryl-CoA synthase, cytoplasmic OS=Rattus norvegicus OX=10116 GN=Hmgcs1 PE=1 SV=1
BN	Clitoral	11573	41	1	UniRat	A0A0G2K2V6	173	56950	7	7	7	7	0.6	Keratin, type I cytoskeletal 10 OS=Rattus norvegicus OX=10116 GN=Krt10 PE=1 SV=1
BN	Clitoral	11573	59	1	UniRat	F1LN88	114	56994	7	7	7	7	0.6	Aldehyde dehydrogenase, mitochondrial OS=Rattus norvegicus OX=10116 GN=Aldh2 PE=1 SV=2
BN	Clitoral	11574	21	2	UniRat	A0A0G2K4M6	219	42297	10	10	7	7	1.05	Actin, aortic smooth muscle OS=Rattus norvegicus OX=10116 GN=Acta2 PE=3 SV=1
BN	Clitoral	11574	38	1	UniRat	A0A0G2K2V6	256	56950	7	7	7	7	0.6	Keratin, type I cytoskeletal 10 OS=Rattus norvegicus OX=10116 GN=Krt10 PE=1 SV=1
BN	Clitoral	11574	39	3	UniRat	G3V9A3	205	27844	9	9	7	7	1.95	RCG31390 OS=Rattus norvegicus OX=10116 GN=Sfn PE=3 SV=1
BN	Clitoral	11574	42	1	UniRat	Q3MIE4	234	43319	9	9	7	7	1.02	Synaptic vesicle membrane protein VAT-1 homolog OS=Rattus norvegicus OX=10116 GN=Vat1 PE=1 SV=1
BN	Clitoral	11574	49	1	UniRat	P48500	204	27345	9	9	7	7	1.63	Triosephosphate isomerase OS=Rattus norvegicus OX=10116 GN=Tpi1 PE=1 SV=2
BN	Clitoral	11574	51	1	UniRat	A0A0G2JVC8	195	84427	7	7	7	7	0.37	Terpene cyclase/mutase family member OS=Rattus norvegicus OX=10116 GN=Lss PE=1 SV=1
BN	Clitoral	11574	56	1	UniRat	A0A0G2JSS8	183	22535	8	8	7	7	2.21	Peroxiredoxin-5 OS=Rattus norvegicus OX=10116 GN=Prdx5 PE=1 SV=1
BN	Clitoral	11574	66	1	UniRat	P04762	162	60062	7	7	7	7	0.56	Catalase OS=Rattus norvegicus OX=10116 GN=Cat PE=1 SV=3
BN	Clitoral	11574	74	1	UniRat	A0A0G2K9E0	148	55866	7	7	7	7	0.61	Ribonuclease inhibitor OS=Rattus norvegicus OX=10116 GN=Rnh1 PE=1 SV=1
BN	Clitoral	11574	130	1	UniRat	Q5U300	83	118910	7	7	7	7	0.25	Ubiquitin-like modifier-activating enzyme 1 OS=Rattus norvegicus OX=10116 GN=Uba1 PE=1 SV=1
BN	Clitoral	11574	152	1	UniRat	F1M779	71	193205	7	7	7	7	0.15	Clathrin heavy chain OS=Rattus norvegicus OX=10116 GN=Cltc PE=1 SV=1
BN	Scent	11571	37	4	UniRat	A0A0G2K509	98	63095	7	7	7	7	0.53	Keratin, type II cytoskeletal 5 OS=Rattus norvegicus OX=10116 GN=Krt5 PE=1 SV=1
BN	Scent	11571	41	1	UniRat	A0A0H2UHX5	142	79189	7	7	7	7	0.4	Atriopeptidase OS=Rattus norvegicus OX=10116 GN=Mme PE=3 SV=1
BN	Scent	11571	43	1	UniRat	D4A400	135	79053	10	10	7	7	0.4	Lactoperoxidase OS=Rattus norvegicus OX=10116 GN=Lpo PE=4 SV=1
BN	Scent	11571	55	1	UniRat	Q01177	109	93214	7	7	7	7	0.33	Plasminogen OS=Rattus norvegicus OX=10116 GN=Plg PE=2 SV=2
BN	Scent	11571	58	1	UniRat	A0A0G2K3K2	104	42401	8	8	7	7	1.05	Actin, cytoplasmic 1 OS=Rattus norvegicus OX=10116 GN=Actb PE=1 SV=1
BN	Scent	11578	5	2	UniRat	Q6IFV1	184	52936	9	9	7	7	0.79	Keratin, type I cytoskeletal 14 OS=Rattus norvegicus OX=10116 GN=Krt14 PE=2 SV=1
BN	Scent	11578	7	1	UniRat	A0A0G2JZW1	553	24607	24	24	7	7	2.44	Ig-like domain-containing protein OS=Rattus norvegicus OX=10116 PE=4 SV=1
BN	Scent	11578	18	1	UniRat	Q920P6	212	40159	7	7	7	7	0.95	Adenosine deaminase OS=Rattus norvegicus OX=10116 GN=Ada PE=1 SV=3
BN	Scent	11578	25	1	UniRat	Q64240	152	39738	8	8	7	7	0.97	Protein AMBP OS=Rattus norvegicus OX=10116 GN=Ambp PE=1 SV=1
BN	Scent	SNS11569	6	1	UniRat	A0A0G2K2V6	330	56950	10	10	7	7	0.71	Keratin, type I cytoskeletal 10 OS=Rattus norvegicus OX=10116 GN=Krt10 PE=1 SV=1
BN	Scent	SNS11573	19	3	UniRat	Q63910	195	15572	15	15	7	7	4.32	Alpha globin OS=Rattus norvegicus OX=10116 GN=Hba-a3 PE=1 SV=2
BN	Scent	SNS11573	50	3	UniRat	A0A0G2JWX4	192	69462	7	7	7	7	0.47	Keratin, type II cytoskeletal 2 epidermal OS=Rattus norvegicus OX=10116 GN=Krt2 PE=1 SV=1
BN	Scent	SNS11573	74	1	UniRat	F1LYQ4	317	45645	14	14	7	7	0.79	Ig-like domain-containing protein OS=Rattus norvegicus OX=10116 PE=4 SV=2
BN	Scent	SNS11573	75	1	UniRat	F7FHF3	306	62594	10	10	7	7	0.53	Serpin family F member 2 OS=Rattus norvegicus OX=10116 GN=Serpinf2 PE=1 SV=1
BN	Scent	SNS11573	106	1	UniRat	P04762	198	60062	7	7	7	7	0.56	Catalase OS=Rattus norvegicus OX=10116 GN=Cat PE=1 SV=3
BN	Scent	SNS11573	110	1	UniRat	Q4KM75	187	39375	7	7	7	7	0.96	CD5 antigen-like OS=Rattus norvegicus OX=10116 GN=Cd5l PE=1 SV=1
BN	Scent	SNS11573	112	1	UniRat	F1M6Z1	186	510801	7	7	7	7	0.05	Apolipoprotein B-100 OS=Rattus norvegicus OX=10116 GN=Apob PE=1 SV=1
BN	Scent	SNS11573	119	1	UniRat	P55314	171	68391	7	7	7	7	0.48	Complement component C8 beta chain OS=Rattus norvegicus OX=10116 GN=C8b PE=2 SV=2
BN	Scent	SNS11574	8	2	UniRat	A0A0G2K9Y0	387	52301	15	15	7	7	0.79	Immunoglobulin heavy constant mu OS=Rattus norvegicus OX=10116 GN=Ighm PE=4 SV=1
BN	Scent	SNS11574	44	2	UniRat	A0A0G2JSQ7	300	29831	14	14	7	7	1.42	Kallikrein 1 OS=Rattus norvegicus OX=10116 GN=Klk1b3 PE=4 SV=1
BN	Scent	SNS11574	60	1	UniRat	G3V843	230	71766	8	8	7	7	0.45	Prothrombin OS=Rattus norvegicus OX=10116 GN=F2 PE=1 SV=1
BN	Scent	SNS11574	63	1	UniRat	A0A0G2JVP4	221	52360	9	9	7	7	0.66	Immunoglobulin heavy constant mu OS=Rattus norvegicus OX=10116 GN=Ighm PE=1 SV=1
BN	Scent	SNS11574	64	1	UniRat	A0A0G2JVE6	217	109765	7	7	7	7	0.28	Aminopeptidase OS=Rattus norvegicus OX=10116 GN=Anpep PE=1 SV=1
BN	Scent	SNS11574	69	1	UniRat	P02767	215	15824	11	11	7	7	4.14	Transthyretin OS=Rattus norvegicus OX=10116 GN=Ttr PE=1 SV=1
BN	Scent	SNS11574	104	1	UniRat	P14480	125	54828	7	7	7	7	0.62	Fibrinogen beta chain OS=Rattus norvegicus OX=10116 GN=Fgb PE=1 SV=4
BN	Scent	SS11569	13	1	UniRat	Q64240	393	39738	15	15	7	7	0.96	Protein AMBP OS=Rattus norvegicus OX=10116 GN=Ambp PE=1 SV=1
BN	Scent	SS11569	14	2	UniRat	Q6P6Q2	275	61959	11	11	7	7	0.54	Keratin, type II cytoskeletal 5 OS=Rattus norvegicus OX=10116 GN=Krt5 PE=1 SV=1
BN	Scent	SS11569	17	1	UniRat	A0A0G2JSQ7	156	29831	9	9	7	7	1.44	Kallikrein 1 OS=Rattus norvegicus OX=10116 GN=Klk1b3 PE=4 SV=1
BN	Scent	SS11569	19	1	UniRat	P01048	131	48828	7	7	7	7	0.73	T-kininogen 1 OS=Rattus norvegicus OX=10116 GN=Map1 PE=1 SV=2
BN	Urine	11569	17	1	UniRat	P20767	502	11482	25	25	7	7	8.42	Ig lambda-2 chain C region OS=Rattus norvegicus OX=10116 PE=4 SV=1
BN	Urine	11569	25	3	UniRat	F1LQM1	201	21193	13	13	7	7	2.44	Major urinary protein 5 OS=Rattus norvegicus OX=10116 GN=Mup5 PE=3 SV=3
BN	Urine	11569	30	1	UniRat	G3V8H1	310	29510	15	15	7	7	1.44	Kallikrein 1 OS=Rattus norvegicus OX=10116 GN=Klk1 PE=4 SV=1
BN	Urine	11569	49	1	UniRat	Q68FP1	150	86413	8	8	7	7	0.36	Gelsolin OS=Rattus norvegicus OX=10116 GN=Gsn PE=1 SV=1
BN	Urine	11569	51	1	UniRat	G3V843	147	71766	8	8	7	7	0.45	Prothrombin OS=Rattus norvegicus OX=10116 GN=F2 PE=1 SV=1
BN	Urine	11569	54	1	UniRat	Q9EPH1	145	57127	9	9	7	7	0.59	Alpha-1B-glycoprotein OS=Rattus norvegicus OX=10116 GN=A1bg PE=2 SV=2
BN	Urine	11569	59	1	UniRat	A0A0G2JTX5	132	88730	8	8	7	7	0.35	Dipeptidyl peptidase 4 OS=Rattus norvegicus OX=10116 GN=Dpp4 PE=1 SV=1
BN	Urine	11569	68	1	UniRat	G3V9R9	125	71135	8	8	7	7	0.45	Afamin OS=Rattus norvegicus OX=10116 GN=Afm PE=1 SV=1
BN	Urine	11569	109	1	UniRat	Q01177	63	93214	7	7	7	7	0.33	Plasminogen OS=Rattus norvegicus OX=10116 GN=Plg PE=2 SV=2
BN	Urine	11573	79	1	UniRat	P02767	298	15824	14	14	7	7	4.14	Transthyretin OS=Rattus norvegicus OX=10116 GN=Ttr PE=1 SV=1
BN	Urine	11573	83	1	UniRat	A0A0G2K531	257	25486	9	9	7	7	1.8	Glutathione peroxidase OS=Rattus norvegicus OX=10116 GN=Gpx3 PE=1 SV=1
BN	Urine	11573	107	1	UniRat	P01015	180	52177	8	8	7	7	0.67	Angiotensinogen OS=Rattus norvegicus OX=10116 GN=Agt PE=1 SV=1
BN	Urine	11573	138	1	UniRat	C0JPT7	124	283057	7	7	7	7	0.1	Filamin A OS=Rattus norvegicus OX=10116 GN=Flna PE=1 SV=1
BN	Urine	11576	24	2	UniRat	A0A0G2JYK0	168	68226	8	8	7	7	0.48	Serine protease inhibitor A3N OS=Rattus norvegicus OX=10116 GN=LOC299282 PE=1 SV=1
BN	Urine	11576	50	1	UniRat	A0A0G2JVP4	135	52360	7	7	7	7	0.66	Immunoglobulin heavy constant mu OS=Rattus norvegicus OX=10116 GN=Ighm PE=1 SV=1
BN	Urine	11576	55	1	UniRat	G3V9R9	127	71135	7	7	7	7	0.45	Afamin OS=Rattus norvegicus OX=10116 GN=Afm PE=1 SV=1
BN	Urine	11575	37	1	UniRat	P20761	707	37101	29	29	7	7	1.26	Ig gamma-2B chain C region OS=Rattus norvegicus OX=10116 GN=Igh-1a PE=1 SV=1
BN	Urine	11575	65	1	UniRat	F1LYQ4	294	45645	12	12	7	7	0.79	Ig-like domain-containing protein OS=Rattus norvegicus OX=10116 PE=4 SV=2
BN	Urine	11575	74	1	UniRat	Q9R0T4	259	99167	11	11	7	7	0.31	Cadherin-1 OS=Rattus norvegicus OX=10116 GN=Cdh1 PE=1 SV=1
BN	Urine	11575	84	1	UniRat	G3V836	214	52015	8	8	7	7	0.67	Clusterin OS=Rattus norvegicus OX=10116 GN=Clu PE=1 SV=1
BN	Urine	11575	85	1	UniRat	Q3KR76	214	49303	10	10	7	7	0.72	Urokinase-type plasminogen activator OS=Rattus norvegicus OX=10116 GN=Plau PE=2 SV=1
BN	Urine	11575	88	1	UniRat	Q62867	202	36092	7	7	7	7	1.08	Gamma-glutamyl hydrolase OS=Rattus norvegicus OX=10116 GN=Ggh PE=1 SV=1
BN	Urine	11575	98	1	UniRat	P04762	180	60062	7	7	7	7	0.56	Catalase OS=Rattus norvegicus OX=10116 GN=Cat PE=1 SV=3
BN	Urine	11575	119	1	UniRat	Q6P6G4	152	30229	7	7	7	7	1.4	Phosphoglycerate mutase OS=Rattus norvegicus OX=10116 GN=Bpgm PE=1 SV=1
BN	Urine	11575	125	1	UniRat	A0A096P6L9	144	190786	7	7	7	7	0.15	Complement C5 OS=Rattus norvegicus OX=10116 GN=C5 PE=1 SV=2
BN	Urine	11575	126	1	UniRat	D3ZFH5	136	92596	7	7	7	7	0.33	Inter-alpha-trypsin inhibitor heavy chain 2 OS=Rattus norvegicus OX=10116 GN=Itih2 PE=1 SV=3
BN	Urine	11575	127	1	UniRat	P08721	136	35113	7	7	7	7	1.13	Osteopontin OS=Rattus norvegicus OX=10116 GN=Spp1 PE=1 SV=2
BN	Urine	11575	137	1	UniRat	F1M9B2	123	29957	8	8	7	7	1.41	Insulin-like growth factor binding protein 7, isoform CRA_b OS=Rattus norvegicus OX=10116 GN=Igfbp7 PE=1 SV=2
BN	Urine	11575	139	1	UniRat	F7F389	122	66555	7	7	7	7	0.49	Complement component C9 OS=Rattus norvegicus OX=10116 GN=C9 PE=1 SV=1
BN	Urine	11580	33	1	UniRat	P20761	871	37101	35	35	7	7	1.51	Ig gamma-2B chain C region OS=Rattus norvegicus OX=10116 GN=Igh-1a PE=1 SV=1
BN	Urine	11580	41	1	UniRat	G3V8H1	698	29510	20	20	7	7	1.78	Kallikrein 1 OS=Rattus norvegicus OX=10116 GN=Klk1 PE=4 SV=1
BN	Urine	11580	51	1	UniRat	A0A0H2UHF8	471	26865	30	30	7	7	1.67	Alpha-1-acid glycoprotein OS=Rattus norvegicus OX=10116 GN=Orm1 PE=1 SV=1
BN	Urine	11580	80	1	UniRat	F1LYQ4	288	45645	11	11	7	7	0.79	Ig-like domain-containing protein OS=Rattus norvegicus OX=10116 PE=4 SV=2
BN	Urine	11580	86	1	UniRat	B0BNG3	250	40709	9	9	7	7	0.92	Lectin, mannose-binding 2 OS=Rattus norvegicus OX=10116 GN=Lman2 PE=1 SV=1
BN	Urine	11580	95	1	UniRat	D3ZBS2	216	99348	10	10	7	7	0.31	Inter-alpha-trypsin inhibitor heavy chain H3 OS=Rattus norvegicus OX=10116 GN=Itih3 PE=1 SV=3
BN	Urine	11580	124	1	UniRat	F7FJQ3	147	17137	12	12	7	7	3.59	Epididymal secretory protein E1 OS=Rattus norvegicus OX=10116 GN=Npc2 PE=1 SV=1
BN	Urine	11580	142	1	UniRat	A0A096P6L9	122	190786	8	8	7	7	0.15	Complement C5 OS=Rattus norvegicus OX=10116 GN=C5 PE=1 SV=2
BN	Urine	11581	7	2	UniRat	Q63910	475	15572	19	19	7	7	4.32	Alpha globin OS=Rattus norvegicus OX=10116 GN=Hba-a3 PE=1 SV=2
BN	Urine	11581	81	2	UniRat	P14272	135	73337	7	7	7	7	0.44	Plasma kallikrein OS=Rattus norvegicus OX=10116 GN=Klkb1 PE=1 SV=1
BN	Urine	11581	103	1	UniRat	F1M6Z1	207	510801	7	7	7	7	0.05	Apolipoprotein B-100 OS=Rattus norvegicus OX=10116 GN=Apob PE=1 SV=1
BN	Urine	11581	105	1	UniRat	P07632	205	16073	9	9	7	7	4.03	Superoxide dismutase [Cu-Zn] OS=Rattus norvegicus OX=10116 GN=Sod1 PE=1 SV=2
BN	Urine	11581	117	1	UniRat	Q9R0T4	177	99167	7	7	7	7	0.31	Cadherin-1 OS=Rattus norvegicus OX=10116 GN=Cdh1 PE=1 SV=1
BN	Urine	11581	164	1	UniRat	F7FJQ3	112	17137	7	7	7	7	3.59	Epididymal secretory protein E1 OS=Rattus norvegicus OX=10116 GN=Npc2 PE=1 SV=1
WH	Clitoral	11599	9	2	UniRat	D4AEN4	598	21067	17	17	7	7	3.15	Isopentenyl-diphosphate Delta-isomerase OS=Rattus norvegicus OX=10116 GN=LOC103694120 PE=3 SV=2
WH	Clitoral	11599	11	3	UniRat	F1M953	249	73984	7	7	7	7	0.44	75 kDa glucose-regulated protein OS=Rattus norvegicus OX=10116 GN=Hspa9 PE=1 SV=1
WH	Clitoral	11599	28	2	UniRat	G3V7C6	304	61832	11	11	7	7	0.64	Tubulin beta chain OS=Rattus norvegicus OX=10116 GN=Tubb4b PE=1 SV=2
WH	Clitoral	11599	36	1	UniRat	O35760	267	26721	13	13	7	7	2.09	Isopentenyl-diphosphate Delta-isomerase 1 OS=Rattus norvegicus OX=10116 GN=Idi1 PE=2 SV=2
WH	Clitoral	11599	42	1	UniRat	Q9EQS0	243	37608	7	7	7	7	1.03	Transaldolase OS=Rattus norvegicus OX=10116 GN=Taldo1 PE=1 SV=2
WH	Clitoral	11599	49	1	UniRat	P08635	231	29623	12	12	7	7	1.44	S-acyl fatty acid synthase thioesterase, medium chain OS=Rattus norvegicus OX=10116 GN=Olah PE=1 SV=1
WH	Clitoral	11599	50	1	UniRat	Q6P6T6	220	45107	14	14	7	7	0.96	Cathepsin D OS=Rattus norvegicus OX=10116 GN=Ctsd PE=1 SV=1
WH	Clitoral	11599	51	1	UniRat	A0A0H2UHM7	220	50459	7	7	7	7	0.7	Tubulin alpha chain OS=Rattus norvegicus OX=10116 GN=LOC100909441 PE=3 SV=1
WH	Clitoral	11599	53	1	UniRat	A0A0G2KAW4	208	73980	7	7	7	7	0.44	Thimet oligopeptidase OS=Rattus norvegicus OX=10116 GN=Thop1 PE=1 SV=1
WH	Clitoral	11599	58	1	UniRat	F1LM78	194	36005	7	7	7	7	1.09	Rdh2 protein-like OS=Rattus norvegicus OX=10116 GN=Rdh16 PE=1 SV=1
WH	Clitoral	11599	65	1	UniRat	A0A096MJW2	179	59680	7	7	7	7	0.56	Fatty acyl-CoA reductase OS=Rattus norvegicus OX=10116 GN=Far1 PE=3 SV=1
WH	Clitoral	11599	71	1	UniRat	Q7M0E3	168	18807	8	8	7	7	3.04	Destrin OS=Rattus norvegicus OX=10116 GN=Dstn PE=1 SV=3
WH	Clitoral	11599	72	1	UniRat	P81155	166	32353	7	7	7	7	1.27	Voltage-dependent anion-selective channel protein 2 OS=Rattus norvegicus OX=10116 GN=Vdac2 PE=1 SV=2
WH	Clitoral	11599	74	1	UniRat	M0RBF1	164	187746	7	7	7	7	0.15	C3-beta-c OS=Rattus norvegicus OX=10116 GN=C3 PE=1 SV=1
WH	Clitoral	11599	75	1	UniRat	A0A0G2K931	164	40819	7	7	7	7	0.92	Phosphoserine aminotransferase OS=Rattus norvegicus OX=10116 GN=Psat1 PE=1 SV=1
WH	Clitoral	11599	82	1	UniRat	A0A0G2JSS8	155	22535	8	8	7	7	2.21	Peroxiredoxin-5 OS=Rattus norvegicus OX=10116 GN=Prdx5 PE=1 SV=1
WH	Clitoral	11599	112	1	UniRat	Q4FZV0	122	101898	7	7	7	7	0.3	Beta-mannosidase OS=Rattus norvegicus OX=10116 GN=Manba PE=2 SV=1
WH	Clitoral	11599	126	1	UniRat	P18418	113	48137	9	9	7	7	0.74	Calreticulin OS=Rattus norvegicus OX=10116 GN=Calr PE=1 SV=1
WH	Clitoral	11608	6	1	UniRat	D3ZCD3	537	26474	17	17	7	7	2.14	Isopentenyl-diphosphate Delta-isomerase OS=Rattus norvegicus OX=10116 GN=LOC291276 PE=3 SV=2
WH	Clitoral	11608	14	1	UniRat	F1LP05	272	59890	8	8	7	7	0.67	ATP synthase subunit alpha OS=Rattus norvegicus OX=10116 GN=Atp5f1a PE=1 SV=1
WH	Clitoral	11608	19	2	UniRat	A0A0G2K9Q9	120	49829	7	7	7	7	0.71	Keratin, type I cytoskeletal 17 OS=Rattus norvegicus OX=10116 GN=Krt17 PE=1 SV=1
WH	Clitoral	11608	22	1	UniRat	P63039	180	61088	7	7	7	7	0.55	60 kDa heat shock protein, mitochondrial OS=Rattus norvegicus OX=10116 GN=Hspd1 PE=1 SV=1
WH	Clitoral	11608	31	1	UniRat	P17425	145	58025	7	7	7	7	0.59	Hydroxymethylglutaryl-CoA synthase, cytoplasmic OS=Rattus norvegicus OX=10116 GN=Hmgcs1 PE=1 SV=1
WH	Clitoral	11608	44	1	UniRat	P05370	121	59794	7	7	7	7	0.57	Glucose-6-phosphate 1-dehydrogenase OS=Rattus norvegicus OX=10116 GN=G6pdx PE=1 SV=3
WH	Clitoral	11610	20	1	UniRat	P05370	133	59794	7	7	7	7	0.57	Glucose-6-phosphate 1-dehydrogenase OS=Rattus norvegicus OX=10116 GN=G6pdx PE=1 SV=3
WH	Clitoral	11610	22	1	UniRat	M0R757	128	50418	10	10	7	7	0.71	Elongation factor 1-alpha OS=Rattus norvegicus OX=10116 GN=LOC100360413 PE=3 SV=1
WH	Clitoral	11610	24	1	UniRat	D4A400	120	79053	7	7	7	7	0.41	Lactoperoxidase OS=Rattus norvegicus OX=10116 GN=Lpo PE=4 SV=1
WH	Clitoral	11610	29	1	UniRat	P08635	112	29623	7	7	7	7	1.46	S-acyl fatty acid synthase thioesterase, medium chain OS=Rattus norvegicus OX=10116 GN=Olah PE=1 SV=1
WH	Clitoral	11610	30	1	UniRat	G3V6D3	111	56309	8	8	7	7	0.73	ATP synthase subunit beta OS=Rattus norvegicus OX=10116 GN=Atp5f1b PE=1 SV=1
WH	Clitoral	11610	35	1	UniRat	G3V796	102	46941	7	7	7	7	0.77	Medium-chain specific acyl-CoA dehydrogenase, mitochondrial OS=Rattus norvegicus OX=10116 GN=Acadm PE=1 SV=1
WH	Scent	11601	5	1	UniRat	A0A0G2JZW1	1209	24607	40	40	7	7	2.99	Ig-like domain-containing protein OS=Rattus norvegicus OX=10116 PE=4 SV=1
WH	Scent	11601	14	1	UniRat	A0A0G2JSV6	492	15446	24	24	7	7	5.95	Globin c2 OS=Rattus norvegicus OX=10116 GN=Hba-a2 PE=1 SV=1
WH	Scent	11601	18	4	UniRat	A0A0G2JWX4	223	69462	9	9	7	7	0.47	Keratin, type II cytoskeletal 2 epidermal OS=Rattus norvegicus OX=10116 GN=Krt2 PE=1 SV=1
WH	Scent	11601	19	2	UniRat	F7EUK4	221	48981	10	10	7	7	0.73	Kininogen-1 OS=Rattus norvegicus OX=10116 GN=Kng1 PE=1 SV=2
WH	Scent	11606	13	1	UniRat	Q64240	326	39738	11	11	7	7	0.95	Protein AMBP OS=Rattus norvegicus OX=10116 GN=Ambp PE=1 SV=1
WH	Scent	11606	18	1	UniRat	P20760	230	35677	12	12	7	7	1.1	Ig gamma-2A chain C region OS=Rattus norvegicus OX=10116 GN=Igg-2a PE=1 SV=1
WH	Scent	11606	29	1	UniRat	A0A0G2JY31	142	46264	10	10	7	7	0.78	Alpha-1-antiproteinase OS=Rattus norvegicus OX=10116 GN=Serpina1 PE=1 SV=1
WH	Scent	SNS11599	6	3	UniRat	A0A0G2JWX4	214	69462	8	8	7	7	0.47	Keratin, type II cytoskeletal 2 epidermal OS=Rattus norvegicus OX=10116 GN=Krt2 PE=1 SV=1
WH	Scent	SNS11599	14	1	UniRat	Q6IN22	190	38432	10	10	7	7	1.45	Cathepsin B OS=Rattus norvegicus OX=10116 GN=Ctsb PE=1 SV=1
WH	Scent	SS11599	1	3	UniRat	F1LQM1	123	21193	9	9	7	7	2.52	Major urinary protein 5 OS=Rattus norvegicus OX=10116 GN=Mup5 PE=3 SV=3
WH	Scent	SS11599	3	1	UniRat	Q9QYU9	218	19998	12	12	7	7	2.8	Odorant-binding protein OS=Rattus norvegicus OX=10116 GN=LOC103690319 PE=2 SV=1
WH	Scent	SNS11608	7	1	UniRat	A0A0G2K509	331	63095	12	12	7	7	0.54	Keratin, type II cytoskeletal 5 OS=Rattus norvegicus OX=10116 GN=Krt5 PE=1 SV=1
WH	Scent	SNS11608	14	1	UniRat	A0A0G2K2V6	212	56950	9	9	7	7	0.62	Keratin, type I cytoskeletal 10 OS=Rattus norvegicus OX=10116 GN=Krt10 PE=1 SV=1
WH	Scent	SNS11608	15	1	UniRat	Q9JJI3	199	20923	11	11	7	7	2.61	Alpha-2u globulin OS=Rattus norvegicus OX=10116 GN=LOC259244 PE=2 SV=1
WH	Scent	SNS11608	24	1	UniRat	P07314	108	61913	8	8	7	7	0.55	Glutathione hydrolase 1 proenzyme OS=Rattus norvegicus OX=10116 GN=Ggt1 PE=1 SV=4
WH	Scent	SNS11610	14	1	UniRat	Q64240	337	39738	12	12	7	7	0.98	Protein AMBP OS=Rattus norvegicus OX=10116 GN=Ambp PE=1 SV=1
WH	Scent	SNS11610	16	1	UniRat	A0A0G2JXK5	272	46361	11	11	7	7	0.95	Serine protease inhibitor A3N OS=Rattus norvegicus OX=10116 GN=LOC299282 PE=1 SV=1
WH	Scent	SNS11610	19	1	UniRat	P20760	225	35677	12	12	7	7	1.13	Ig gamma-2A chain C region OS=Rattus norvegicus OX=10116 GN=Igg-2a PE=1 SV=1
WH	Scent	SS11610	8	1	UniRat	M0R7T8	255	59339	13	13	7	7	0.8	Similar to Vomeromodulin OS=Rattus norvegicus OX=10116 GN=LOC690507 PE=4 SV=1
WH	Scent	SS11610	17	1	UniRat	A0A0G2K5E8	140	120371	9	9	7	7	0.26	Collagen, type I, alpha 2 OS=Rattus norvegicus OX=10116 GN=NEWGENE_621351 PE=1 SV=1
WH	Urine	11598	24	2	UniRat	Q9JJI3	270	20923	21	21	7	7	2.51	Alpha-2u globulin OS=Rattus norvegicus OX=10116 GN=LOC259244 PE=2 SV=1
WH	Urine	11598	26	1	UniRat	A0A0H2UHF8	454	26865	30	30	7	7	1.67	Alpha-1-acid glycoprotein OS=Rattus norvegicus OX=10116 GN=Orm1 PE=1 SV=1
WH	Urine	11598	36	1	UniRat	A0A0H2UHM3	310	38921	11	11	7	7	0.97	Haptoglobin OS=Rattus norvegicus OX=10116 GN=Hp PE=1 SV=1
WH	Urine	11598	39	1	UniRat	F1LYQ4	295	45645	13	13	7	7	0.79	Ig-like domain-containing protein OS=Rattus norvegicus OX=10116 PE=4 SV=2
WH	Urine	11598	50	1	UniRat	B0BNG3	212	40709	9	9	7	7	0.92	Lectin, mannose-binding 2 OS=Rattus norvegicus OX=10116 GN=Lman2 PE=1 SV=1
WH	Urine	11603	13	1	UniRat	G3V8H1	701	29510	26	26	7	7	2.59	Kallikrein 1 OS=Rattus norvegicus OX=10116 GN=Klk1 PE=4 SV=1
WH	Urine	11603	16	1	UniRat	P20059	563	52060	23	23	7	7	0.67	Hemopexin OS=Rattus norvegicus OX=10116 GN=Hpx PE=1 SV=3
WH	Urine	11603	18	1	UniRat	P32038	540	28937	26	26	7	7	2.22	Complement factor D OS=Rattus norvegicus OX=10116 GN=Cfd PE=1 SV=2
WH	Urine	11603	29	1	UniRat	P21704	356	32272	17	17	7	7	1.55	Deoxyribonuclease-1 OS=Rattus norvegicus OX=10116 GN=Dnase1 PE=2 SV=1
WH	Urine	11603	35	1	UniRat	Q9EPH1	274	57127	13	13	7	7	0.59	Alpha-1B-glycoprotein OS=Rattus norvegicus OX=10116 GN=A1bg PE=2 SV=2
WH	Urine	11603	44	1	UniRat	Q6AXN2	254	56899	8	8	7	7	0.6	EGF-containing fibulin-like extracellular matrix protein 1 OS=Rattus norvegicus OX=10116 GN=Efemp1 PE=1 SV=1
WH	Urine	11603	55	1	UniRat	A0A0H2UHF8	198	26865	14	14	7	7	2.07	Alpha-1-acid glycoprotein OS=Rattus norvegicus OX=10116 GN=Orm1 PE=1 SV=1
WH	Urine	11603	61	1	UniRat	Q63083	170	53474	7	7	7	7	0.64	Nucleobindin-1 OS=Rattus norvegicus OX=10116 GN=Nucb1 PE=1 SV=1
WH	Urine	11603	72	1	UniRat	F1M9B2	130	29957	11	11	7	7	1.41	Insulin-like growth factor binding protein 7, isoform CRA_b OS=Rattus norvegicus OX=10116 GN=Igfbp7 PE=1 SV=2
WH	Urine	11609	16	1	UniRat	P07632	707	16073	33	33	7	7	4.03	Superoxide dismutase [Cu-Zn] OS=Rattus norvegicus OX=10116 GN=Sod1 PE=1 SV=2
WH	Urine	11609	19	2	UniRat	A0A0G2JSQ7	409	29831	22	22	7	7	1.42	Kallikrein 1 OS=Rattus norvegicus OX=10116 GN=Klk1b3 PE=4 SV=1
WH	Urine	11609	21	1	UniRat	A0A0G2K2V6	562	56950	19	19	7	7	0.71	Keratin, type I cytoskeletal 10 OS=Rattus norvegicus OX=10116 GN=Krt10 PE=1 SV=1
WH	Urine	11609	24	1	UniRat	Q9R0T4	425	99167	18	18	7	7	0.31	Cadherin-1 OS=Rattus norvegicus OX=10116 GN=Cdh1 PE=1 SV=1
WH	Urine	11609	48	1	UniRat	A0A0G2JTX5	209	88730	11	11	7	7	0.35	Dipeptidyl peptidase 4 OS=Rattus norvegicus OX=10116 GN=Dpp4 PE=1 SV=1
WH	Urine	11609	69	1	UniRat	F1M9X2	160	60889	7	7	7	7	0.55	Pancreatic secretory granule membrane major glycoprotein GP2 OS=Rattus norvegicus OX=10116 GN=Gp2 PE=4 SV=2
WH	Urine	11599	13	1	UniRat	P20767	434	11482	30	30	7	7	8.42	Ig lambda-2 chain C region OS=Rattus norvegicus OX=10116 PE=4 SV=1
WH	Urine	11599	15	1	UniRat	P20760	381	35677	17	17	7	7	1.1	Ig gamma-2A chain C region OS=Rattus norvegicus OX=10116 GN=Igg-2a PE=1 SV=1
WH	Urine	11599	18	1	UniRat	G3V8H1	262	29510	12	12	7	7	1.44	Kallikrein 1 OS=Rattus norvegicus OX=10116 GN=Klk1 PE=4 SV=1
WH	Urine	11599	22	1	UniRat	F1LQQ8	241	75141	11	11	7	7	0.43	Beta-glucuronidase OS=Rattus norvegicus OX=10116 GN=Gusb PE=1 SV=2
WH	Urine	11608	18	1	UniRat	A0A0G2JY31	309	46264	20	20	7	7	0.78	Alpha-1-antiproteinase OS=Rattus norvegicus OX=10116 GN=Serpina1 PE=1 SV=1
WH	Urine	11608	42	1	UniRat	A0A0H2UHF8	130	26865	10	10	7	7	1.67	Alpha-1-acid glycoprotein OS=Rattus norvegicus OX=10116 GN=Orm1 PE=1 SV=1
WH	Urine	11610	20	1	UniRat	A0A0G2JST3	148	65059	8	8	7	7	0.51	Cytokeratin-1 OS=Rattus norvegicus OX=10116 GN=Krt1 PE=1 SV=1
WH	Urine	11610	20	2	UniRat	A0A0G2JWX4	136	69462	7	7	7	7	0.47	Keratin, type II cytoskeletal 2 epidermal OS=Rattus norvegicus OX=10116 GN=Krt2 PE=1 SV=1
WH	Urine	11610	22	1	UniRat	A0A0G2K5U5	159	85807	8	8	7	7	0.37	Polymeric immunoglobulin receptor OS=Rattus norvegicus OX=10116 GN=Pigr PE=1 SV=1
Wild	Clitoral	1	25	1	UniRat	D3ZCD3	179	26474	8	8	7	7	1.72	Isopentenyl-diphosphate Delta-isomerase OS=Rattus norvegicus OX=10116 GN=LOC291276 PE=3 SV=2
Wild	Clitoral	1	51	1	UniRat	Q63041	96	168388	7	7	7	7	0.17	Alpha-1-macroglobulin OS=Rattus norvegicus OX=10116 GN=A1m PE=1 SV=1
Wild	Clitoral	2	10	1	UniRat	P20760	338	35677	15	15	7	7	1.36	Ig gamma-2A chain C region OS=Rattus norvegicus OX=10116 GN=Igg-2a PE=1 SV=1
Wild	Clitoral	2	27	1	UniRat	F7EPE0	193	63237	9	9	7	7	0.53	Prosaposin OS=Rattus norvegicus OX=10116 GN=Psap PE=1 SV=2
Wild	Clitoral	2	34	1	UniRat	P14480	163	54828	7	7	7	7	0.63	Fibrinogen beta chain OS=Rattus norvegicus OX=10116 GN=Fgb PE=1 SV=4
Wild	Clitoral	2	35	1	UniRat	Q62867	163	36092	7	7	7	7	1.1	Gamma-glutamyl hydrolase OS=Rattus norvegicus OX=10116 GN=Ggh PE=1 SV=1
Wild	Clitoral	2	44	1	UniRat	P01048	124	48828	7	7	7	7	0.73	T-kininogen 1 OS=Rattus norvegicus OX=10116 GN=Map1 PE=1 SV=2
Wild	Clitoral	2	44	2	UniRat	A0A0G2JVQ5	119	71515	7	7	7	7	0.46	Bradykinin OS=Rattus norvegicus OX=10116 GN=Kng1 PE=1 SV=1
Wild	Clitoral	2	52	1	UniRat	A0A0G2K3Z9	99	22378	7	7	7	7	2.26	Peroxiredoxin-1 OS=Rattus norvegicus OX=10116 PE=3 SV=1
Wild	Clitoral	2	54	1	UniRat	A0A0G2K4B4	96	48367	8	8	7	7	0.74	Acid phosphatase, prostate OS=Rattus norvegicus OX=10116 GN=Acpp PE=4 SV=1
Wild	Clitoral	2	55	1	UniRat	P11980	94	58294	7	7	7	7	0.59	Pyruvate kinase PKM OS=Rattus norvegicus OX=10116 GN=Pkm PE=1 SV=3
Wild	Clitoral	2	55	2	UniRat	A0A0G2JVG3	73	53730	7	7	7	7	0.65	Pyruvate kinase OS=Rattus norvegicus OX=10116 GN=Pkm PE=1 SV=1
Wild	Urine	female9	6	1	UniRat	Q9R0T4	606	99167	25	25	7	7	0.31	Cadherin-1 OS=Rattus norvegicus OX=10116 GN=Cdh1 PE=1 SV=1
Wild	Urine	female9	11	1	UniRat	A0A0H2UHF8	467	26865	32	32	7	7	2.09	Alpha-1-acid glycoprotein OS=Rattus norvegicus OX=10116 GN=Orm1 PE=1 SV=1
Wild	Urine	female9	19	1	UniRat	A0A0G2K5U5	349	85807	12	12	7	7	0.37	Polymeric immunoglobulin receptor OS=Rattus norvegicus OX=10116 GN=Pigr PE=1 SV=1
Wild	Urine	female9	23	1	UniRat	P20760	291	35677	19	19	7	7	1.11	Ig gamma-2A chain C region OS=Rattus norvegicus OX=10116 GN=Igg-2a PE=1 SV=1
Wild	Urine	female13	49	1	UniRat	P15684	194	109779	8	8	7	7	0.28	Aminopeptidase N OS=Rattus norvegicus OX=10116 GN=Anpep PE=1 SV=2
Wild	Urine	female14	7	1	UniRat	A0A0G2JST3	723	65059	33	33	7	7	0.51	Cytokeratin-1 OS=Rattus norvegicus OX=10116 GN=Krt1 PE=1 SV=1
Wild	Urine	female14	7	3	UniRat	Q6P6Q2	379	61959	19	19	7	7	0.54	Keratin, type II cytoskeletal 5 OS=Rattus norvegicus OX=10116 GN=Krt5 PE=1 SV=1
Wild	Urine	female14	24	1	UniRat	D3ZJF8	147	287411	11	11	7	7	0.1	Fc fragment of IgG-binding protein OS=Rattus norvegicus OX=10116 GN=Fcgbp PE=1 SV=3
Wild	Urine	female14	26	1	UniRat	A0A0G2K5U5	146	85807	13	13	7	7	0.37	Polymeric immunoglobulin receptor OS=Rattus norvegicus OX=10116 GN=Pigr PE=1 SV=1
Wild	Scent	41843	10	4	UniRat	A0A0G2JST3	259	65059	8	8	7	7	0.58	Cytokeratin-1 OS=Rattus norvegicus OX=10116 GN=Krt1 PE=1 SV=1
Wild	Scent	41843	14	1	UniRat	A0A0G2JXK5	349	46361	9	9	7	7	1.08	Serine protease inhibitor A3N OS=Rattus norvegicus OX=10116 GN=LOC299282 PE=1 SV=1
Wild	Scent	41843	19	1	UniRat	A0A096P6L8	291	275925	9	9	7	7	0.11	Fibronectin OS=Rattus norvegicus OX=10116 GN=Fn1 PE=1 SV=2
Wild	Scent	41843	21	1	UniRat	G3V8V1	277	70128	9	9	7	7	0.53	Granulin, isoform CRA_c OS=Rattus norvegicus OX=10116 GN=Grn PE=3 SV=1
Wild	Scent	41843	22	1	UniRat	Q6IN22	275	38432	9	9	7	7	1.42	Cathepsin B OS=Rattus norvegicus OX=10116 GN=Ctsb PE=1 SV=1
Wild	Scent	41843	28	1	UniRat	Q9R0T4	221	99167	9	9	7	7	0.35	Cadherin-1 OS=Rattus norvegicus OX=10116 GN=Cdh1 PE=1 SV=1
Wild	Scent	41843	29	1	UniRat	Q6AYS3	208	51867	7	7	7	7	0.78	Carboxypeptidase OS=Rattus norvegicus OX=10116 GN=Ctsa PE=1 SV=1
Wild	Scent	41843	42	1	UniRat	A0A0H2UHF8	141	26865	10	10	7	7	2.01	Alpha-1-acid glycoprotein OS=Rattus norvegicus OX=10116 GN=Orm1 PE=1 SV=1
Wild	Scent	41844	1	8	UniRat	A0A096MJW3	826	11176	57	57	7	7	18.06	Lipocln_cytosolic_FA-bd_dom domain-containing protein (Fragment) OS=Rattus norvegicus OX=10116 PE=3 SV=1
Wild	Scent	41844	17	1	UniRat	P81155	313	32353	7	7	7	7	1.5	Voltage-dependent anion-selective channel protein 2 OS=Rattus norvegicus OX=10116 GN=Vdac2 PE=1 SV=2
Wild	Scent	41844	25	1	UniRat	F1M9X2	244	60889	8	8	7	7	0.63	Pancreatic secretory granule membrane major glycoprotein GP2 OS=Rattus norvegicus OX=10116 GN=Gp2 PE=4 SV=2
Wild	Scent	41844	30	1	UniRat	G3V8V1	211	70128	8	8	7	7	0.53	Granulin, isoform CRA_c OS=Rattus norvegicus OX=10116 GN=Grn PE=3 SV=1
Wild	Scent	41844	32	1	UniRat	D3ZHS5	195	47641	7	7	7	7	0.87	Carboxypeptidase A4 OS=Rattus norvegicus OX=10116 GN=Cpa4 PE=3 SV=1
Wild	Scent	41844	45	1	UniRat	Q4V7D9	157	51955	7	7	7	7	0.78	Acid sphingomyelinase-like phosphodiesterase OS=Rattus norvegicus OX=10116 GN=Smpdl3b PE=2 SV=1
Wild	Scent	41844	47	1	UniRat	F7FJQ3	140	17137	7	7	7	7	4.55	Epididymal secretory protein E1 OS=Rattus norvegicus OX=10116 GN=Npc2 PE=1 SV=1
Wild	Scent	41845	5	2	UniRat	A0A0G2JST3	199	65059	8	8	7	7	0.58	Cytokeratin-1 OS=Rattus norvegicus OX=10116 GN=Krt1 PE=1 SV=1
Wild	Scent	41845	7	1	UniRat	Q64240	203	39738	9	9	7	7	1.12	Protein AMBP OS=Rattus norvegicus OX=10116 GN=Ambp PE=1 SV=1
Wild	Scent	41845	11	1	UniRat	E9PSQ1	163	59633	8	8	7	7	0.65	Alpha-amylase OS=Rattus norvegicus OX=10116 GN=Amy1a PE=1 SV=3
Wild	Scent	41846	4	3	UniRat	A0A0G2JST3	295	65059	9	9	7	7	0.58	Cytokeratin-1 OS=Rattus norvegicus OX=10116 GN=Krt1 PE=1 SV=1
Wild	Scent	41846	5	5	UniRat	Q6IFU7	211	50524	9	9	7	7	0.8	Keratin, type I cytoskeletal 42 OS=Rattus norvegicus OX=10116 GN=Krt42 PE=3 SV=1
Wild	Scent	41847	24	1	UniRat	Q920P6	280	40159	9	9	7	7	1.1	Adenosine deaminase OS=Rattus norvegicus OX=10116 GN=Ada PE=1 SV=3
Wild	Scent	41847	27	1	UniRat	A0A0G2K2V6	262	56950	8	8	7	7	0.82	Keratin, type I cytoskeletal 10 OS=Rattus norvegicus OX=10116 GN=Krt10 PE=1 SV=1
Wild	Scent	41847	30	1	UniRat	A0A0H2UHF8	242	26865	8	8	7	7	2.01	Alpha-1-acid glycoprotein OS=Rattus norvegicus OX=10116 GN=Orm1 PE=1 SV=1
Wild	Scent	41847	32	4	UniRat	A0A0H2UHH5	161	62472	8	8	7	7	0.61	Keratin, type II cytoskeletal 75 OS=Rattus norvegicus OX=10116 GN=Krt75 PE=1 SV=1
Wild	Scent	41847	41	1	UniRat	A0A0G2JY31	210	46264	8	8	7	7	0.9	Alpha-1-antiproteinase OS=Rattus norvegicus OX=10116 GN=Serpina1 PE=1 SV=1
Wild	Scent	41847	54	1	UniRat	F1LYQ4	177	45645	8	8	7	7	0.92	Ig-like domain-containing protein OS=Rattus norvegicus OX=10116 PE=4 SV=2
Wild	Scent	41847	58	1	UniRat	F1M9B2	166	29957	7	7	7	7	1.69	Insulin-like growth factor binding protein 7, isoform CRA_b OS=Rattus norvegicus OX=10116 GN=Igfbp7 PE=1 SV=2
Wild	Scent	41849	14	5	UniRat	Q63279	183	44609	8	8	7	7	1.14	Keratin, type I cytoskeletal 19 OS=Rattus norvegicus OX=10116 GN=Krt19 PE=1 SV=2
Wild	Scent	41849	15	1	UniRat	A0A0G2K0F5	264	223923	9	9	7	7	0.14	Myosin heavy chain 2 OS=Rattus norvegicus OX=10116 GN=Myh1 PE=1 SV=1
Wild	Scent	41849	29	1	UniRat	D4A400	164	79053	8	8	7	7	0.46	Lactoperoxidase OS=Rattus norvegicus OX=10116 GN=Lpo PE=4 SV=1
Wild	Scent	41849	37	1	UniRat	P20059	121	52060	7	7	7	7	0.77	Hemopexin OS=Rattus norvegicus OX=10116 GN=Hpx PE=1 SV=3
Wild	Scent	41850	10	1	UniRat	A0A0G2JSK1	261	46676	7	7	7	7	0.89	RCG20603 OS=Rattus norvegicus OX=10116 GN=Serpina3c PE=3 SV=1
Wild	Scent	41850	10	2	UniRat	A0A0G2JXK5	211	46361	8	8	7	7	0.9	Serine protease inhibitor A3N OS=Rattus norvegicus OX=10116 GN=LOC299282 PE=1 SV=1
Wild	Scent	41850	15	1	UniRat	A0A0G2K3K2	221	42401	12	12	7	7	1.02	Actin, cytoplasmic 1 OS=Rattus norvegicus OX=10116 GN=Actb PE=1 SV=1
Wild	Scent	41850	15	2	UniRat	P68035	219	42334	12	12	7	7	1.02	Actin, alpha cardiac muscle 1 OS=Rattus norvegicus OX=10116 GN=Actc1 PE=2 SV=1
Wild	Scent	41850	26	1	UniRat	A0A0G2QC06	119	109507	7	7	7	7	0.31	Signal recognition particle receptor subunit beta OS=Rattus norvegicus OX=10116 GN=Tf PE=1 SV=1
Wild	Scent	41851	19	1	UniRat	Q9Z2L0	274	30851	7	7	7	7	1.62	Voltage-dependent anion-selective channel protein 1 OS=Rattus norvegicus OX=10116 GN=Vdac1 PE=1 SV=4
Wild	Scent	41851	21	1	UniRat	A0A0G2JSQ7	264	29831	9	9	7	7	1.7	Kallikrein 1 OS=Rattus norvegicus OX=10116 GN=Klk1b3 PE=4 SV=1
Wild	Scent	41851	36	1	UniRat	A0A0G2K5U5	186	85807	7	7	7	7	0.42	Polymeric immunoglobulin receptor OS=Rattus norvegicus OX=10116 GN=Pigr PE=1 SV=1
Wild	Scent	41851	41	1	UniRat	F7FJQ3	171	17137	9	9	7	7	4.56	Epididymal secretory protein E1 OS=Rattus norvegicus OX=10116 GN=Npc2 PE=1 SV=1
Wild	Scent	41851	52	1	UniRat	A0A0G2JTX5	150	88730	7	7	7	7	0.4	Dipeptidyl peptidase 4 OS=Rattus norvegicus OX=10116 GN=Dpp4 PE=1 SV=1
Wild	Scent	41851	55	1	UniRat	F1M9B2	140	29957	7	7	7	7	1.69	Insulin-like growth factor binding protein 7, isoform CRA_b OS=Rattus norvegicus OX=10116 GN=Igfbp7 PE=1 SV=2
BN	Clitoral	11569	4	2	UniRat	P04905	212	26068	9	9	6	6	1.77	Glutathione S-transferase Mu 1 OS=Rattus norvegicus OX=10116 GN=Gstm1 PE=1 SV=2
BN	Clitoral	11569	27	1	UniRat	A0A0G2JSW3	211	16069	11	11	6	6	3.04	Globin a4 OS=Rattus norvegicus OX=10116 GN=Hbb PE=1 SV=1
BN	Clitoral	11569	28	1	UniRat	P26772	210	10895	10	10	6	6	6.62	10 kDa heat shock protein, mitochondrial OS=Rattus norvegicus OX=10116 GN=Hspe1 PE=1 SV=3
BN	Clitoral	11569	30	1	UniRat	Q62867	206	36092	7	7	6	6	0.89	Gamma-glutamyl hydrolase OS=Rattus norvegicus OX=10116 GN=Ggh PE=1 SV=1
BN	Clitoral	11569	32	1	UniRat	A0A0G2K2V6	186	56950	6	6	6	6	0.5	Keratin, type I cytoskeletal 10 OS=Rattus norvegicus OX=10116 GN=Krt10 PE=1 SV=1
BN	Clitoral	11569	33	1	UniRat	F1LP05	161	59890	6	6	6	6	0.47	ATP synthase subunit alpha OS=Rattus norvegicus OX=10116 GN=Atp5f1a PE=1 SV=1
BN	Clitoral	11569	40	1	UniRat	Q5XFX0	140	22550	8	8	6	6	2.24	Transgelin-2 OS=Rattus norvegicus OX=10116 GN=Tagln2 PE=1 SV=1
BN	Clitoral	11569	41	1	UniRat	F1LMN1	139	56020	6	6	6	6	0.51	Unspecific monooxygenase OS=Rattus norvegicus OX=10116 GN=Cyp2b12 PE=3 SV=1
BN	Clitoral	11569	48	1	UniRat	Q9EQS0	121	37608	6	6	6	6	0.84	Transaldolase OS=Rattus norvegicus OX=10116 GN=Taldo1 PE=1 SV=2
BN	Clitoral	11569	68	1	UniRat	P16617	94	44909	6	6	6	6	0.67	Phosphoglycerate kinase 1 OS=Rattus norvegicus OX=10116 GN=Pgk1 PE=1 SV=2
BN	Clitoral	11569	71	1	UniRat	P46462	93	89977	6	6	6	6	0.29	Transitional endoplasmic reticulum ATPase OS=Rattus norvegicus OX=10116 GN=Vcp PE=1 SV=3
BN	Clitoral	11573	8	3	UniRat	A0A0G2K9B5	363	26506	14	14	6	6	1.7	Isopentenyl-diphosphate Delta-isomerase OS=Rattus norvegicus OX=10116 PE=3 SV=1
BN	Clitoral	11573	23	1	UniRat	P10111	253	18091	9	9	6	6	2.45	Peptidyl-prolyl cis-trans isomerase A OS=Rattus norvegicus OX=10116 GN=Ppia PE=1 SV=2
BN	Clitoral	11573	30	1	UniRat	O35760	214	26721	10	10	6	6	1.68	Isopentenyl-diphosphate Delta-isomerase 1 OS=Rattus norvegicus OX=10116 GN=Idi1 PE=2 SV=2
BN	Clitoral	11573	33	1	UniRat	Q3MIE4	209	43319	8	8	6	6	0.85	Synaptic vesicle membrane protein VAT-1 homolog OS=Rattus norvegicus OX=10116 GN=Vat1 PE=1 SV=1
BN	Clitoral	11573	38	1	UniRat	Q4FZU2	188	59555	6	6	6	6	0.47	Keratin, type II cytoskeletal 6A OS=Rattus norvegicus OX=10116 GN=Krt6a PE=1 SV=1
BN	Clitoral	11573	38	3	UniRat	Q6P6Q2	139	61959	6	6	6	6	0.45	Keratin, type II cytoskeletal 5 OS=Rattus norvegicus OX=10116 GN=Krt5 PE=1 SV=1
BN	Clitoral	11573	41	2	UniRat	Q6IFV1	146	52936	6	6	6	6	0.54	Keratin, type I cytoskeletal 14 OS=Rattus norvegicus OX=10116 GN=Krt14 PE=2 SV=1
BN	Clitoral	11573	46	1	UniRat	F1LMN1	146	56020	6	6	6	6	0.5	Unspecific monooxygenase OS=Rattus norvegicus OX=10116 GN=Cyp2b12 PE=3 SV=1
BN	Clitoral	11573	48	1	UniRat	P04642	141	36712	8	8	6	6	0.86	L-lactate dehydrogenase A chain OS=Rattus norvegicus OX=10116 GN=Ldha PE=1 SV=1
BN	Clitoral	11573	54	1	UniRat	P26772	131	10895	7	7	6	6	6.54	10 kDa heat shock protein, mitochondrial OS=Rattus norvegicus OX=10116 GN=Hspe1 PE=1 SV=3
BN	Clitoral	11573	62	1	UniRat	Q05982	109	17296	6	6	6	6	2.64	Nucleoside diphosphate kinase A OS=Rattus norvegicus OX=10116 GN=Nme1 PE=1 SV=1
BN	Clitoral	11573	73	1	UniRat	M0R5J4	99	47444	7	7	6	6	0.62	2-phospho-D-glycerate hydro-lyase OS=Rattus norvegicus OX=10116 PE=3 SV=1
BN	Clitoral	11573	75	1	UniRat	Q5XFX0	98	22550	7	7	6	6	1.72	Transgelin-2 OS=Rattus norvegicus OX=10116 GN=Tagln2 PE=1 SV=1
BN	Clitoral	11573	80	1	UniRat	D4ACL2	88	57535	6	6	6	6	0.49	Tetratricopeptide repeat protein 38 OS=Rattus norvegicus OX=10116 GN=Ttc38 PE=1 SV=2
BN	Clitoral	11573	83	1	UniRat	F7FJQ3	85	17137	8	8	6	6	2.7	Epididymal secretory protein E1 OS=Rattus norvegicus OX=10116 GN=Npc2 PE=1 SV=1
BN	Clitoral	11573	99	1	UniRat	Q8CHM7	73	64431	6	6	6	6	0.43	2-hydroxyacyl-CoA lyase 1 OS=Rattus norvegicus OX=10116 GN=Hacl1 PE=1 SV=1
BN	Clitoral	11574	8	3	UniRat	A0A0G2K9B5	378	26506	12	12	6	6	1.7	Isopentenyl-diphosphate Delta-isomerase OS=Rattus norvegicus OX=10116 PE=3 SV=1
BN	Clitoral	11574	20	1	UniRat	P07632	362	16073	16	16	6	6	3	Superoxide dismutase [Cu-Zn] OS=Rattus norvegicus OX=10116 GN=Sod1 PE=1 SV=2
BN	Clitoral	11574	39	5	UniRat	P68255	180	28046	8	8	6	6	1.56	14-3-3 protein theta OS=Rattus norvegicus OX=10116 GN=Ywhaq PE=1 SV=1
BN	Clitoral	11574	46	1	UniRat	F7EPE0	212	63237	13	13	6	6	0.52	Prosaposin OS=Rattus norvegicus OX=10116 GN=Psap PE=1 SV=2
BN	Clitoral	11574	48	1	UniRat	Q4FZU2	205	59555	6	6	6	6	0.47	Keratin, type II cytoskeletal 6A OS=Rattus norvegicus OX=10116 GN=Krt6a PE=1 SV=1
BN	Clitoral	11574	62	1	UniRat	P85973	171	32566	7	7	6	6	1.01	Purine nucleoside phosphorylase OS=Rattus norvegicus OX=10116 GN=Pnp PE=1 SV=1
BN	Clitoral	11574	69	2	UniRat	A0A0G2JSW3	137	16069	7	7	6	6	3	Globin a4 OS=Rattus norvegicus OX=10116 GN=Hbb PE=1 SV=1
BN	Clitoral	11574	71	1	UniRat	Q5XIF6	145	50634	7	7	6	6	0.57	Tubulin alpha-4A chain OS=Rattus norvegicus OX=10116 GN=Tuba4a PE=1 SV=1
BN	Clitoral	11574	78	1	UniRat	P19804	135	17386	7	7	6	6	2.61	Nucleoside diphosphate kinase B OS=Rattus norvegicus OX=10116 GN=Nme2 PE=1 SV=1
BN	Clitoral	11574	78	2	UniRat	Q05982	131	17296	7	7	6	6	2.64	Nucleoside diphosphate kinase A OS=Rattus norvegicus OX=10116 GN=Nme1 PE=1 SV=1
BN	Clitoral	11574	80	1	UniRat	M0RB39	132	32133	7	7	6	6	1.03	Uncharacterized protein OS=Rattus norvegicus OX=10116 PE=4 SV=2
BN	Clitoral	11574	84	1	UniRat	P17425	130	58025	6	6	6	6	0.48	Hydroxymethylglutaryl-CoA synthase, cytoplasmic OS=Rattus norvegicus OX=10116 GN=Hmgcs1 PE=1 SV=1
BN	Clitoral	11574	88	1	UniRat	Q62867	123	36092	6	6	6	6	0.88	Gamma-glutamyl hydrolase OS=Rattus norvegicus OX=10116 GN=Ggh PE=1 SV=1
BN	Clitoral	11574	101	1	UniRat	P17256	110	42474	6	6	6	6	0.71	Mevalonate kinase OS=Rattus norvegicus OX=10116 GN=Mvk PE=1 SV=1
BN	Clitoral	11574	105	1	UniRat	Q68FS4	105	56514	6	6	6	6	0.5	Cytosol aminopeptidase OS=Rattus norvegicus OX=10116 GN=Lap3 PE=1 SV=1
BN	Clitoral	11574	107	1	UniRat	P18418	103	48137	6	6	6	6	0.61	Calreticulin OS=Rattus norvegicus OX=10116 GN=Calr PE=1 SV=1
BN	Clitoral	11574	119	1	UniRat	P28037	91	99724	6	6	6	6	0.26	Cytosolic 10-formyltetrahydrofolate dehydrogenase OS=Rattus norvegicus OX=10116 GN=Aldh1l1 PE=1 SV=3
BN	Scent	11571	8	2	UniRat	A0A0G2K9Y0	249	52301	11	11	6	6	0.55	Immunoglobulin heavy constant mu OS=Rattus norvegicus OX=10116 GN=Ighm PE=4 SV=1
BN	Scent	11571	25	1	UniRat	A0A0H2UHF8	308	26865	16	16	6	6	1.68	Alpha-1-acid glycoprotein OS=Rattus norvegicus OX=10116 GN=Orm1 PE=1 SV=1
BN	Scent	11571	26	1	UniRat	P20767	270	11482	17	17	6	6	5.88	Ig lambda-2 chain C region OS=Rattus norvegicus OX=10116 PE=4 SV=1
BN	Scent	11571	32	1	UniRat	P07314	176	61913	6	6	6	6	0.45	Glutathione hydrolase 1 proenzyme OS=Rattus norvegicus OX=10116 GN=Ggt1 PE=1 SV=4
BN	Scent	11571	38	2	UniRat	A0A0G2JSQ7	113	29831	8	8	6	6	1.14	Kallikrein 1 OS=Rattus norvegicus OX=10116 GN=Klk1b3 PE=4 SV=1
BN	Scent	11571	39	1	UniRat	Q9Z2L0	146	30851	6	6	6	6	1.09	Voltage-dependent anion-selective channel protein 1 OS=Rattus norvegicus OX=10116 GN=Vdac1 PE=1 SV=4
BN	Scent	11571	69	1	UniRat	Q6P6T6	88	45107	6	6	6	6	0.66	Cathepsin D OS=Rattus norvegicus OX=10116 GN=Ctsd PE=1 SV=1
BN	Scent	11578	6	6	UniRat	A0A0G2JVA8	124	58459	6	6	6	6	0.49	Type II keratin Kb15 OS=Rattus norvegicus OX=10116 GN=Kb15 PE=3 SV=1
BN	Scent	11578	19	1	UniRat	Q9Z2L0	203	30851	7	7	6	6	1.1	Voltage-dependent anion-selective channel protein 1 OS=Rattus norvegicus OX=10116 GN=Vdac1 PE=1 SV=4
BN	Scent	11578	20	1	UniRat	F1M9X2	194	60889	6	6	6	6	0.46	Pancreatic secretory granule membrane major glycoprotein GP2 OS=Rattus norvegicus OX=10116 GN=Gp2 PE=4 SV=2
BN	Scent	SNS11573	17	4	UniRat	F1LR92	301	46926	7	7	6	6	0.62	Serine protease inhibitor A3M OS=Rattus norvegicus OX=10116 GN=Serpina3m PE=1 SV=3
BN	Scent	SNS11573	34	1	UniRat	P20767	776	11482	32	32	6	6	5.84	Ig lambda-2 chain C region OS=Rattus norvegicus OX=10116 PE=4 SV=1
BN	Scent	SNS11573	59	1	UniRat	P02767	434	15824	18	18	6	6	3.07	Transthyretin OS=Rattus norvegicus OX=10116 GN=Ttr PE=1 SV=1
BN	Scent	SNS11573	88	1	UniRat	A0A0G2JSH9	241	21955	9	9	6	6	1.78	Peroxiredoxin-2 OS=Rattus norvegicus OX=10116 GN=Prdx2 PE=1 SV=1
BN	Scent	SNS11573	89	1	UniRat	A0A0G2JSQ7	236	29831	10	10	6	6	1.13	Kallikrein 1 OS=Rattus norvegicus OX=10116 GN=Klk1b3 PE=4 SV=1
BN	Scent	SNS11573	101	3	UniRat	D3ZBB2	131	13251	6	6	6	6	4.34	Ig-like domain-containing protein OS=Rattus norvegicus OX=10116 PE=1 SV=3
BN	Scent	SNS11573	104	1	UniRat	F1LPR6	203	52223	7	7	6	6	0.67	Immunoglobulin heavy constant mu OS=Rattus norvegicus OX=10116 GN=Ighm PE=1 SV=3
BN	Scent	SNS11573	108	1	UniRat	P27139	196	29267	7	7	6	6	1.16	Carbonic anhydrase 2 OS=Rattus norvegicus OX=10116 GN=Ca2 PE=1 SV=2
BN	Scent	SNS11573	131	1	UniRat	Q9R0T4	139	99167	6	6	6	6	0.26	Cadherin-1 OS=Rattus norvegicus OX=10116 GN=Cdh1 PE=1 SV=1
BN	Scent	SNS11573	182	1	UniRat	Q9EQV9	82	49195	6	6	6	6	0.59	Carboxypeptidase B2 OS=Rattus norvegicus OX=10116 GN=Cpb2 PE=2 SV=1
BN	Scent	SNS11574	6	3	UniRat	Q63910	225	15572	17	17	6	6	3.19	Alpha globin OS=Rattus norvegicus OX=10116 GN=Hba-a3 PE=1 SV=2
BN	Scent	SNS11574	38	1	UniRat	P20767	376	11482	21	21	6	6	5.84	Ig lambda-2 chain C region OS=Rattus norvegicus OX=10116 PE=4 SV=1
BN	Scent	SNS11574	44	1	UniRat	G3V8H1	327	29510	10	10	6	6	1.15	Kallikrein 1 OS=Rattus norvegicus OX=10116 GN=Klk1 PE=4 SV=1
BN	Scent	SNS11574	51	1	UniRat	P20761	268	37101	15	15	6	6	1.04	Ig gamma-2B chain C region OS=Rattus norvegicus OX=10116 GN=Igh-1a PE=1 SV=1
BN	Scent	SNS11574	57	1	UniRat	P24090	235	38757	9	9	6	6	0.8	Alpha-2-HS-glycoprotein OS=Rattus norvegicus OX=10116 GN=Ahsg PE=1 SV=2
BN	Scent	SNS11574	72	1	UniRat	P27139	211	29267	9	9	6	6	1.16	Carbonic anhydrase 2 OS=Rattus norvegicus OX=10116 GN=Ca2 PE=1 SV=2
BN	Scent	SNS11574	73	1	UniRat	Q7TQ70	204	87344	7	7	6	6	0.36	Fibrinogen alpha chain OS=Rattus norvegicus OX=10116 GN=Fga PE=1 SV=1
BN	Scent	SNS11574	75	1	UniRat	P04639	196	30100	7	7	6	6	1.12	Apolipoprotein A-I OS=Rattus norvegicus OX=10116 GN=Apoa1 PE=1 SV=2
BN	Scent	SNS11574	80	1	UniRat	B0BNG3	186	40709	6	6	6	6	0.75	Lectin, mannose-binding 2 OS=Rattus norvegicus OX=10116 GN=Lman2 PE=1 SV=1
BN	Scent	SNS11574	81	1	UniRat	Q68FP1	184	86413	6	6	6	6	0.3	Gelsolin OS=Rattus norvegicus OX=10116 GN=Gsn PE=1 SV=1
BN	Scent	SNS11574	90	1	UniRat	A0A0G2JTX5	152	88730	6	6	6	6	0.29	Dipeptidyl peptidase 4 OS=Rattus norvegicus OX=10116 GN=Dpp4 PE=1 SV=1
BN	Scent	SNS11574	92	1	UniRat	D3ZBS2	143	99348	6	6	6	6	0.26	Inter-alpha-trypsin inhibitor heavy chain H3 OS=Rattus norvegicus OX=10116 GN=Itih3 PE=1 SV=3
BN	Scent	SNS11574	115	1	UniRat	A0A0G2K3G0	106	61358	7	7	6	6	0.45	Histidine-rich glycoprotein OS=Rattus norvegicus OX=10116 GN=Hrg PE=1 SV=1
BN	Scent	SNS11574	139	1	UniRat	F7FJQ3	83	17137	6	6	6	6	2.69	Epididymal secretory protein E1 OS=Rattus norvegicus OX=10116 GN=Npc2 PE=1 SV=1
BN	Scent	SNS11574	140	1	UniRat	D4A678	82	281156	6	6	6	6	0.09	Spectrin, alpha, erythrocytic 1 OS=Rattus norvegicus OX=10116 GN=Spta1 PE=1 SV=3
BN	Scent	SS11569	5	1	UniRat	A0A0G2JZW1	672	24607	29	29	6	6	1.93	Ig-like domain-containing protein OS=Rattus norvegicus OX=10116 PE=4 SV=1
BN	Scent	SS11569	25	1	UniRat	P20059	70	52060	6	6	6	6	0.56	Hemopexin OS=Rattus norvegicus OX=10116 GN=Hpx PE=1 SV=3
BN	Scent	SS11574	5	1	UniRat	P07632	329	16073	17	17	6	6	2.99	Superoxide dismutase [Cu-Zn] OS=Rattus norvegicus OX=10116 GN=Sod1 PE=1 SV=2
BN	Scent	SS11574	9	2	UniRat	Q6P6Q2	258	61959	9	9	6	6	0.45	Keratin, type II cytoskeletal 5 OS=Rattus norvegicus OX=10116 GN=Krt5 PE=1 SV=1
BN	Scent	SS11574	12	1	UniRat	A0A0G2JSW3	218	16069	12	12	6	6	2.99	Globin a4 OS=Rattus norvegicus OX=10116 GN=Hbb PE=1 SV=1
BN	Scent	SS11574	13	1	UniRat	A0A0G2JSV6	191	15446	10	10	6	6	4.38	Globin c2 OS=Rattus norvegicus OX=10116 GN=Hba-a2 PE=1 SV=1
BN	Scent	SS11574	16	1	UniRat	Q64240	170	39738	8	8	6	6	0.77	Protein AMBP OS=Rattus norvegicus OX=10116 GN=Ambp PE=1 SV=1
BN	Scent	SS11574	22	1	UniRat	F1M9X2	101	60889	6	6	6	6	0.45	Pancreatic secretory granule membrane major glycoprotein GP2 OS=Rattus norvegicus OX=10116 GN=Gp2 PE=4 SV=2
BN	Urine	11569	10	2	UniRat	A0A0G2K9Y0	280	52301	12	12	6	6	0.66	Immunoglobulin heavy constant mu OS=Rattus norvegicus OX=10116 GN=Ighm PE=4 SV=1
BN	Urine	11569	32	1	UniRat	P24090	254	38757	9	9	6	6	0.8	Alpha-2-HS-glycoprotein OS=Rattus norvegicus OX=10116 GN=Ahsg PE=1 SV=2
BN	Urine	11569	37	1	UniRat	Q9R0T4	217	99167	8	8	6	6	0.26	Cadherin-1 OS=Rattus norvegicus OX=10116 GN=Cdh1 PE=1 SV=1
BN	Urine	11569	52	1	UniRat	G3V615	146	86667	7	7	6	6	0.3	C3/C5 convertase OS=Rattus norvegicus OX=10116 GN=Cfb PE=1 SV=1
BN	Urine	11569	57	1	UniRat	A0A0H2UHM3	136	38921	8	8	6	6	0.79	Haptoglobin OS=Rattus norvegicus OX=10116 GN=Hp PE=1 SV=1
BN	Urine	11569	74	1	UniRat	A0A0G2JVP4	115	52360	6	6	6	6	0.55	Immunoglobulin heavy constant mu OS=Rattus norvegicus OX=10116 GN=Ighm PE=1 SV=1
BN	Urine	11573	5	4	UniRat	A0A0G2K290	497	14124	13	13	6	6	5.27	Ig-like domain-containing protein OS=Rattus norvegicus OX=10116 PE=4 SV=1
BN	Urine	11573	5	7	UniRat	F1LXY6	198	11354	7	7	6	6	5.96	Ig-like domain-containing protein OS=Rattus norvegicus OX=10116 PE=1 SV=2
BN	Urine	11573	30	1	UniRat	A0A0G2K8V5	955	117857	28	28	6	6	0.21	C-reactive protein OS=Rattus norvegicus OX=10116 GN=Crp PE=1 SV=1
BN	Urine	11573	42	1	UniRat	P20767	684	11482	35	35	6	6	5.84	Ig lambda-2 chain C region OS=Rattus norvegicus OX=10116 PE=4 SV=1
BN	Urine	11573	66	1	UniRat	Q64240	381	39738	10	10	6	6	0.77	Protein AMBP OS=Rattus norvegicus OX=10116 GN=Ambp PE=1 SV=1
BN	Urine	11573	76	1	UniRat	P04638	310	11489	11	11	6	6	5.72	Apolipoprotein A-II OS=Rattus norvegicus OX=10116 GN=Apoa2 PE=2 SV=1
BN	Urine	11573	85	1	UniRat	B5DF65	248	22194	8	8	6	6	1.75	Biliverdin reductase B OS=Rattus norvegicus OX=10116 GN=Blvrb PE=1 SV=1
BN	Urine	11573	87	1	UniRat	M0R9U2	244	10952	10	10	6	6	6.36	Ig-like domain-containing protein OS=Rattus norvegicus OX=10116 PE=1 SV=1
BN	Urine	11573	96	1	UniRat	P04916	204	23547	7	7	6	6	1.6	Retinol-binding protein 4 OS=Rattus norvegicus OX=10116 GN=Rbp4 PE=1 SV=1
BN	Urine	11573	108	1	UniRat	P29975	177	29066	8	8	6	6	1.18	Aquaporin-1 OS=Rattus norvegicus OX=10116 GN=Aqp1 PE=1 SV=4
BN	Urine	11573	121	1	UniRat	M0R485	152	47470	6	6	6	6	0.62	Peptidoglycan recognition protein 2 OS=Rattus norvegicus OX=10116 GN=Pglyrp2 PE=1 SV=2
BN	Urine	11573	124	1	UniRat	F1LVL2	150	35340	7	7	6	6	0.9	Inducible T-cell co-stimulator ligand OS=Rattus norvegicus OX=10116 GN=Icoslg PE=1 SV=3
BN	Urine	11573	128	1	UniRat	A0A0G2K5U5	142	85807	6	6	6	6	0.31	Polymeric immunoglobulin receptor OS=Rattus norvegicus OX=10116 GN=Pigr PE=1 SV=1
BN	Urine	11576	28	1	UniRat	P20767	253	11482	20	20	6	6	5.84	Ig lambda-2 chain C region OS=Rattus norvegicus OX=10116 PE=4 SV=1
BN	Urine	11576	49	1	UniRat	G3V615	143	86667	8	8	6	6	0.3	C3/C5 convertase OS=Rattus norvegicus OX=10116 GN=Cfb PE=1 SV=1
BN	Urine	11576	53	1	UniRat	Q6IRS6	130	44054	8	8	6	6	0.68	Fetub protein OS=Rattus norvegicus OX=10116 GN=Fetub PE=1 SV=1
BN	Urine	11575	2	3	UniRat	Q63910	728	15572	52	52	6	6	3.19	Alpha globin OS=Rattus norvegicus OX=10116 GN=Hba-a3 PE=1 SV=2
BN	Urine	11575	19	2	UniRat	E9PSI7	309	57814	12	12	6	6	0.48	Alpha-amylase OS=Rattus norvegicus OX=10116 GN=LOC103689940 PE=3 SV=2
BN	Urine	11575	28	1	UniRat	P20767	904	11482	45	45	6	6	5.84	Ig lambda-2 chain C region OS=Rattus norvegicus OX=10116 PE=4 SV=1
BN	Urine	11575	52	1	UniRat	A0A0G2JSQ7	424	29831	15	15	6	6	1.13	Kallikrein 1 OS=Rattus norvegicus OX=10116 GN=Klk1b3 PE=4 SV=1
BN	Urine	11575	52	2	UniRat	G3V8H1	303	29510	10	10	6	6	1.44	Kallikrein 1 OS=Rattus norvegicus OX=10116 GN=Klk1 PE=4 SV=1
BN	Urine	11575	54	1	UniRat	A0A0G2JSH9	397	21955	17	17	6	6	1.78	Peroxiredoxin-2 OS=Rattus norvegicus OX=10116 GN=Prdx2 PE=1 SV=1
BN	Urine	11575	77	1	UniRat	P02767	248	15824	10	10	6	6	3.07	Transthyretin OS=Rattus norvegicus OX=10116 GN=Ttr PE=1 SV=1
BN	Urine	11575	92	1	UniRat	M0R5J4	190	47444	6	6	6	6	0.62	2-phospho-D-glycerate hydro-lyase OS=Rattus norvegicus OX=10116 PE=3 SV=1
BN	Urine	11575	103	1	UniRat	Q08420	175	27002	10	10	6	6	1.66	Extracellular superoxide dismutase [Cu-Zn] OS=Rattus norvegicus OX=10116 GN=Sod3 PE=1 SV=2
BN	Urine	11575	112	1	UniRat	P04916	163	23547	6	6	6	6	1.6	Retinol-binding protein 4 OS=Rattus norvegicus OX=10116 GN=Rbp4 PE=1 SV=1
BN	Urine	11575	117	1	UniRat	B0BNG3	159	40709	7	7	6	6	0.75	Lectin, mannose-binding 2 OS=Rattus norvegicus OX=10116 GN=Lman2 PE=1 SV=1
BN	Urine	11575	122	1	UniRat	A0A0G2K531	151	25486	6	6	6	6	1.42	Glutathione peroxidase OS=Rattus norvegicus OX=10116 GN=Gpx3 PE=1 SV=1
BN	Urine	11575	138	1	UniRat	A0A0G2K135	123	72010	6	6	6	6	0.37	Complement factor I OS=Rattus norvegicus OX=10116 GN=Cfi PE=1 SV=1
BN	Urine	11575	140	1	UniRat	F7FJQ3	118	17137	9	9	6	6	2.69	Epididymal secretory protein E1 OS=Rattus norvegicus OX=10116 GN=Npc2 PE=1 SV=1
BN	Urine	11580	6	5	UniRat	P20762	122	37062	6	6	6	6	0.84	Ig gamma-2C chain C region OS=Rattus norvegicus OX=10116 PE=2 SV=1
BN	Urine	11580	18	1	UniRat	P20767	1364	11482	56	56	6	6	5.84	Ig lambda-2 chain C region OS=Rattus norvegicus OX=10116 PE=4 SV=1
BN	Urine	11580	70	1	UniRat	A0A0G2JSH9	354	21955	19	19	6	6	1.78	Peroxiredoxin-2 OS=Rattus norvegicus OX=10116 GN=Prdx2 PE=1 SV=1
BN	Urine	11580	77	1	UniRat	P02767	310	15824	11	11	6	6	3.07	Transthyretin OS=Rattus norvegicus OX=10116 GN=Ttr PE=1 SV=1
BN	Urine	11580	84	1	UniRat	P07632	260	16073	13	13	6	6	2.99	Superoxide dismutase [Cu-Zn] OS=Rattus norvegicus OX=10116 GN=Sod1 PE=1 SV=2
BN	Urine	11580	104	1	UniRat	G3V836	179	52015	6	6	6	6	0.55	Clusterin OS=Rattus norvegicus OX=10116 GN=Clu PE=1 SV=1
BN	Urine	11580	106	1	UniRat	P08721	172	35113	7	7	6	6	0.91	Osteopontin OS=Rattus norvegicus OX=10116 GN=Spp1 PE=1 SV=2
BN	Urine	11580	110	1	UniRat	P04762	167	60062	6	6	6	6	0.46	Catalase OS=Rattus norvegicus OX=10116 GN=Cat PE=1 SV=3
BN	Urine	11580	112	1	UniRat	P04916	163	23547	6	6	6	6	1.6	Retinol-binding protein 4 OS=Rattus norvegicus OX=10116 GN=Rbp4 PE=1 SV=1
BN	Urine	11580	117	1	UniRat	F7F389	158	66555	7	7	6	6	0.41	Complement component C9 OS=Rattus norvegicus OX=10116 GN=C9 PE=1 SV=1
BN	Urine	11580	122	1	UniRat	Q08420	148	27002	8	8	6	6	1.31	Extracellular superoxide dismutase [Cu-Zn] OS=Rattus norvegicus OX=10116 GN=Sod3 PE=1 SV=2
BN	Urine	11580	132	1	UniRat	Q3KR76	140	49303	8	8	6	6	0.59	Urokinase-type plasminogen activator OS=Rattus norvegicus OX=10116 GN=Plau PE=2 SV=1
BN	Urine	11580	155	1	UniRat	G3V852	104	271671	6	6	6	6	0.09	RCG55135, isoform CRA_b OS=Rattus norvegicus OX=10116 GN=Tln1 PE=1 SV=1
BN	Urine	11580	159	1	UniRat	D3ZFH5	100	92596	6	6	6	6	0.28	Inter-alpha-trypsin inhibitor heavy chain 2 OS=Rattus norvegicus OX=10116 GN=Itih2 PE=1 SV=3
BN	Urine	11581	30	1	UniRat	P20767	1078	11482	47	47	6	6	5.84	Ig lambda-2 chain C region OS=Rattus norvegicus OX=10116 PE=4 SV=1
BN	Urine	11581	76	1	UniRat	F7FHF3	274	62594	10	10	6	6	0.44	Serpin family F member 2 OS=Rattus norvegicus OX=10116 GN=Serpinf2 PE=1 SV=1
BN	Urine	11581	77	1	UniRat	A0A0G2JSH9	271	21955	9	9	6	6	1.78	Peroxiredoxin-2 OS=Rattus norvegicus OX=10116 GN=Prdx2 PE=1 SV=1
BN	Urine	11581	78	1	UniRat	G3V7H3	267	29036	7	7	6	6	1.18	Adipsin OS=Rattus norvegicus OX=10116 GN=Cfd PE=1 SV=1
BN	Urine	11581	79	1	UniRat	M0R485	266	47470	7	7	6	6	0.62	Peptidoglycan recognition protein 2 OS=Rattus norvegicus OX=10116 GN=Pglyrp2 PE=1 SV=2
BN	Urine	11581	80	1	UniRat	Q5M8C3	265	48131	8	8	6	6	0.6	Serine (Or cysteine) proteinase inhibitor, clade A (Alpha-1 antiproteinase, antitrypsin), member 4 OS=Rattus norvegicus OX=10116 GN=Serpina4 PE=1 SV=1
BN	Urine	11581	85	1	UniRat	A0A0G2K7X7	255	96854	6	6	6	6	0.27	Complement C7 OS=Rattus norvegicus OX=10116 GN=C7 PE=1 SV=1
BN	Urine	11581	96	1	UniRat	M0R660	228	36045	6	6	6	6	0.88	Glyceraldehyde-3-phosphate dehydrogenase OS=Rattus norvegicus OX=10116 PE=1 SV=1
BN	Urine	11581	114	1	UniRat	P04762	188	60062	6	6	6	6	0.46	Catalase OS=Rattus norvegicus OX=10116 GN=Cat PE=1 SV=3
BN	Urine	11581	116	1	UniRat	A0A0G2K531	178	25486	8	8	6	6	1.42	Glutathione peroxidase OS=Rattus norvegicus OX=10116 GN=Gpx3 PE=1 SV=1
BN	Urine	11581	119	1	UniRat	G3V8H1	172	29510	7	7	6	6	1.15	Kallikrein 1 OS=Rattus norvegicus OX=10116 GN=Klk1 PE=4 SV=1
BN	Urine	11581	121	1	UniRat	Q64230	171	86209	6	6	6	6	0.3	Meprin A subunit alpha OS=Rattus norvegicus OX=10116 GN=Mep1a PE=1 SV=2
BN	Urine	11581	130	1	UniRat	G3V811	153	83515	6	6	6	6	0.32	Protein-glutamine gamma-glutamyltransferase OS=Rattus norvegicus OX=10116 GN=F13a1 PE=1 SV=1
BN	Urine	11581	149	1	UniRat	Q5M891	130	69267	6	6	6	6	0.39	C4b-binding protein alpha chain OS=Rattus norvegicus OX=10116 GN=C4bpa PE=1 SV=1
WH	Clitoral	11599	1	7	UniRat	A0A096MJW3	558	11176	49	49	6	6	8.87	Lipocln_cytosolic_FA-bd_dom domain-containing protein (Fragment) OS=Rattus norvegicus OX=10116 PE=3 SV=1
WH	Clitoral	11599	9	3	UniRat	A0A0G2K9B5	468	26506	15	15	6	6	1.7	Isopentenyl-diphosphate Delta-isomerase OS=Rattus norvegicus OX=10116 PE=3 SV=1
WH	Clitoral	11599	10	3	UniRat	Q62669	150	16069	7	7	6	6	3	Globin a1 OS=Rattus norvegicus OX=10116 GN=LOC103694855 PE=1 SV=1
WH	Clitoral	11599	41	1	UniRat	Q3MIE4	248	43319	7	7	6	6	0.69	Synaptic vesicle membrane protein VAT-1 homolog OS=Rattus norvegicus OX=10116 GN=Vat1 PE=1 SV=1
WH	Clitoral	11599	56	1	UniRat	P20760	198	35677	10	10	6	6	1.11	Ig gamma-2A chain C region OS=Rattus norvegicus OX=10116 GN=Igg-2a PE=1 SV=1
WH	Clitoral	11599	57	1	UniRat	P11980	195	58294	6	6	6	6	0.48	Pyruvate kinase PKM OS=Rattus norvegicus OX=10116 GN=Pkm PE=1 SV=3
WH	Clitoral	11599	57	2	UniRat	A0A0G2JVG3	193	53730	6	6	6	6	0.53	Pyruvate kinase OS=Rattus norvegicus OX=10116 GN=Pkm PE=1 SV=1
WH	Clitoral	11599	61	1	UniRat	F1M9A7	184	78931	7	7	6	6	0.34	Acyl-coenzyme A oxidase OS=Rattus norvegicus OX=10116 GN=Acox3 PE=1 SV=2
WH	Clitoral	11599	77	1	UniRat	P85968	160	53715	7	7	6	6	0.53	6-phosphogluconate dehydrogenase, decarboxylating OS=Rattus norvegicus OX=10116 GN=Pgd PE=1 SV=1
WH	Clitoral	11599	78	1	UniRat	B2GV72	160	31221	6	6	6	6	1.07	Carbonyl reductase 3 OS=Rattus norvegicus OX=10116 GN=Cbr3 PE=1 SV=1
WH	Clitoral	11599	84	1	UniRat	Q8CHM7	152	64431	7	7	6	6	0.43	2-hydroxyacyl-CoA lyase 1 OS=Rattus norvegicus OX=10116 GN=Hacl1 PE=1 SV=1
WH	Clitoral	11599	86	1	UniRat	M0R590	150	36076	6	6	6	6	0.88	Glyceraldehyde-3-phosphate dehydrogenase OS=Rattus norvegicus OX=10116 GN=LOC108351137 PE=3 SV=1
WH	Clitoral	11599	88	1	UniRat	P04642	148	36712	7	7	6	6	0.86	L-lactate dehydrogenase A chain OS=Rattus norvegicus OX=10116 GN=Ldha PE=1 SV=1
WH	Clitoral	11599	97	1	UniRat	G3V936	138	52083	6	6	6	6	0.55	Citrate synthase OS=Rattus norvegicus OX=10116 GN=Cs PE=1 SV=1
WH	Clitoral	11599	101	1	UniRat	P62909	135	26828	6	6	6	6	1.32	40S ribosomal protein S3 OS=Rattus norvegicus OX=10116 GN=Rps3 PE=1 SV=1
WH	Clitoral	11599	102	1	UniRat	P16617	133	44909	6	6	6	6	0.66	Phosphoglycerate kinase 1 OS=Rattus norvegicus OX=10116 GN=Pgk1 PE=1 SV=2
WH	Clitoral	11599	107	1	UniRat	F7EPE0	129	63237	7	7	6	6	0.44	Prosaposin OS=Rattus norvegicus OX=10116 GN=Psap PE=1 SV=2
WH	Clitoral	11599	136	1	UniRat	Q6NYB7	108	22891	6	6	6	6	1.68	Ras-related protein Rab-1A OS=Rattus norvegicus OX=10116 GN=Rab1A PE=1 SV=3
WH	Clitoral	11599	146	1	UniRat	D4A5K6	104	55098	7	7	6	6	0.62	CAAX prenyl protease OS=Rattus norvegicus OX=10116 GN=Zmpste24 PE=1 SV=1
WH	Clitoral	11599	161	1	UniRat	P16970	94	75780	6	6	6	6	0.35	ATP-binding cassette sub-family D member 3 OS=Rattus norvegicus OX=10116 GN=Abcd3 PE=1 SV=3
WH	Clitoral	11608	6	3	UniRat	D4AEN4	461	21067	14	14	6	6	2.5	Isopentenyl-diphosphate Delta-isomerase OS=Rattus norvegicus OX=10116 GN=LOC103694120 PE=3 SV=2
WH	Clitoral	11608	20	1	UniRat	F1LMN1	188	56020	7	7	6	6	0.62	Unspecific monooxygenase OS=Rattus norvegicus OX=10116 GN=Cyp2b12 PE=3 SV=1
WH	Clitoral	11608	26	1	UniRat	Q9EQS0	160	37608	6	6	6	6	0.84	Transaldolase OS=Rattus norvegicus OX=10116 GN=Taldo1 PE=1 SV=2
WH	Clitoral	11608	27	1	UniRat	Q9Z2L0	154	30851	6	6	6	6	1.1	Voltage-dependent anion-selective channel protein 1 OS=Rattus norvegicus OX=10116 GN=Vdac1 PE=1 SV=4
WH	Clitoral	11608	28	1	UniRat	P05197	152	96192	6	6	6	6	0.27	Elongation factor 2 OS=Rattus norvegicus OX=10116 GN=Eef2 PE=1 SV=4
WH	Clitoral	11608	29	1	UniRat	O35760	149	26721	8	8	6	6	1.7	Isopentenyl-diphosphate Delta-isomerase 1 OS=Rattus norvegicus OX=10116 GN=Idi1 PE=2 SV=2
WH	Clitoral	11608	32	2	UniRat	Q4FZU2	100	59555	6	6	6	6	0.47	Keratin, type II cytoskeletal 6A OS=Rattus norvegicus OX=10116 GN=Krt6a PE=1 SV=1
WH	Clitoral	11608	35	1	UniRat	Q6IN22	141	38432	8	8	6	6	1.01	Cathepsin B OS=Rattus norvegicus OX=10116 GN=Ctsb PE=1 SV=1
WH	Clitoral	11608	38	1	UniRat	M0R757	134	50418	9	9	6	6	0.58	Elongation factor 1-alpha OS=Rattus norvegicus OX=10116 GN=LOC100360413 PE=3 SV=1
WH	Clitoral	11608	39	1	UniRat	A0A0G2K3Z9	132	22378	9	9	6	6	2.26	Peroxiredoxin-1 OS=Rattus norvegicus OX=10116 PE=3 SV=1
WH	Clitoral	11608	47	1	UniRat	Q9JKB7	116	51439	6	6	6	6	0.57	Guanine deaminase OS=Rattus norvegicus OX=10116 GN=Gda PE=1 SV=1
WH	Clitoral	11608	48	1	UniRat	Q920P6	111	40159	7	7	6	6	0.95	Adenosine deaminase OS=Rattus norvegicus OX=10116 GN=Ada PE=1 SV=3
WH	Clitoral	11608	55	2	UniRat	P62260	98	29326	6	6	6	6	1.18	14-3-3 protein epsilon OS=Rattus norvegicus OX=10116 GN=Ywhae PE=1 SV=1
WH	Clitoral	11608	58	1	UniRat	O88989	94	36631	6	6	6	6	0.87	Malate dehydrogenase, cytoplasmic OS=Rattus norvegicus OX=10116 GN=Mdh1 PE=1 SV=3
WH	Clitoral	11608	63	1	UniRat	G3V796	89	46941	6	6	6	6	0.63	Medium-chain specific acyl-CoA dehydrogenase, mitochondrial OS=Rattus norvegicus OX=10116 GN=Acadm PE=1 SV=1
WH	Clitoral	11608	158	1	UniRat	P46462	52	89977	6	6	6	6	0.29	Transitional endoplasmic reticulum ATPase OS=Rattus norvegicus OX=10116 GN=Vcp PE=1 SV=3
WH	Clitoral	11610	9	1	UniRat	D3ZCD3	293	26474	12	12	6	6	1.73	Isopentenyl-diphosphate Delta-isomerase OS=Rattus norvegicus OX=10116 GN=LOC291276 PE=3 SV=2
WH	Clitoral	11610	18	1	UniRat	F1LMN1	158	56020	6	6	6	6	0.51	Unspecific monooxygenase OS=Rattus norvegicus OX=10116 GN=Cyp2b12 PE=3 SV=1
WH	Clitoral	11610	19	1	UniRat	Q6P6T6	156	45107	8	8	6	6	0.67	Cathepsin D OS=Rattus norvegicus OX=10116 GN=Ctsd PE=1 SV=1
WH	Clitoral	11610	21	1	UniRat	P17425	130	58025	6	6	6	6	0.49	Hydroxymethylglutaryl-CoA synthase, cytoplasmic OS=Rattus norvegicus OX=10116 GN=Hmgcs1 PE=1 SV=1
WH	Clitoral	11610	23	1	UniRat	Q6AYG5	124	32781	7	7	6	6	1.26	Ethylmalonyl-CoA decarboxylase OS=Rattus norvegicus OX=10116 GN=Echdc1 PE=1 SV=1
WH	Clitoral	11610	32	1	UniRat	A0A0G2JSW3	105	16069	8	8	6	6	3.05	Globin a4 OS=Rattus norvegicus OX=10116 GN=Hbb PE=1 SV=1
WH	Clitoral	11610	38	1	UniRat	A0A0G2JTL5	98	141057	6	6	6	6	0.18	Pyruvate carboxylase OS=Rattus norvegicus OX=10116 GN=Pc PE=1 SV=1
WH	Clitoral	11610	42	1	UniRat	A0A0G2K3Z9	87	22378	7	7	6	6	1.76	Peroxiredoxin-1 OS=Rattus norvegicus OX=10116 PE=3 SV=1
WH	Clitoral	11610	49	1	UniRat	M0R590	84	36076	6	6	6	6	0.89	Glyceraldehyde-3-phosphate dehydrogenase OS=Rattus norvegicus OX=10116 GN=LOC108351137 PE=3 SV=1
WH	Clitoral	11610	55	1	UniRat	O88989	79	36631	7	7	6	6	0.87	Malate dehydrogenase, cytoplasmic OS=Rattus norvegicus OX=10116 GN=Mdh1 PE=1 SV=3
WH	Scent	11601	7	2	UniRat	A0A0G2K9Y0	256	52301	12	12	6	6	0.67	Immunoglobulin heavy constant mu OS=Rattus norvegicus OX=10116 GN=Ighm PE=4 SV=1
WH	Scent	11601	56	1	UniRat	D4A400	84	79053	7	7	6	6	0.34	Lactoperoxidase OS=Rattus norvegicus OX=10116 GN=Lpo PE=4 SV=1
WH	Scent	11606	1	6	UniRat	A0A096MJW3	595	11176	49	49	6	6	8.83	Lipocln_cytosolic_FA-bd_dom domain-containing protein (Fragment) OS=Rattus norvegicus OX=10116 PE=3 SV=1
WH	Scent	11606	11	2	UniRat	A0A0G2JXK5	334	46361	10	10	6	6	0.77	Serine protease inhibitor A3N OS=Rattus norvegicus OX=10116 GN=LOC299282 PE=1 SV=1
WH	Scent	11606	25	1	UniRat	Q6IN22	188	38432	8	8	6	6	0.81	Cathepsin B OS=Rattus norvegicus OX=10116 GN=Ctsb PE=1 SV=1
WH	Scent	11606	32	1	UniRat	B5DEI2	124	58463	8	8	6	6	0.48	Amine oxidase OS=Rattus norvegicus OX=10116 GN=Lao1 PE=2 SV=1
WH	Scent	11607	4	1	UniRat	A0A0G2JZW1	692	24607	30	30	6	6	1.92	Ig-like domain-containing protein OS=Rattus norvegicus OX=10116 PE=4 SV=1
WH	Scent	11607	19	1	UniRat	P01048	113	48828	6	6	6	6	0.6	T-kininogen 1 OS=Rattus norvegicus OX=10116 GN=Map1 PE=1 SV=2
WH	Scent	SNS11599	1	6	UniRat	A0A096MJW3	461	11176	47	47	6	6	9	Lipocln_cytosolic_FA-bd_dom domain-containing protein (Fragment) OS=Rattus norvegicus OX=10116 PE=3 SV=1
WH	Scent	SNS11599	8	1	UniRat	A0A0G2JZW1	320	24607	14	14	6	6	1.93	Ig-like domain-containing protein OS=Rattus norvegicus OX=10116 PE=4 SV=1
WH	Scent	SNS11599	12	1	UniRat	Q920P6	208	40159	8	8	6	6	0.77	Adenosine deaminase OS=Rattus norvegicus OX=10116 GN=Ada PE=1 SV=3
WH	Scent	SNS11599	16	1	UniRat	P21704	163	32272	7	7	6	6	1.03	Deoxyribonuclease-1 OS=Rattus norvegicus OX=10116 GN=Dnase1 PE=2 SV=1
WH	Scent	SNS11599	17	1	UniRat	Q64240	133	39738	6	6	6	6	0.78	Protein AMBP OS=Rattus norvegicus OX=10116 GN=Ambp PE=1 SV=1
WH	Scent	SNS11608	9	1	UniRat	P20760	277	35677	14	14	6	6	0.92	Ig gamma-2A chain C region OS=Rattus norvegicus OX=10116 GN=Igg-2a PE=1 SV=1
WH	Scent	SNS11608	10	1	UniRat	P20059	249	52060	14	14	6	6	0.57	Hemopexin OS=Rattus norvegicus OX=10116 GN=Hpx PE=1 SV=3
WH	Scent	SNS11608	11	1	UniRat	P21704	239	32272	12	12	6	6	1.05	Deoxyribonuclease-1 OS=Rattus norvegicus OX=10116 GN=Dnase1 PE=2 SV=1
WH	Scent	SNS11608	15	2	UniRat	P02761	160	21009	11	11	6	6	1.99	Major urinary protein OS=Rattus norvegicus OX=10116 PE=1 SV=1
WH	Scent	SNS11608	16	1	UniRat	Q64230	196	86209	7	7	6	6	0.31	Meprin A subunit alpha OS=Rattus norvegicus OX=10116 GN=Mep1a PE=1 SV=2
WH	Scent	SNS11608	25	1	UniRat	A0A0G2K9I6	105	124393	7	7	6	6	0.21	Ceruloplasmin OS=Rattus norvegicus OX=10116 GN=Cp PE=1 SV=1
[truncated: 7,751 more rows]
