# Supplementary material for: Unraveling female communication through scent marks in the Norway rat
Source: Proc Natl Acad Sci U S A. 2023 Jun 12;120(25):e2300794120. doi: 10.1073/pnas.2300794120 (PMC10288631; doi:10.1073/pnas.2300794120)
Supplement: Supplementary file 5 — Dataset S04 (XLSX) [file pnas.2300794120.sd04.xlsx]

## Sheet: Female scentmarking Fig1
Subject_strain	Subject_id	Trial_week	Trial_day	Trial_type	Stimulus_sex	Stimulus_strain	Subject_estrous_stage	Subject_receptivity	Trial_order	Deposit_any	Deposit_clitoral	Deposit_other
brown norway	13728	1	1	control	female	same	diestrus	0	stimulus first	0	0	0
brown norway	13728	1	1	urine	female	same	diestrus	0	stimulus first	0	0	0
brown norway	13728	1	3	control	female	same	proestrus	1	stimulus first	0	0	0
brown norway	13728	1	3	urine	female	same	proestrus	1	stimulus first	0	0	0
brown norway	13728	2	2	control	male	same	metestrus	0	stimulus first	0	0	0
brown norway	13728	2	2	urine	male	same	metestrus	0	stimulus first	0	0	0
brown norway	13728	2	4	control	male	same	metestrus	0	control first	0	0	0
brown norway	13728	2	4	urine	male	same	metestrus	0	control first	0	0	0
brown norway	13728	3	2	control	female	different	metestrus	0	stimulus first	0	0	0
brown norway	13728	3	2	urine	female	different	metestrus	0	stimulus first	0	0	0
brown norway	13728	3	4	control	female	different	proestrus	1	control first	0	0	0
brown norway	13728	3	4	urine	female	different	proestrus	1	control first	0	0	0
brown norway	13728	4	2	control	male	different	metestrus	0	stimulus first	0	0	0
brown norway	13728	4	2	urine	male	different	metestrus	0	stimulus first	0	0	0
brown norway	13728	4	4	control	male	different	metestrus	0	control first	0	0	0
brown norway	13728	4	4	urine	male	different	metestrus	0	control first	0	0	0
brown norway	13729	1	2	control	male	same	diestrus	0	control first	1	0	1
brown norway	13729	1	2	urine	male	same	diestrus	0	control first	0	0	0
brown norway	13729	1	4	control	male	same	proestrus	1	control first	1	0	1
brown norway	13729	1	4	urine	male	same	proestrus	1	control first	1	1	1
brown norway	13729	2	2	control	male	different	estrus	1	control first	1	1	1
brown norway	13729	2	2	urine	male	different	estrus	1	control first	1	1	1
brown norway	13729	2	4	control	male	different	metestrus	0	stimulus first	1	1	1
brown norway	13729	2	4	urine	male	different	metestrus	0	stimulus first	1	1	1
brown norway	13729	3	2	control	female	different	metestrus	0	stimulus first	0	0	0
brown norway	13729	3	2	urine	female	different	metestrus	0	stimulus first	1	1	1
brown norway	13729	3	4	control	female	different	metestrus	0	stimulus first	1	1	1
brown norway	13729	3	4	urine	female	different	metestrus	0	stimulus first	1	1	1
brown norway	13729	4	1	control	female	same	proestrus	1	control first	1	0	1
brown norway	13729	4	1	urine	female	same	proestrus	1	control first	1	1	1
brown norway	13729	4	3	control	female	same	metestrus	0	control first	0	0	0
brown norway	13729	4	3	urine	female	same	metestrus	0	control first	1	0	1
brown norway	13730	1	2	control	female	same	estrus	1	control first	1	0	1
brown norway	13730	1	2	urine	female	same	estrus	1	control first	1	0	1
brown norway	13730	1	4	control	female	same	diestrus	0	control first	0	0	0
brown norway	13730	1	4	urine	female	same	diestrus	0	control first	1	0	1
brown norway	13730	2	2	control	female	different	proestrus	1	control first	1	1	0
brown norway	13730	2	2	urine	female	different	proestrus	1	control first	0	0	0
brown norway	13730	2	4	control	female	different	diestrus	0	stimulus first	0	0	0
brown norway	13730	2	4	urine	female	different	diestrus	0	stimulus first	1	1	1
brown norway	13730	3	2	control	male	different	metestrus	0	control first	0	0	0
brown norway	13730	3	2	urine	male	different	metestrus	0	control first	0	0	0
brown norway	13730	3	4	control	male	different	estrus	1	control first	0	0	0
brown norway	13730	3	4	urine	male	different	estrus	1	control first	0	0	0
brown norway	13730	4	1	control	male	same	metestrus	0	stimulus first	1	0	1
brown norway	13730	4	1	urine	male	same	metestrus	0	stimulus first	1	0	1
brown norway	13730	4	3	control	male	same	metestrus	0	control first	0	0	0
brown norway	13730	4	3	urine	male	same	metestrus	0	control first	0	0	0
brown norway	13731	1	1	control	male	same	estrus	1	control first	1	1	1
brown norway	13731	1	1	urine	male	same	estrus	1	control first	0	0	0
brown norway	13731	1	3	control	male	same	diestrus	0	stimulus first	1	0	1
brown norway	13731	1	3	urine	male	same	diestrus	0	stimulus first	1	0	1
brown norway	13731	2	1	control	female	different	estrus	1	stimulus first	1	1	1
brown norway	13731	2	1	urine	female	different	estrus	1	stimulus first	1	1	1
brown norway	13731	2	3	control	female	different	metestrus	0	stimulus first	0	0	0
brown norway	13731	2	3	urine	female	different	metestrus	0	stimulus first	1	1	1
brown norway	13731	3	1	control	female	same	diestrus	0	stimulus first	1	1	0
brown norway	13731	3	1	urine	female	same	diestrus	0	stimulus first	1	0	1
brown norway	13731	3	3	control	female	same	metestrus	0	control first	1	1	1
brown norway	13731	3	3	urine	female	same	metestrus	0	control first	1	1	1
brown norway	13731	4	2	control	male	different	metestrus	0	stimulus first	1	1	1
brown norway	13731	4	2	urine	male	different	metestrus	0	stimulus first	1	1	1
brown norway	13731	4	4	control	male	different	diestrus	0	control first	1	1	1
brown norway	13731	4	4	urine	male	different	diestrus	0	control first	0	0	0
brown norway	13732	1	1	control	male	same	proestrus	1	control first	1	1	1
brown norway	13732	1	1	urine	male	same	proestrus	1	control first	1	1	1
brown norway	13732	1	3	control	male	same	metestrus	0	stimulus first	1	0	1
brown norway	13732	1	3	urine	male	same	metestrus	0	stimulus first	1	1	1
brown norway	13732	2	1	control	male	different	proestrus	1	stimulus first	1	0	1
brown norway	13732	2	1	urine	male	different	proestrus	1	stimulus first	0	0	0
brown norway	13732	2	3	control	male	different	estrus	1	control first	0	0	0
brown norway	13732	2	3	urine	male	different	estrus	1	control first	1	1	1
brown norway	13732	3	2	control	female	same	metestrus	0	stimulus first	0	0	0
brown norway	13732	3	2	urine	female	same	metestrus	0	stimulus first	1	1	1
brown norway	13732	3	4	control	female	same	diestrus	0	stimulus first	0	0	0
brown norway	13732	3	4	urine	female	same	diestrus	0	stimulus first	1	1	1
brown norway	13732	4	1	control	female	different	estrus	1	control first	0	0	0
brown norway	13732	4	1	urine	female	different	estrus	1	control first	0	0	0
brown norway	13732	4	3	control	female	different	metestrus	0	control first	1	1	1
brown norway	13732	4	3	urine	female	different	metestrus	0	control first	1	1	1
brown norway	13733	1	2	control	female	same	metestrus	0	stimulus first	1	1	0
brown norway	13733	1	2	urine	female	same	metestrus	0	stimulus first	1	0	1
brown norway	13733	1	4	control	female	same	metestrus	0	control first	1	1	1
brown norway	13733	1	4	urine	female	same	metestrus	0	control first	1	1	0
brown norway	13733	2	1	control	male	same	proestrus	1	control first	1	0	1
brown norway	13733	2	1	urine	male	same	proestrus	1	control first	1	0	1
brown norway	13733	2	3	control	male	same	proestrus	1	control first	1	1	0
brown norway	13733	2	3	urine	male	same	proestrus	1	control first	1	1	0
brown norway	13733	3	1	control	female	different	metestrus	0	stimulus first	0	0	0
brown norway	13733	3	1	urine	female	different	metestrus	0	stimulus first	1	1	1
brown norway	13733	3	3	control	female	different	metestrus	0	control first	1	1	1
brown norway	13733	3	3	urine	female	different	metestrus	0	control first	1	0	1
brown norway	13733	4	2	control	male	different	metestrus	0	control first	1	1	1
brown norway	13733	4	2	urine	male	different	metestrus	0	control first	1	1	1
brown norway	13733	4	4	control	male	different	proestrus	1	stimulus first	1	1	1
brown norway	13733	4	4	urine	male	different	proestrus	1	stimulus first	1	1	0
brown norway	13734	1	1	control	female	same	metestrus	0	stimulus first	0	0	0
brown norway	13734	1	1	urine	female	same	metestrus	0	stimulus first	1	0	1
brown norway	13734	1	3	control	female	same	metestrus	0	stimulus first	1	1	1
brown norway	13734	1	3	urine	female	same	metestrus	0	stimulus first	1	1	1
brown norway	13734	2	1	control	male	same	diestrus	0	stimulus first	0	0	0
brown norway	13734	2	1	urine	male	same	diestrus	0	stimulus first	0	0	0
brown norway	13734	2	3	control	male	same	estrus	1	stimulus first	1	1	1
brown norway	13734	2	3	urine	male	same	estrus	1	stimulus first	0	0	0
brown norway	13734	3	2	control	male	different	estrus	1	stimulus first	1	1	1
brown norway	13734	3	2	urine	male	different	estrus	1	stimulus first	0	0	0
brown norway	13734	3	4	control	male	different	metestrus	0	stimulus first	1	1	0
brown norway	13734	3	4	urine	male	different	metestrus	0	stimulus first	1	0	1
brown norway	13734	4	2	control	female	different	diestrus	0	stimulus first	0	0	0
brown norway	13734	4	2	urine	female	different	diestrus	0	stimulus first	0	0	0
brown norway	13734	4	4	control	female	different	estrus	1	stimulus first	0	0	0
brown norway	13734	4	4	urine	female	different	estrus	1	stimulus first	1	1	1
brown norway	13735	1	2	control	male	different	estrus	1	stimulus first	1	1	1
brown norway	13735	1	2	urine	male	different	estrus	1	stimulus first	0	0	0
brown norway	13735	1	4	control	male	different	metestrus	0	control first	0	0	0
brown norway	13735	1	4	urine	male	different	metestrus	0	control first	1	1	1
brown norway	13735	2	1	control	female	same	metestrus	0	stimulus first	1	1	1
brown norway	13735	2	1	urine	female	same	metestrus	0	stimulus first	1	1	1
brown norway	13735	2	3	control	female	same	metestrus	0	control first	1	1	1
brown norway	13735	2	3	urine	female	same	metestrus	0	control first	1	1	1
brown norway	13735	3	1	control	female	different	estrus	1	stimulus first	1	0	1
brown norway	13735	3	1	urine	female	different	estrus	1	stimulus first	1	1	1
brown norway	13735	3	3	control	female	different	metestrus	0	stimulus first	1	1	1
brown norway	13735	3	3	urine	female	different	metestrus	0	stimulus first	1	1	1
brown norway	13735	4	1	control	male	same	estrus	1	control first	1	0	1
brown norway	13735	4	1	urine	male	same	estrus	1	control first	1	0	1
brown norway	13735	4	3	control	male	same	metestrus	0	stimulus first	1	0	1
brown norway	13735	4	3	urine	male	same	metestrus	0	stimulus first	1	1	1
brown norway	13736	1	1	control	male	different	proestrus	1	control first	1	1	0
brown norway	13736	1	1	urine	male	different	proestrus	1	control first	0	0	0
brown norway	13736	1	3	control	male	different	diestrus	0	stimulus first	0	0	0
brown norway	13736	1	3	urine	male	different	diestrus	0	stimulus first	0	0	0
brown norway	13736	2	2	control	female	same	metestrus	0	stimulus first	1	1	1
brown norway	13736	2	2	urine	female	same	metestrus	0	stimulus first	1	1	1
brown norway	13736	2	4	control	female	same	proestrus	1	stimulus first	0	0	0
brown norway	13736	2	4	urine	female	same	proestrus	1	stimulus first	1	1	1
brown norway	13736	3	1	control	female	different	metestrus	0	control first	1	0	1
brown norway	13736	3	1	urine	female	different	metestrus	0	control first	0	0	0
brown norway	13736	3	3	control	female	different	metestrus	0	control first	1	1	0
brown norway	13736	3	3	urine	female	different	metestrus	0	control first	0	0	0
brown norway	13736	4	2	control	male	same	metestrus	0	stimulus first	0	0	0
brown norway	13736	4	2	urine	male	same	metestrus	0	stimulus first	1	1	1
brown norway	13736	4	4	control	male	same	proestrus	1	stimulus first	1	0	1
brown norway	13736	4	4	urine	male	same	proestrus	1	stimulus first	0	0	0
brown norway	13737	1	2	control	female	same	diestrus	0	stimulus first	1	1	1
brown norway	13737	1	2	urine	female	same	diestrus	0	stimulus first	1	1	1
brown norway	13737	1	4	control	female	same	metestrus	0	control first	0	0	0
brown norway	13737	1	4	urine	female	same	metestrus	0	control first	1	1	1
brown norway	13737	2	2	control	female	different	metestrus	0	stimulus first	0	0	0
brown norway	13737	2	2	urine	female	different	metestrus	0	stimulus first	1	1	1
brown norway	13737	2	4	control	female	different	metestrus	0	control first	1	1	1
brown norway	13737	2	4	urine	female	different	metestrus	0	control first	1	0	1
brown norway	13737	3	1	control	male	different	metestrus	0	control first	1	0	1
brown norway	13737	3	1	urine	male	different	metestrus	0	control first	1	0	1
brown norway	13737	3	3	control	male	different	metestrus	0	control first	1	1	1
brown norway	13737	3	3	urine	male	different	metestrus	0	control first	1	1	1
brown norway	13737	4	1	control	male	same	diestrus	0	stimulus first	1	1	1
brown norway	13737	4	1	urine	male	same	diestrus	0	stimulus first	1	1	1
brown norway	13737	4	3	control	male	same	diestrus	0	control first	1	0	1
brown norway	13737	4	3	urine	male	same	diestrus	0	control first	1	1	1
wistar han	13748	1	2	control	male	same	metestrus	0	stimulus first	0	0	0
wistar han	13748	1	2	urine	male	same	metestrus	0	stimulus first	1	0	1
wistar han	13748	1	4	control	male	same	metestrus	0	stimulus first	1	1	1
wistar han	13748	1	4	urine	male	same	metestrus	0	stimulus first	1	1	1
wistar han	13748	2	1	control	female	same	diestrus	0	stimulus first	1	1	1
wistar han	13748	2	1	urine	female	same	diestrus	0	stimulus first	1	1	1
wistar han	13748	2	3	control	female	same	estrus	1	control first	1	0	1
wistar han	13748	2	3	urine	female	same	estrus	1	control first	1	0	1
wistar han	13748	3	1	control	male	different	metestrus	0	control first	1	1	1
wistar han	13748	3	1	urine	male	different	metestrus	0	control first	1	1	1
wistar han	13748	3	3	control	male	different	diestrus	0	stimulus first	1	1	1
wistar han	13748	3	3	urine	male	different	diestrus	0	stimulus first	1	1	1
wistar han	13748	4	2	control	female	different	proestrus	1	control first	1	1	1
wistar han	13748	4	2	urine	female	different	proestrus	1	control first	1	1	1
wistar han	13748	4	4	control	female	different	diestrus	0	stimulus first	1	1	1
wistar han	13748	4	4	urine	female	different	diestrus	0	stimulus first	1	1	1
wistar han	13749	1	1	control	female	same	metestrus	0	stimulus first	1	1	1
wistar han	13749	1	1	urine	female	same	metestrus	0	stimulus first	1	1	1
wistar han	13749	1	3	control	female	same	estrus	1	control first	1	0	1
wistar han	13749	1	3	urine	female	same	estrus	1	control first	1	1	1
wistar han	13749	2	2	control	female	different	metestrus	0	control first	1	1	1
wistar han	13749	2	2	urine	female	different	metestrus	0	control first	1	1	1
wistar han	13749	2	4	control	female	different	estrus	1	control first	0	0	0
wistar han	13749	2	4	urine	female	different	estrus	1	control first	1	1	1
wistar han	13749	3	2	control	male	different	metestrus	0	control first	0	0	0
wistar han	13749	3	2	urine	male	different	metestrus	0	control first	1	0	1
wistar han	13749	3	4	control	male	different	diestrus	0	control first	1	0	1
wistar han	13749	3	4	urine	male	different	diestrus	0	control first	1	1	1
wistar han	13749	4	2	control	male	same	proestrus	1	control first	1	1	1
wistar han	13749	4	2	urine	male	same	proestrus	1	control first	1	1	1
wistar han	13749	4	4	control	male	same	metestrus	0	stimulus first	1	1	1
wistar han	13749	4	4	urine	male	same	metestrus	0	stimulus first	1	0	1
wistar han	13750	1	1	control	male	different	metestrus	0	stimulus first	1	1	1
wistar han	13750	1	1	urine	male	different	metestrus	0	stimulus first	1	1	1
wistar han	13750	1	3	control	male	different	metestrus	0	stimulus first	1	0	1
wistar han	13750	1	3	urine	male	different	metestrus	0	stimulus first	1	1	1
wistar han	13750	2	1	control	female	different	proestrus	1	stimulus first	1	1	1
wistar han	13750	2	1	urine	female	different	proestrus	1	stimulus first	1	1	1
wistar han	13750	2	3	control	female	different	metestrus	0	stimulus first	1	1	1
wistar han	13750	2	3	urine	female	different	metestrus	0	stimulus first	0	0	0
wistar han	13750	3	2	control	female	same	metestrus	0	control first	1	1	1
wistar han	13750	3	2	urine	female	same	metestrus	0	control first	1	0	1
wistar han	13750	3	4	control	female	same	proestrus	1	control first	1	0	1
wistar han	13750	3	4	urine	female	same	proestrus	1	control first	1	0	1
wistar han	13750	4	2	control	male	same	metestrus	0	stimulus first	1	0	1
wistar han	13750	4	2	urine	male	same	metestrus	0	stimulus first	1	0	1
wistar han	13750	4	4	control	male	same	metestrus	0	control first	1	0	1
wistar han	13750	4	4	urine	male	same	metestrus	0	control first	1	1	1
wistar han	13751	1	2	control	female	same	metestrus	0	control first	1	1	1
wistar han	13751	1	2	urine	female	same	metestrus	0	control first	1	1	1
wistar han	13751	1	4	control	female	same	estrus	1	control first	1	1	1
wistar han	13751	1	4	urine	female	same	estrus	1	control first	1	0	1
wistar han	13751	2	1	control	male	same	estrus	1	control first	1	0	1
wistar han	13751	2	1	urine	male	same	estrus	1	control first	1	0	1
wistar han	13751	2	3	control	male	same	estrus	1	stimulus first	1	1	1
wistar han	13751	2	3	urine	male	same	estrus	1	stimulus first	1	1	1
wistar han	13751	3	1	control	female	different	metestrus	0	stimulus first	1	0	1
wistar han	13751	3	1	urine	female	different	metestrus	0	stimulus first	1	0	1
wistar han	13751	3	3	control	female	different	proestrus	1	stimulus first	0	0	0
wistar han	13751	3	3	urine	female	different	proestrus	1	stimulus first	1	0	1
wistar han	13751	4	1	control	male	different	metestrus	0	stimulus first	1	0	1
wistar han	13751	4	1	urine	male	different	metestrus	0	stimulus first	1	0	1
wistar han	13751	4	3	control	male	different	proestrus	1	stimulus first	0	0	0
wistar han	13751	4	3	urine	male	different	proestrus	1	stimulus first	0	0	0
wistar han	13752	1	2	control	male	different	metestrus	0	stimulus first	0	0	0
wistar han	13752	1	2	urine	male	different	metestrus	0	stimulus first	1	0	1
wistar han	13752	1	4	control	male	different	metestrus	0	control first	1	0	1
wistar han	13752	1	4	urine	male	different	metestrus	0	control first	1	0	1
wistar han	13752	2	2	control	female	same	proestrus	1	stimulus first	1	0	1
wistar han	13752	2	2	urine	female	same	proestrus	1	stimulus first	1	0	1
wistar han	13752	2	4	control	female	same	proestrus	1	stimulus first	1	0	1
wistar han	13752	2	4	urine	female	same	proestrus	1	stimulus first	1	0	1
wistar han	13752	3	2	control	male	same	estrus	1	stimulus first	0	0	0
wistar han	13752	3	2	urine	male	same	estrus	1	stimulus first	0	0	0
wistar han	13752	3	4	control	male	same	diestrus	0	stimulus first	1	1	1
wistar han	13752	3	4	urine	male	same	diestrus	0	stimulus first	1	1	1
wistar han	13752	4	1	control	female	different	metestrus	0	control first	1	1	1
wistar han	13752	4	1	urine	female	different	metestrus	0	control first	1	1	1
wistar han	13752	4	3	control	female	different	proestrus	1	control first	0	0	0
wistar han	13752	4	3	urine	female	different	proestrus	1	control first	0	0	0
wistar han	13753	1	2	control	female	same	diestrus	0	stimulus first	0	0	0
wistar han	13753	1	2	urine	female	same	diestrus	0	stimulus first	1	1	1
wistar han	13753	1	4	control	female	same	estrus	1	stimulus first	1	1	1
wistar han	13753	1	4	urine	female	same	estrus	1	stimulus first	1	1	1
wistar han	13753	2	2	control	male	same	metestrus	0	stimulus first	1	0	1
wistar han	13753	2	2	urine	male	same	metestrus	0	stimulus first	1	0	1
wistar han	13753	2	4	control	male	same	proestrus	1	control first	1	0	1
wistar han	13753	2	4	urine	male	same	proestrus	1	control first	1	0	1
wistar han	13753	3	2	control	male	different	estrus	1	stimulus first	1	0	1
wistar han	13753	3	2	urine	male	different	estrus	1	stimulus first	1	0	1
wistar han	13753	3	4	control	male	different	diestrus	0	control first	1	1	1
wistar han	13753	3	4	urine	male	different	diestrus	0	control first	1	1	1
wistar han	13753	4	1	control	female	different	metestrus	0	control first	1	0	1
wistar han	13753	4	1	urine	female	different	metestrus	0	control first	1	0	1
wistar han	13753	4	3	control	female	different	estrus	1	stimulus first	1	1	1
wistar han	13753	4	3	urine	female	different	estrus	1	stimulus first	1	1	1
wistar han	13754	1	1	control	male	same	estrus	1	control first	1	0	1
wistar han	13754	1	1	urine	male	same	estrus	1	control first	1	0	1
wistar han	13754	1	3	control	male	same	metestrus	0	control first	1	0	1
wistar han	13754	1	3	urine	male	same	metestrus	0	control first	0	0	0
wistar han	13754	2	2	control	male	different	proestrus	1	stimulus first	1	0	1
wistar han	13754	2	2	urine	male	different	proestrus	1	stimulus first	0	0	0
wistar han	13754	2	4	control	male	different	metestrus	0	control first	1	0	1
wistar han	13754	2	4	urine	male	different	metestrus	0	control first	1	0	1
wistar han	13754	3	2	control	female	different	diestrus	0	control first	1	0	1
wistar han	13754	3	2	urine	female	different	diestrus	0	control first	1	0	1
wistar han	13754	3	4	control	female	different	metestrus	0	stimulus first	1	0	1
wistar han	13754	3	4	urine	female	different	metestrus	0	stimulus first	1	0	1
wistar han	13754	4	2	control	female	same	metestrus	0	control first	1	0	1
wistar han	13754	4	2	urine	female	same	metestrus	0	control first	1	0	1
wistar han	13754	4	4	control	female	same	proestrus	1	stimulus first	1	0	1
wistar han	13754	4	4	urine	female	same	proestrus	1	stimulus first	1	0	1
wistar han	13755	1	2	control	female	different	proestrus	1	stimulus first	1	0	1
wistar han	13755	1	2	urine	female	different	proestrus	1	stimulus first	1	0	1
wistar han	13755	1	4	control	female	different	proestrus	1	stimulus first	1	1	1
wistar han	13755	1	4	urine	female	different	proestrus	1	stimulus first	1	1	1
wistar han	13755	2	2	control	male	different	proestrus	1	stimulus first	1	1	1
wistar han	13755	2	2	urine	male	different	proestrus	1	stimulus first	1	1	1
wistar han	13755	2	4	control	male	different	diestrus	0	control first	1	0	1
wistar han	13755	2	4	urine	male	different	diestrus	0	control first	1	0	1
wistar han	13755	3	1	control	female	same	estrus	1	stimulus first	0	0	0
wistar han	13755	3	1	urine	female	same	estrus	1	stimulus first	0	0	0
wistar han	13755	3	3	control	female	same	metestrus	0	control first	1	1	1
wistar han	13755	3	3	urine	female	same	metestrus	0	control first	1	1	1
wistar han	13755	4	1	control	male	same	metestrus	0	control first	0	0	0
wistar han	13755	4	1	urine	male	same	metestrus	0	control first	0	0	0
wistar han	13755	4	3	control	male	same	metestrus	0	control first	1	1	1
wistar han	13755	4	3	urine	male	same	metestrus	0	control first	0	0	0
wistar han	13756	1	1	control	female	same	estrus	1	control first	0	0	0
wistar han	13756	1	1	urine	female	same	estrus	1	control first	0	0	0
wistar han	13756	1	3	control	female	same	diestrus	0	stimulus first	1	1	1
wistar han	13756	1	3	urine	female	same	diestrus	0	stimulus first	1	1	1
wistar han	13756	2	1	control	female	different	diestrus	0	control first	1	0	1
wistar han	13756	2	1	urine	female	different	diestrus	0	control first	1	0	1
wistar han	13756	2	3	control	female	different	metestrus	0	control first	1	0	1
wistar han	13756	2	3	urine	female	different	metestrus	0	control first	1	0	1
wistar han	13756	3	1	control	male	same	metestrus	0	stimulus first	1	1	1
wistar han	13756	3	1	urine	male	same	metestrus	0	stimulus first	1	0	1
wistar han	13756	3	3	control	male	same	metestrus	0	control first	1	0	1
wistar han	13756	3	3	urine	male	same	metestrus	0	control first	0	0	0
wistar han	13756	4	1	control	male	different	metestrus	0	control first	1	1	1
wistar han	13756	4	1	urine	male	different	metestrus	0	control first	1	1	1
wistar han	13756	4	3	control	male	different	metestrus	0	stimulus first	1	1	1
wistar han	13756	4	3	urine	male	different	metestrus	0	stimulus first	1	1	1
wistar han	13757	1	1	control	female	different	metestrus	0	control first	1	0	1
wistar han	13757	1	1	urine	female	different	metestrus	0	control first	1	0	1
wistar han	13757	1	3	control	female	different	proestrus	1	control first	0	0	0
wistar han	13757	1	3	urine	female	different	proestrus	1	control first	0	0	0
wistar han	13757	2	1	control	female	same	diestrus	0	control first	1	1	1
wistar han	13757	2	1	urine	female	same	diestrus	0	control first	1	1	1
wistar han	13757	2	3	control	female	same	diestrus	0	control first	1	0	1
wistar han	13757	2	3	urine	female	same	diestrus	0	control first	1	0	1
wistar han	13757	3	1	control	male	same	proestrus	1	stimulus first	0	0	0
wistar han	13757	3	1	urine	male	same	proestrus	1	stimulus first	0	0	0
wistar han	13757	3	3	control	male	same	metestrus	0	control first	1	0	1
wistar han	13757	3	3	urine	male	same	metestrus	0	control first	1	0	1
wistar han	13757	4	2	control	male	different	metestrus	0	control first	1	0	1
wistar han	13757	4	2	urine	male	different	metestrus	0	control first	1	0	1
wistar han	13757	4	4	control	male	different	metestrus	0	control first	1	1	1
wistar han	13757	4	4	urine	male	different	metestrus	0	control first	1	1	1

## Sheet: Attraction to scent marks Fig4
Stimulus_sex	Scent_type	Subject_sex	Stimulus_contact	Donor_receptivity	Subject_ID	Subject_age_(months)	Odour_side	Test_duration(s)	Scent_investigation(s)	Control_investigation(s)
female	scentmarks	male	1	1	16107	7	r	600	182.6	57.66
female	scentmarks	male	1	1	16342	3	r	600	242.14	45
female	scentmarks	male	1	1	16226	6	r	600	198.52	34.18
female	scentmarks	male	1	1	16227	6	r	600	68.11	32.99
female	scentmarks	male	1	1	15761	12	r	600	27.03	136.65
female	scentmarks	male	1	1	16040	10	r	600	51.59	36.24
female	scentmarks	male	1	1	16530	4	l	600	236.41	48.9
female	scentmarks	male	1	1	16531	4	r	600	134.96	84.03
female	scentmarks	male	1	1	17061	5	r	600	247.31	32.73
female	scentmarks	male	1	0	16108	7	l	600	58.78	21.8
female	scentmarks	male	1	0	15731	11	l	600	146.47	19.18
female	scentmarks	male	1	0	15732	11	r	600	140.4	48.4
female	scentmarks	male	1	0	16343	3	l	600	11.67	20.39
female	scentmarks	male	1	0	16228	6	l	600	26.24	16.96
female	scentmarks	male	1	0	15775	12	r	600	143.07	50.68
female	scentmarks	male	1	0	16187	8	r	600	55.85	31.41
female	scentmarks	male	1	0	17455	3	r	600	12.37	14.11
female	scentmarks	male	0	1	15773	12	l	600	131.23	30.47
female	scentmarks	male	0	1	16529	5	r	600	25.21	26.61
female	scentmarks	male	0	1	16611	11	r	600	127.71	95.4
female	scentmarks	male	0	1	16612	11	l	600	56.79	63.89
female	scentmarks	male	0	1	17062	5	l	600	25.05	107.6
female	scentmarks	male	0	1	17139	5	l	600	35.23	24.09
female	scentmarks	male	0	1	17456	3	l	600	102.19	123.34
female	scentmarks	male	0	1	17595	3	l	600	208.9	51.13
female	scentmarks	male	0	1	17596	3	r	600	115.62	49.61
female	scentmarks	male	0	0	16186	8	l	600	51.27	27.97
female	scentmarks	male	0	0	16474	2	l	600	79.26	71.69
female	scentmarks	male	0	0	16475	2	r	600	105.45	55.82
female	scentmarks	male	0	0	15730	12	r	600	137.5	51.86
female	scentmarks	male	0	0	16352	4	r	600	104.27	54.06
female	scentmarks	male	0	0	16353	4	r	600	72.72	65.65
female	scentmarks	male	0	0	16105	10	r	600	34.97	55.6
female	scentmarks	male	0	0	16387	5	r	600	113.8	43.62
female	scentmarks	female	1	1	16193	8	l	600	268.59	49.75
female	scentmarks	female	1	1	16198	10	l	600	140.73	65.12
female	scentmarks	female	1	1	16200	10	r	600	189.08	48.02
female	scentmarks	female	1	1	16354	7	l	600	99.89	47.01
female	scentmarks	female	1	1	16814	8	r	600	110.81	52.42
female	scentmarks	female	1	1	16822	10	r	600	143.37	147.36
female	scentmarks	female	1	1	17602	3	r	600	219.43	71.48
female	scentmarks	female	1	0	16344	4	r	600	291.1	40.06
female	scentmarks	female	1	0	16345	4	l	600	70.43	186.56
female	scentmarks	female	1	0	16346	4	r	600	256.96	46.73
female	scentmarks	female	1	0	16347	4	r	600	215.27	105.63
female	scentmarks	female	1	0	15736	12	l	600	78.04	42.03
female	scentmarks	female	1	0	15737	12	l	600	35.92	33.89
female	scentmarks	female	1	0	15738	12	r	600	105.32	48.35
female	scentmarks	female	1	0	16194	8	l	600	140.03	132.6
female	scentmarks	female	1	0	15763	12	l	600	102.74	46.61
female	scentmarks	female	1	0	16532	3	r	600	23.39	19.47
female	scentmarks	female	0	1	15776	12	l	600	112.39	91.03
female	scentmarks	female	0	1	16202	10	r	600	61.26	46.45
female	scentmarks	female	0	1	16551	4	l	600	151.4	72.05
female	scentmarks	female	0	1	16357	7	r	600	60.72	37.09
female	scentmarks	female	0	1	16815	8	l	600	69.4	79.25
female	scentmarks	female	0	1	17067	7	l	600	150.52	60.98
female	scentmarks	female	0	1	17603	3	l	600	282.49	39.84
female	scentmarks	female	0	1	17604	3	r	600	130.41	110.71
female	scentmarks	female	0	0	15777	12	r	600	36.38	28.89
female	scentmarks	female	0	0	15778	12	r	600	44.25	37.02
female	scentmarks	female	0	0	16533	3	l	600	98.86	78.66
female	scentmarks	female	0	0	16534	3	r	600	16.51	34.95
female	scentmarks	female	0	0	16535	3	l	600	42.4	20.37
female	scentmarks	female	0	0	16109	10	l	600	141.99	43.07
female	scentmarks	female	0	0	16043	10	r	600	27.5	42.03
female	scentmarks	female	0	0	16476	3	l	600	51.43	14.98

## Sheet: Attraction to scent marks Fig5
Stimulus_sex	Scent_type	Subject_sex	Stimulus_contact	Donor_receptivity	Subject_ID	Subject_age_(months)	Odour_side	Test_duration(s)	Scent_investigation(s)	Control_investigation(s)
female	urine	male	1		15415	11	r	600	44.86	42.41
female	urine	male	1		15730	6	r	600	64.57	120.36
female	urine	male	1		15732	6	l	600	116.53	21.34
female	urine	male	1		16105	2	l	600	40.6	44.78
female	urine	male	1		16106	2	l	600	68.17	57.65
female	urine	male	1		15353	11	r	600	73.18	60.18
female	urine	male	1		15613	9	r	600	16.76	16.25
female	urine	male	1		17141	5	l	600	12.91	15.94
female	clitoral	male	1		15350	10	r	600	136.45	86.86
female	clitoral	male	1		15351	10	l	600	67.75	43.5
female	clitoral	male	1		15352	10	r	600	109.31	20.96
female	clitoral	male	1		15761	4	l	600	29.53	7.44
female	clitoral	male	1		15733	4	r	600	124.91	58.4
female	clitoral	male	1		15734	4	l	600	119.23	51.04
female	clitoral	male	1		15772	4	l	600	166.96	127.2
female	clitoral	male	1		15773	4	r	600	13.89	7.5
female	urine+clitoral	male	1		15360	11	l	600	159.06	32.28
female	urine+clitoral	male	1		15411	11	r	600	123.57	39.52
female	urine+clitoral	male	1		15365	11	r	600	91.44	41.99
female	urine+clitoral	male	1		15366	11	l	600	152.96	72.63
female	urine+clitoral	male	1		16187	2	l	600	29.53	30.45
female	urine+clitoral	male	1		15611	9	l	600	56.33	67.57
female	urine+clitoral	male	1		15614	9	l	600	105.86	92.36
female	urine+clitoral	male	1		17452	3	r	600	115.95	46.43
female	urine	male	0		15733	6	l	600	88.97	33.25
female	urine	male	0		15734	6	r	600	148.69	102.46
female	urine	male	0		15735	6	r	600	32.43	214.72
female	urine	male	0		15350	11	r	600	111.92	101.38
female	urine	male	0		15351	11	l	600	48.99	21.94
female	urine	male	0		15352	11	l	600	65.92	116.75
female	urine	male	0		16107	2	r	600	75.24	46.37
female	urine	male	0		16108	2	l	600	21.52	93.82
female	clitoral	male	0		15347	10	l	600	96.95	26.63
female	clitoral	male	0		15348	10	r	600	21.49	39.11
female	clitoral	male	0		15349	10	l	600	60.85	31.81
female	clitoral	male	0		15414	10	r	600	67.49	13.87
female	clitoral	male	0		15774	4	r	600	54.19	23.29
female	clitoral	male	0		15775	4	l	600	89.81	14.21
female	clitoral	male	0		17140	5	l	600	8.35	62.99
female	clitoral	male	0		17454	3	r	600	38.26	13.29
female	urine+clitoral	male	0		15417	11	r	600	144.44	40.88
female	urine+clitoral	male	0		15364	11	l	600	75.55	32.52
female	urine+clitoral	male	0		16040	3	l	600	68.56	41.18
female	urine+clitoral	male	0		16195	2	r	600	63.53	34.68
female	urine+clitoral	male	0		15361	11	r	600	34.79	13.65
female	urine+clitoral	male	0		15612	9	r	600	49.45	13.4
female	urine+clitoral	male	0		15615	9	r	600	197.33	89.14
female	urine+clitoral	male	0		15363	12	l	600	33.26	37.12
female	urine	female	1		16042	4	r	600	77.65	83.88
female	urine	female	1		16041	4	l	600	23.74	35.9
female	urine	female	1		15367	13	r	600	50.15	68.43
female	urine	female	1		15368	13	l	600	52.86	116.57
female	urine	female	1		15419	12	r	600	68.01	35.63
female	urine	female	1		16231	3	r	600	79.79	27.7
female	urine	female	1		16201	4	l	600	73.33	53.85
female	urine	female	1		16202	4	l	600	58.8	46.96
female	clitoral	female	1		16043	2	l	600	41.33	15.38
female	clitoral	female	1		16044	2	r	600	45.26	106.35
female	clitoral	female	1		15369	11	l	600	83.53	84.77
female	clitoral	female	1		15370	11	l	600	19.03	42.5
female	clitoral	female	1		16041	2	r	600	31.18	39.82
female	clitoral	female	1		16042	2	r	600	79.83	42.24
female	clitoral	female	1		15421	11	r	600	57.85	44.5
female	clitoral	female	1		15422	11	l	600	48.4	59.99
female	urine+clitoral	female	1		17248	5	r	600	200.33	167.03
female	urine+clitoral	female	1		17063	7	l	600	87.88	42.54
female	urine+clitoral	female	1		17458	3	l	600	59.71	81.12
female	urine+clitoral	female	1		17056	7	l	600	82.09	57.8
female	urine+clitoral	female	1		16554	13	r	600	79.92	163.38
female	urine+clitoral	female	1		16973	8	r	600	47.81	15.86
female	urine+clitoral	female	1		16598	13	l	600	77.9	45.09
female	urine+clitoral	female	1		16821	10	r	600	162.27	78.05
female	urine+clitoral	female	1		16974	8	l	600	118.39	38.72
female	urine+clitoral	female	1		16975	8	r	600	52.72	38.09
female	urine+clitoral	female	1		17068	7	r	600	44.2	21.27
female	urine+clitoral	female	1		16820	10	l	600	156.59	90.35
female	urine	female	0		17250	5	l	600	120.11	49.55
female	urine	female	0		17137	5	l	600	38.22	33.92
female	urine	female	0		17065	7	r	600	19.69	37.79
female	urine	female	0		17460	3	l	600	36.64	17.5
female	urine	female	0		17058	7	r	600	170.03	133.91
female	urine	female	0		16971	8	r	600	7.66	16.19
female	urine	female	0		16824	10	l	600	37.28	68.55
female	urine	female	0		16552	13	r	600	29.63	84.68
female	clitoral	female	0		17251	5	l	600	125.44	55.08
female	clitoral	female	0		17138	5	r	600	37.3	38.57
female	clitoral	female	0		17066	7	r	600	91.5	143.71
female	clitoral	female	0		17461	1	l	600	72.72	26.79
female	clitoral	female	0		16597	12	r	600	61.72	72.32
female	clitoral	female	0		16972	8	l	600	106.03	49.13
female	clitoral	female	0		16825	10	r	600	65.2	51.48
female	clitoral	female	0		16553	13	l	600	38.52	31.92
female	urine+clitoral	female	0		17249	5	l	600	131.55	50.49
female	urine+clitoral	female	0		17136	5	r	600	131.32	76.41
female	urine+clitoral	female	0		17064	7	r	600	172.04	55.53
female	urine+clitoral	female	0		17459	3	r	600	29.03	8.04
female	urine+clitoral	female	0		17057	7	l	600	85.32	46.08
female	urine+clitoral	female	0		16600	12	r	600	68.29	33.34
female	urine+clitoral	female	0		16556	13	l	600	60.11	11.95
female	urine+clitoral	female	0		16823	10	l	600	137.98	62.61
